# Supplementary material for: Glycine-rich RNA-binding cofactor RZ1AL is associated with tomato ripening and development
Source: Hortic Res. 2022 Aug 2;9:uhac134. doi: 10.1093/hr/uhac134 (PMC9350831; doi:10.1093/hr/uhac134)
Supplement: Web_Material_uhac134 [file web_material_uhac134.zip]

Archive with 19 entries (19 files):
- Supplement Fig. S1.jpg
- Supplement Fig. S10.jpg
- Supplement Fig. S11.jpg
- Supplement Fig. S12.jpg
- Supplement Fig. S2.jpg
- Supplement Fig. S3.jpg
- Supplement Fig. S4.jpg
- Supplement Fig. S5.jpg
- Supplement Fig. S6.jpg
- Supplement Fig. S7.jpg
- Supplement Fig. S8.jpg
- Supplement Fig. S9.jpg
- Supplemental Table S1.docx
- Supplemental Table S2.docx
- Supplemental Table S3.xlsx
- Supplemental Table S4.xlsx
- Supplemental Table S5.docx
- Supplemental Table S6.docx
- Supplemental Table S7.docx
