# Supplementary material for: Glycine-rich RNA-binding cofactor RZ1AL is associated with tomato ripening and development
Source: Hortic Res. 2022 Aug 2;9:uhac134. doi: 10.1093/hr/uhac134 (PMC9350831; doi:10.1093/hr/uhac134)
Supplement: Web_Material_uhac134 [file web_material_uhac134.zip › Supplemental Table S3.xlsx]

## Sheet: SE
Table S3 Differentially spliced gene between the WT and the mutant based on RNA-seq.
AS ID	Gene ID	Gene description	Novel AS	Chr	Strand	Diff significant	IncLevelDiff(△mutant-WT)	Pvalue	ExonStart(0base)	ExonEnd
SE_5416	Solyc06g005570.2	Genomic DNA chromosome 5 TAC clone K22G18 (AHRD V1 *--- Q9FH52_ARATH); contains Interpro domain(s) IPR013989 Development and cell death domain	no	SL2.50ch06	-	yes	-0.448	0	613877	614919
SE_2139	Solyc05g005340.2	Leafy cotyledon 1-like protein (AHRD V1 *-*- Q5TIQ8_HELAN)	no	SL2.50ch05	+	yes	-0.44	1.2244e-05	276727	277779
SE_5228	Solyc10g012050.2	Small conductance mechanosensitive ion channel family protein (AHRD V1 *-*- D1RMD4_LEGLO); contains Interpro domain(s) IPR006685 Mechanosensitive ion channel MscS	yes	SL2.50ch10	+	yes	-0.424	0.000282356	4381212	4381287
SE_1954	Solyc03g097460.2	Integrator complex subunit 9 (AHRD V1 ***- B0WES8_CULQU)	yes	SL2.50ch03	-	yes	-0.336	0.000802501	59797425	59797668
SE_5620	Solyc12g040700.1	Sucrose synthase (AHRD V1 *-*- D7US90_DIACA); contains Interpro domain(s) IPR000368 Sucrose synthase	yes	SL2.50ch12	+	yes	-0.31	9.94385e-06	43033324	43033726
SE_571	Solyc12g021180.1	Dual specificity protein phosphatase (AHRD V1 ***- Q2HSZ6_MEDTR); contains Interpro domain(s) IPR020422 Dual specificity phosphatase, subgroup, catalytic domain	yes	SL2.50ch12	+	yes	-0.31	2.31153e-06	14643057	14643122
SE_7444	Solyc12g017250.1	photosystem II polypeptide (AHRD V1 ***- Q6V7X5_TRIPR); contains Interpro domain(s) IPR006814 Photosystem II protein PsbR	no	SL2.50ch12	+	yes	-0.308	0	6439513	6439562
SE_144	Solyc05g008770.2	Amino acid permease (AHRD V1 *-*- B5GG35_9ACTO); contains Interpro domain(s) IPR002293 Amino acid/polyamine transporter I	yes	SL2.50ch05	-	yes	-0.286	0.000806942	2996318	2996579
SE_151	Solyc05g016260.2	Myosin XI-K (AHRD V1 --*- B0CN61_NICBE)	no	SL2.50ch05	+	yes	-0.263	4.10743e-08	15422704	15422992
SE_6252	Solyc02g067860.2	Aldose 1-epimerase family protein (AHRD V1 **** D7M6K2_ARALY); contains Interpro domain(s) IPR014718 Glycoside hydrolase-type carbohydrate-binding, subgroup	no	SL2.50ch02	+	yes	-0.237	0.00114454	37962479	37962495
SE_2526	MSTRG.7055	-	yes	SL2.50ch04	+	yes	-0.232	0.00102314	6938291	6938490
SE_1990	Solyc03g082820.2	Impaired sucrose induction 1-like protein (AHRD V1 ***- Q5TJC6_SOLTU); contains Interpro domain(s) IPR016024 Armadillo-type fold	no	SL2.50ch03	+	yes	-0.22	0.000283392	52676300	52676471
SE_723	Solyc01g087610.2	Alpha-N-acetylglucosaminidase (AHRD V1 **** Q9ZR45_TOBAC); contains Interpro domain(s) IPR007781 Alpha-N-acetylglucosaminidase	yes	SL2.50ch01	-	yes	-0.204	3.81277e-05	82573997	82574071
SE_7029	Solyc01g097200.1	Ankyrin repeat protein-like (AHRD V1 ***- Q6K268_ORYSJ); contains Interpro domain(s) IPR002110 Ankyrin	no	SL2.50ch01	+	yes	-0.204	1.30378e-05	88140906	88141035
SE_3696	Solyc08g076130.2	Vacuolar protein sorting protein 25 (AHRD V1 ***- B6SHU1_MAIZE); contains Interpro domain(s) IPR008570 ESCRT-II complex, vps25 subunit	no	SL2.50ch08	-	yes	-0.202	5.64482e-06	60166251	60166288
SE_4208	Solyc12g088070.1	TRAF type zinc finger domain containing 1 (AHRD V1 **-- B6T8M5_MAIZE)	no	SL2.50ch12	-	yes	-0.195	0.000334018	63557828	63557966
SE_5270	Solyc06g050320.2	HMG type nucleosome/chromatin assembly factor (AHRD V1 **-* Q6Z1Z2_ORYSJ); contains Interpro domain(s) IPR009071 High mobility group, superfamily	no	SL2.50ch06	-	yes	-0.186	8.2817e-07	32943870	32943977
SE_2502	Solyc06g009830.2	Fumarate hydratase class II (AHRD V1 ***- B3CNQ4_WOLPP); contains Interpro domain(s) IPR000362 Fumarate lyase	no	SL2.50ch06	+	yes	-0.183	5.33344e-05	3869865	3870230
SE_5837	Solyc04g076790.2	Serine hydroxymethyltransferase (AHRD V1 **** B9SMX7_RICCO); contains Interpro domain(s) IPR001085 Serine hydroxymethyltransferase	no	SL2.50ch04	+	yes	-0.182	0	61675810	61675861
SE_5269	Solyc06g050320.2	HMG type nucleosome/chromatin assembly factor (AHRD V1 **-* Q6Z1Z2_ORYSJ); contains Interpro domain(s) IPR009071 High mobility group, superfamily	no	SL2.50ch06	-	yes	-0.18	2.69625e-07	32943870	32943971
SE_5317	Solyc12g021360.1	ApaG (AHRD V1 *-*- A6GAQ0_9DELT); contains Interpro domain(s) IPR007474 ApaG	no	SL2.50ch12	+	yes	-0.175	0.000996391	16034736	16034805
SE_4419	Solyc07g062910.2	Yippee family protein (AHRD V1 *-*- D7MTM3_ARALY); contains Interpro domain(s) IPR004910 Yippee-like protein	yes	SL2.50ch07	+	yes	-0.174	3.00303e-05	65535293	65535428
SE_2183	Solyc12g095810.1	Solute carrier family 15 member 4 (AHRD V1 **-- S15A4_BOVIN); contains Interpro domain(s) IPR000109 TGF-beta receptor, type I/II extracellular region	yes	SL2.50ch12	+	yes	-0.171	9.92161e-05	64931845	64932063
SE_39	Solyc11g039950.1	Splicing factor 3B subunit 4 (AHRD V1 *--- Q22R82_TETTH); contains Interpro domain(s) IPR000504 RNA recognition motif, RNP-1	no	SL2.50ch11	-	yes	-0.164	0.000778585	40563512	40569797
SE_5793	Solyc12g017920.1	Poly(ADP-ribose) glycohydrolase (AHRD V1 *-** Q0ZCE0_POPTR); contains Interpro domain(s) IPR007724 Poly(ADP-ribose) glycohydrolase	no	SL2.50ch12	-	yes	-0.162	0.000165221	7787400	7787536
SE_3695	Solyc08g076130.2	Vacuolar protein sorting protein 25 (AHRD V1 ***- B6SHU1_MAIZE); contains Interpro domain(s) IPR008570 ESCRT-II complex, vps25 subunit	yes	SL2.50ch08	-	yes	-0.156	4.32246e-05	60166251	60166288
SE_2262	Solyc12g044410.1	Class III homeodomain-leucine zipper (AHRD V1 ***- Q1WD30_GINBI); contains Interpro domain(s) IPR013978 MEKHLA	no	SL2.50ch12	-	yes	-0.154	0	38528861	38528949
SE_663	Solyc03g114280.2	Ring finger protein 12 (AHRD V1 *-*- Q4V889_RAT); contains Interpro domain(s) IPR018957 Zinc finger, C3HC4 RING-type	yes	SL2.50ch03	+	yes	-0.15	0.0011201	64301395	64301695
SE_4579	Solyc02g005530.1	Helitron helicase-like protein (AHRD V1 *-*- D0NJ00_PHYIN); contains Interpro domain(s) IPR010285 Protein of unknown function DUF889, eukaryote	yes	SL2.50ch02	-	yes	-0.149	3.57016e-05	9336902	9337182
SE_7027	Solyc01g097200.1	Ankyrin repeat protein-like (AHRD V1 ***- Q6K268_ORYSJ); contains Interpro domain(s) IPR002110 Ankyrin	no	SL2.50ch01	+	yes	-0.149	7.71761e-06	88140901	88141031
SE_5626	Solyc12g027590.1	Exportin 4 (AHRD V1 ***- B0S8I3_DANRE)	yes	SL2.50ch12	-	yes	-0.14	2.18084e-05	24511111	24511216
SE_3584	MSTRG.12070	-	no	SL2.50ch07	-	yes	-0.138	0.00073908	63543804	63543865
SE_2376	Solyc01g087290.2	TRNA-dihydrouridine synthase (AHRD V1 ***- A2VQL7_9BURK); contains Interpro domain(s) IPR001269 tRNA-dihydrouridine synthase	no	SL2.50ch01	-	yes	-0.138	0.000132354	82226829	82227159
SE_7028	Solyc01g097200.1	Ankyrin repeat protein-like (AHRD V1 ***- Q6K268_ORYSJ); contains Interpro domain(s) IPR002110 Ankyrin	no	SL2.50ch01	+	yes	-0.135	1.0455e-05	88140901	88141035
SE_1114	Solyc09g007910.2	Phenylalanine ammonia-lyase (AHRD V1 **** B5LAW0_CAPAN); contains Interpro domain(s) IPR005922 Phenylalanine ammonia-lyase	no	SL2.50ch09	+	yes	-0.133	1.15609e-08	1429767	1436022
SE_4454	Solyc01g094570.2	Calmodulin-binding heat-shock-like protein (AHRD V1 **-* Q9SMU2_ARATH); contains Interpro domain(s) IPR002921 Lipase, class 3	yes	SL2.50ch01	+	yes	-0.13	1.67675e-05	85994122	85994195
SE_3658	Solyc10g044780.1	Cell cycle checkpoint control protein family (AHRD V1 **-- D7L3V1_ARALY); contains Interpro domain(s) IPR007268 Rad9	yes	SL2.50ch10	-	yes	-0.129	0.000321671	27756690	27756803
SE_5627	Solyc12g027590.1	Exportin 4 (AHRD V1 ***- B0S8I3_DANRE)	yes	SL2.50ch12	-	yes	-0.128	7.75068e-05	24538218	24538261
SE_4229	Solyc02g093030.2	Peptidyl-tRNA hydrolase family protein (AHRD V1 ***- D7KGE1_ARALY); contains Interpro domain(s) IPR001328 Peptidyl-tRNA hydrolase	yes	SL2.50ch02	-	yes	-0.127	3.499e-05	53979628	53979734
SE_6795	Solyc06g052030.2	Importin subunit beta (AHRD V1 ***- B0WBR4_CULQU); contains Interpro domain(s) IPR011989 Armadillo-like helical	yes	SL2.50ch06	-	yes	-0.124	8.24452e-13	35687799	35687888
SE_5424	Solyc01g065740.2	F-box family protein (AHRD V1 ***- B9GFH4_POPTR); contains Interpro domain(s) IPR001810 Cyclin-like F-box	yes	SL2.50ch01	+	yes	-0.123	0.00127866	72351671	72351750
SE_5312	Solyc08g076100.2	BZIP transcription factor 3 (AHRD V1 **** Q94KA7_PHAVU); contains Interpro domain(s) IPR012900 G-box binding, MFMR	no	SL2.50ch08	-	yes	-0.112	0.000251546	60148166	60148238
SE_4549	Solyc02g090130.2	Vacuolar protein sorting-associated protein vps13 (AHRD V1 *-*- C5FUC9_NANOT); contains Interpro domain(s) IPR009543 Vacuolar protein sorting-associated protein	yes	SL2.50ch02	-	yes	-0.112	0.00121401	51761094	51761262
SE_417	Solyc10g083710.1	3-deoxy-D-manno-octulosonic acid transferase-like protein (AHRD V1 ***- Q8VZA5_ARATH); contains Interpro domain(s) IPR007507 Three-deoxy-D-manno-octulosonic-acid transferase, N-terminal	yes	SL2.50ch10	+	yes	-0.111	0.000372246	63475274	63475317
SE_5108	Solyc07g008000.2	TBC1 domain family member 15 (AHRD V1 *--- Q6P4X9_XENTR); contains Interpro domain(s) IPR000195 RabGAP/TBC	no	SL2.50ch07	+	yes	-0.111	1.11022e-16	2702903	2703239
SE_6158	Solyc06g048890.2	Protein kinase (AHRD V1 ***- A8HT40_CHLRE); contains Interpro domain(s) IPR011989 Armadillo-like helical	no	SL2.50ch06	+	yes	-0.111	0.000151838	31910020	31910318
SE_7145	Solyc05g006760.2	Tetratricopeptide repeat protein 38 (AHRD V1 ***- TTC38_XENTR); contains Interpro domain(s) IPR011990 Tetratricopeptide-like helical	yes	SL2.50ch05	+	yes	-0.11	0.000491499	1387521	1387616
SE_745	Solyc01g103020.2	Survival of motor neuron-related-splicing factor 30 (AHRD V1 ***- C1BW46_ESOLU); contains Interpro domain(s) IPR018351 Tudor subgroup	yes	SL2.50ch01	+	yes	-0.107	0.000184973	91690985	91691040
SE_2471	Solyc12g017860.1	ATP-dependent RNA helicase DOB1 (AHRD V1 **** B0WF10_CULQU); contains Interpro domain(s) IPR016438 RNA helicase, ATP-dependent, SK12/DOB1	yes	SL2.50ch12	-	yes	-0.103	0.000379004	7591341	7591434
SE_1526	Solyc12g039080.1	Receptor-like kinase (AHRD V1 ***- A7VM37_MARPO)	yes	SL2.50ch12	+	yes	-0.099	0.000124311	45638732	45638987
SE_4538	Solyc03g121990.2	MYB transcription factor-like (AHRD V1 **-* Q6YZ61_ORYSJ); contains Interpro domain(s) IPR001005 SANT, DNA-binding	no	SL2.50ch03	-	yes	-0.096	0.000598277	70004863	70004960
SE_4298	Solyc07g041210.2	Phospholipid diacylglycerol acyltransferase (AHRD V1 **** A6R763_AJECN); contains Interpro domain(s) IPR003386 Lecithin:cholesterol acyltransferase	yes	SL2.50ch07	-	yes	-0.095	4.2446e-08	51995521	51995846
SE_6612	Solyc09g090870.2	DNA mismatch repair protein mutS (AHRD V1 *-** C8PCK3_9LACO); contains Interpro domain(s) IPR000432 DNA mismatch repair protein MutS, C-terminal	yes	SL2.50ch09	-	yes	-0.095	0.000748288	70267113	70267370
SE_446	Solyc12g005200.1	Electron transfer flavoprotein alpha subunit (AHRD V1 **** B2ICV7_BEII9); contains Interpro domain(s) IPR001308 Electron transfer flavoprotein, alpha subunit	yes	SL2.50ch12	-	yes	-0.093	2.718e-06	133540	133752
SE_3620	Solyc03g078000.2	High-affinity fructose transporter ght6 (AHRD V1 **** GHT6_SCHPO); contains Interpro domain(s) IPR003663 Sugar/inositol transporter	yes	SL2.50ch03	+	yes	-0.093	4.32668e-07	48841570	48841637
SE_6840	Solyc04g007540.1	Multidrug resistance protein mdtK (AHRD V1 ***- MDTK_ENT38); contains Interpro domain(s) IPR015521 MATE family transporter related protein	yes	SL2.50ch04	-	yes	-0.092	0.000157023	1232756	1232818
SE_4453	Solyc01g094570.2	Calmodulin-binding heat-shock-like protein (AHRD V1 **-* Q9SMU2_ARATH); contains Interpro domain(s) IPR002921 Lipase, class 3	yes	SL2.50ch01	+	yes	-0.088	0.000172902	85994122	85994181
SE_1754	Solyc05g050910.2	Flavin-monooxygenase (AHRD V1 **** C5H9Q5_BRARP); contains Interpro domain(s) IPR000960 Flavin-containing monooxygenase FMO	yes	SL2.50ch05	-	yes	-0.085	0.000530313	61132628	61132699
SE_6505	Solyc10g054330.1	Cellular nucleic acid-binding protein (AHRD V1 **-- B6T3W5_MAIZE); contains Interpro domain(s) IPR013084 Zinc finger, CCHC retroviral-type	no	SL2.50ch10	+	yes	-0.082	3.77987e-08	55254760	55254970
SE_7348	Solyc06g007660.1	Genomic DNA chromosome 5 P1 clone MXC9 (AHRD V1 *-*- Q9FMP0_ARATH)	yes	SL2.50ch06	-	yes	-0.081	0.000525158	1664821	1664987
SE_5989	Solyc03g098180.2	Phosphoesterase dhha1 (AHRD V1 ***- A2A059_9BACT)	no	SL2.50ch03	+	yes	-0.073	1.06282e-07	60523572	60523912
SE_1522	Solyc09g090460.2	GTPase obg (AHRD V1 *-*- OBG_ANATD); contains Interpro domain(s) IPR010674 Nucleolar GTP-binding 1	yes	SL2.50ch09	+	yes	-0.073	6.66012e-05	69967952	69968080
SE_5668	Solyc09g005130.2	Importin-11 (AHRD V1 ***- B0WJI0_CULQU); contains Interpro domain(s) IPR011989 Armadillo-like helical	no	SL2.50ch09	+	yes	-0.072	0.000657245	82769	82824
SE_4959	Solyc03g007230.2	Protein phosphatase 2C (AHRD V1 ***- B1B5N6_PHYPA); contains Interpro domain(s) IPR015655 Protein phosphatase 2C	no	SL2.50ch03	+	yes	-0.071	8.66154e-05	1793963	1794069
SE_5910	Solyc11g073190.1	UDP-galactose transporter 5 (AHRD V1 ***- D7LMW4_ARALY); contains Interpro domain(s) IPR013657 UAA transporter	no	SL2.50ch11	-	yes	-0.07	0.00120598	56246254	56246368
SE_6973	Solyc09g083420.2	CWF19-like 2 (AHRD V1 *-*- B7TJ18_PIG); contains Interpro domain(s) IPR006768 Protein similar to CwfJ, C-terminal 1	yes	SL2.50ch09	+	yes	-0.067	7.17624e-06	69076731	69077125
SE_58	Solyc12g015710.1	Ribosomal RNA small subunit methyltransferase B (AHRD V1 ***- D5H7I5_SALRM); contains Interpro domain(s) IPR001678 Bacterial Fmu (Sun)/eukaryotic nucleolar NOL1/Nop2p	yes	SL2.50ch12	-	yes	-0.066	0.00131946	5695046	5695201
SE_6069	Solyc01g068270.2	Receptor-like kinase (AHRD V1 *-*- A7VM42_MARPO); contains Interpro domain(s) IPR002290 Serine/threonine protein kinase	yes	SL2.50ch01	+	yes	-0.065	0.000147881	77409881	77409961
SE_1150	Solyc08g076810.2	GPI-anchored wall transfer protein 1 (AHRD V1 ***- C4JY68_UNCRE); contains Interpro domain(s) IPR009447 GWT1	yes	SL2.50ch08	+	yes	-0.061	0.000471755	60715136	60715224
SE_5652	Solyc03g121450.2	RNA binding protein (AHRD V1 *--- Q7ZUL7_DANRE); contains Interpro domain(s) IPR012677 Nucleotide-binding, alpha-beta plait	yes	SL2.50ch03	-	yes	-0.061	0.000184211	69559861	69559924
SE_1177	Solyc01g096710.2	Nuclear transcription factor Y subunit C-1 (AHRD V1 *--- B6SWV5_MAIZE); contains Interpro domain(s) IPR003958 Transcription factor CBF/NF-Y/archaeal histone	yes	SL2.50ch01	-	yes	-0.059	1.18133e-05	87730242	87730882
SE_3293	Solyc04g076830.2	Phosphoglycerate mutase-like protein (AHRD V1 ***- Q8LGT8_SOYBN); contains Interpro domain(s) IPR013078 Phosphoglycerate mutase	no	SL2.50ch04	-	yes	-0.059	0.000603364	61707004	61707060
SE_1325	Solyc11g062310.1	Proteasome component ECM29 (AHRD V1 *--- C1GQT7_PARBA); contains Interpro domain(s) IPR016024 Armadillo-type fold	yes	SL2.50ch11	-	yes	-0.056	0.000493666	49233559	49233680
SE_3292	Solyc04g076830.2	Phosphoglycerate mutase-like protein (AHRD V1 ***- Q8LGT8_SOYBN); contains Interpro domain(s) IPR013078 Phosphoglycerate mutase	no	SL2.50ch04	-	yes	-0.053	0.00133448	61707004	61707060
SE_2528	Solyc10g024410.1	Ribose-phosphate pyrophosphokinase (AHRD V1 ***- B9IB48_POPTR); contains Interpro domain(s) IPR005946 Phosphoribosyl pyrophosphokinase	yes	SL2.50ch10	-	yes	-0.048	0.000340272	14087959	14088208
SE_2271	Solyc11g005220.1	AP-1 complex subunit sigma-2 (AHRD V1 ***- B6T1U4_MAIZE); contains Interpro domain(s) IPR015604 Clathrin adaptor AP1, sigma subunit	no	SL2.50ch11	+	yes	-0.046	4.45e-05	191463	191499
SE_4295	Solyc07g008150.2	Glucan endo-1 3-beta-glucosidase 7 (AHRD V1 ***- B6SUM3_MAIZE); contains Interpro domain(s) IPR000490 Glycoside hydrolase, family 17	no	SL2.50ch07	-	yes	-0.044	0.000442301	2855138	2855337
SE_1815	Solyc01g081050.2	D-alanine--poly(phosphoribitol) ligase subunit 1 (AHRD V1 *--- DLTA_BACSU); contains Interpro domain(s) IPR000873 AMP-dependent synthetase and ligase	yes	SL2.50ch01	+	yes	-0.044	0.000245319	80375481	80375566
SE_7097	Solyc09g091050.2	Lipase (AHRD V1 *-*- B6V3M3_9ROSI); contains Interpro domain(s) IPR002921 Lipase, class 3	yes	SL2.50ch09	+	yes	-0.043	0.000213639	70393680	70393745
SE_4430	Solyc06g054690.2	Transposon protein CACTA En/Spm sub-class (AHRD V1 *--- B6SWV7_MAIZE)	yes	SL2.50ch06	-	yes	-0.041	0.000232655	37444526	37444650
SE_1591	Solyc10g019040.1	Kinetochore protein NUF2-like protein (AHRD V1 ***- D0N421_PHYIN); contains Interpro domain(s) IPR005549 Kinetochore protein Nuf2	yes	SL2.50ch10	+	yes	-0.041	0.000204805	11327119	11327338
SE_5890	Solyc03g025980.2	Peptidyl-prolyl cis-trans isomerase (Fragment) (AHRD V1 ***- A9Y0F6_9MYRT); contains Interpro domain(s) IPR007062 Protein phosphatase inhibitor 2 (IPP-2)	yes	SL2.50ch03	+	yes	-0.035	0.000234832	3402924	3402979
SE_6221	Solyc07g017770.2	Homogentisate phytyltransferase (AHRD V1 **-* B2M1Y0_MANES); contains Interpro domain(s) IPR000537 UbiA prenyltransferase	yes	SL2.50ch07	+	yes	-0.035	0.000912847	7986228	7986324
SE_758	Solyc05g017950.2	Bile acid sodium symporter (AHRD V1 **** B2A035_OPITP); contains Interpro domain(s) IPR004710 Bile acid transporter	yes	SL2.50ch05	-	yes	-0.035	0.000153837	19280569	19280687
SE_5512	Solyc06g005490.2	Triosephosphate isomerase (AHRD V1 **** Q3HRV9_SOLTU); contains Interpro domain(s) IPR000652 Triosephosphate isomerase	yes	SL2.50ch06	+	yes	-0.032	9.99201e-16	507192	507316
SE_4810	Solyc08g041780.2	Neurochondrin family protein (AHRD V1 ***- D7MAS5_ARALY); contains Interpro domain(s) IPR008709 Neurochondrin	yes	SL2.50ch08	+	yes	-0.023	0.00100401	25829194	25829388
SE_4867	Solyc04g077650.2	Serine carboxypeptidase 1 (AHRD V1 ***- B6TC80_MAIZE); contains Interpro domain(s) IPR001563 Peptidase S10, serine carboxypeptidase	yes	SL2.50ch04	+	yes	-0.022	3.89589e-07	62591741	62591828
SE_6544	Solyc07g019670.2	Fatty acid oxidation complex subunit alpha (AHRD V1 ***- FADJ_ECOHS); contains Interpro domain(s) IPR006176 3-hydroxyacyl-CoA dehydrogenase, NAD binding	yes	SL2.50ch07	+	yes	-0.021	6.34127e-05	12710075	12710250
SE_1606	Solyc04g076880.2	Phosphoenolpyruvate carboxykinase (AHRD V1 **** Q8W505_SOLLC); contains Interpro domain(s) IPR001272 Phosphoenolpyruvate carboxykinase, ATP-utilising	yes	SL2.50ch04	+	yes	-0.02	8.02581e-05	61820284	61820583
SE_4340	Solyc07g047800.2	Short-chain dehydrogenase/reductase family protein (AHRD V1 **-- D7L9J1_ARALY); contains Interpro domain(s) IPR002347 Glucose/ribitol dehydrogenase	yes	SL2.50ch07	-	yes	-0.02	0.000239546	59015015	59015192
SE_7034	Solyc04g007880.2	Serine/threonine-protein kinase receptor (AHRD V1 **** B6T9K5_MAIZE); contains Interpro domain(s) IPR002290 Serine/threonine protein kinase	yes	SL2.50ch04	+	yes	-0.018	4.03752e-06	1560673	1560884
SE_351	Solyc06g030470.2	Auxin-regulated protein (AHRD V1 ***- Q945F5_SOLLC); contains Interpro domain(s) IPR010369 Protein of unknown function DUF966	yes	SL2.50ch06	-	yes	-0.015	0.000130752	18747262	18747950
SE_173	Solyc08g078860.2	Homology to unknown gene (AHRD V1 ***- Q010L3_OSTTA)	yes	SL2.50ch08	+	yes	-0.014	0.000473357	62553764	62553860
SE_79	Solyc07g054450.2	Transcription factor (Fragment) (AHRD V1 ***- D6MKF6_9ASPA); contains Interpro domain(s) IPR000770 SAND	yes	SL2.50ch07	+	yes	0.016	0.000547757	62769766	62770003
SE_5960	Solyc02g083320.2	RNA-binding protein (AHRD V1 *--* B6JZH8_SCHJY); contains Interpro domain(s) IPR012677 Nucleotide-binding, alpha-beta plait	yes	SL2.50ch02	-	yes	0.02	0.00043395	46772650	46772670
SE_7096	Solyc01g057900.2	Ubiquitin-protein ligase (AHRD V1 *-** Q17BV9_AEDAE); contains Interpro domain(s) IPR000569 HECT	yes	SL2.50ch01	-	yes	0.025	0.000836656	64141883	64141973
SE_6458	Solyc10g076740.1	Isoamyl acetate-hydrolyzing esterase (AHRD V1 **-- B6T5T9_MAIZE); contains Interpro domain(s) IPR013831 Esterase, SGNH hydrolase-type, subgroup	yes	SL2.50ch10	-	yes	0.03	0.000562468	59685650	59685788
SE_1125	Solyc10g079140.1	Guanylate kinase (AHRD V1 ***- Q9FVC6_TOBAC); contains Interpro domain(s) IPR017665 Guanylate kinase, sub-group	yes	SL2.50ch10	+	yes	0.032	0.000660195	60754273	60754395
SE_617	Solyc02g084700.2	MORC family CW-type zinc finger 3 (AHRD V1 *--- Q4VBZ9_HUMAN); contains Interpro domain(s) IPR003594 ATP-binding region, ATPase-like	yes	SL2.50ch02	-	yes	0.034	0.00111599	47809079	47809158
SE_2946	Solyc11g017240.1	Chorismate mutase 2 (AHRD V1 ***- D2CSU5_PETHY); contains Interpro domain(s) IPR008238 Chorismate mutase of the AroQ class, eukaryotic type	yes	SL2.50ch11	-	yes	0.037	0.00127205	8039591	8039684
SE_6105	Solyc12g007100.1	Ankyrin repeat domain-containing protein 1 (AHRD V1 *--* ANKR1_CHICK); contains Interpro domain(s) IPR000641 CbxX/CfqX	yes	SL2.50ch12	-	yes	0.04	0.000985624	1539338	1539437
SE_6430	Solyc12g068070.1	Filament-like plant protein (Fragment) (AHRD V1 *-*- FPP_SOLLC); contains Interpro domain(s) IPR008587 Protein of unknown function DUF869, plant	yes	SL2.50ch12	-	yes	0.047	0.000165163	29027480	29029156
SE_2273	Solyc02g063130.2	UV excision repair protein RAD23 (AHRD V1 ***- B6JX15_SCHJY); contains Interpro domain(s) IPR004806 UV excision repair protein Rad23	yes	SL2.50ch02	-	yes	0.048	0.00022622	35177179	35177233
SE_3056	Solyc06g069020.2	Elongation factor 1 alpha (AHRD V1 ***- Q2F6A7_BOMMO); contains Interpro domain(s) IPR000795 Protein synthesis factor, GTP-binding	yes	SL2.50ch06	+	yes	0.049	1.65412e-06	42824786	42824852
SE_2695	Solyc03g098230.2	Pyridoxal phosphate-dependent enzyme D-cysteine desulfhydrase family (AHRD V1 **** D0LXJ6_HALO1); contains Interpro domain(s) IPR005966 Pyridoxal phosphate-dependent deaminase	yes	SL2.50ch03	+	yes	0.051	1.33982e-07	60588021	60588132
SE_2188	Solyc09g015930.2	ATP-dependent RNA helicase (AHRD V1 **** D3TRA6_GLOMM); contains Interpro domain(s) IPR011545 DNA/RNA helicase, DEAD/DEAH box type, N-terminal	yes	SL2.50ch09	+	yes	0.053	9.12904e-06	11384850	11384931
SE_615	Solyc02g084700.2	MORC family CW-type zinc finger 3 (AHRD V1 *--- Q4VBZ9_HUMAN); contains Interpro domain(s) IPR003594 ATP-binding region, ATPase-like	yes	SL2.50ch02	-	yes	0.055	0.000107171	47809074	47809158
SE_6922	Solyc02g065080.2	2,3-bisphosphoglycerate-dependent phosphoglycerate mutase (AHRD V1 *-*- GPMA_METS4); contains Interpro domain(s) IPR013078 Phosphoglycerate mutase	yes	SL2.50ch02	-	yes	0.056	1.26559e-05	36248879	36249011
SE_570	Solyc12g021180.1	Dual specificity protein phosphatase (AHRD V1 ***- Q2HSZ6_MEDTR); contains Interpro domain(s) IPR020422 Dual specificity phosphatase, subgroup, catalytic domain	yes	SL2.50ch12	+	yes	0.059	0.000192964	14640244	14640692
SE_616	Solyc02g084700.2	MORC family CW-type zinc finger 3 (AHRD V1 *--- Q4VBZ9_HUMAN); contains Interpro domain(s) IPR003594 ATP-binding region, ATPase-like	yes	SL2.50ch02	-	yes	0.06	6.6421e-05	47809077	47809158
SE_3817	Solyc01g105570.2	Genomic DNA chromosome 5 P1 clone MBM17 (AHRD V1 ***- Q9LVN4_ARATH)	yes	SL2.50ch01	-	yes	0.062	0.00049808	93705985	93706032
SE_3042	Solyc11g072970.1	Nucleoside diphosphate-linked moiety X motif 22 (AHRD V1 ***- NUD22_RAT); contains Interpro domain(s) IPR000086 NUDIX hydrolase domain	yes	SL2.50ch11	-	yes	0.066	6.31072e-07	56119747	56119804
SE_6075	Solyc07g045180.2	CONSTANS-like zinc finger protein (AHRD V1 **-- D0EP07_SOYBN); contains Interpro domain(s) IPR010402 CCT domain	no	SL2.50ch07	+	yes	0.066	3.37642e-05	58296522	58296549
SE_5233	Solyc02g005290.2	Peptidyl-prolyl cis-trans isomerase (AHRD V1 *-*- A2BY00_PROM5); contains Interpro domain(s) IPR001179 Peptidyl-prolyl cis-trans isomerase, FKBP-type	yes	SL2.50ch02	-	yes	0.068	0.000253954	7633882	7633931
SE_1131	Solyc05g018810.2	Nucleosome assembly protein 1-like protein 2 (AHRD V1 ***- Q70Z18_TOBAC); contains Interpro domain(s) IPR002164 Nucleosome assembly protein (NAP)	no	SL2.50ch05	+	yes	0.071	5.48239e-05	23878101	23878189
SE_3782	Solyc01g006450.2	Enoyl reductase (AHRD V1 ***- P93062_BRANA); contains Interpro domain(s) IPR014358 Enoyl-[acyl-carrier-protein] reductase (NADH)	no	SL2.50ch01	+	yes	0.074	0.00114546	1061926	1061978
SE_5145	Solyc05g052930.2	Yip1 domain family (AHRD V1 **-- C5GSW7_AJEDR); contains Interpro domain(s) IPR006977 Yip1 domain	no	SL2.50ch05	+	yes	0.074	0.000694282	63114049	63114170
SE_1825	MSTRG.14535	-	no	SL2.50ch09	-	yes	0.075	2.3065e-05	47896794	47896836
SE_1130	Solyc05g018810.2	Nucleosome assembly protein 1-like protein 2 (AHRD V1 ***- Q70Z18_TOBAC); contains Interpro domain(s) IPR002164 Nucleosome assembly protein (NAP)	no	SL2.50ch05	+	yes	0.08	0.00085601	23878101	23878138
SE_2453	Solyc02g093320.2	DNA mismatch repair protein-like (AHRD V1 ***- Q69MM0_ORYSJ); contains Interpro domain(s) IPR002099 DNA mismatch repair protein	yes	SL2.50ch02	-	yes	0.08	0.000464579	54222922	54222995
SE_3273	Solyc01g099810.2	Arginine/serine-rich splicing factor (AHRD V1 ***- Q176A9_AEDAE); contains Interpro domain(s) IPR000504 RNA recognition motif, RNP-1	no	SL2.50ch01	-	yes	0.082	0.00114362	89954951	89954998
SE_6286	Solyc10g083350.1	Soul heme-binding family protein (AHRD V1 ***- D7L8V8_ARALY); contains Interpro domain(s) IPR006917 SOUL haem-binding protein	yes	SL2.50ch10	-	yes	0.082	4.68418e-05	63192964	63193035
SE_5126	Solyc05g026380.1	Glutathione-regulated potassium-efflux system protein (AHRD V1 *-** Q46BZ7_METBF); contains Interpro domain(s) IPR006153 Cation/H+ exchanger	yes	SL2.50ch05	-	yes	0.083	0.000140574	41077815	41077884
SE_2118	Solyc04g049360.2	4-amino-4-deoxychorismate synthase component I (AHRD V1 **** D9W9C0_STRHY); contains Interpro domain(s) IPR005802 Para-aminobenzoate synthase, component I	yes	SL2.50ch04	-	yes	0.083	0.000690526	41621169	41621249
SE_5958	MSTRG.8885	-	no	SL2.50ch05	-	yes	0.084	1.0579e-08	30175712	30175767
SE_1132	Solyc05g018810.2	Nucleosome assembly protein 1-like protein 2 (AHRD V1 ***- Q70Z18_TOBAC); contains Interpro domain(s) IPR002164 Nucleosome assembly protein (NAP)	no	SL2.50ch05	+	yes	0.085	4.00982e-06	23878101	23878227
SE_2823	Solyc04g072140.2	tRNA pseudouridine synthase (AHRD V1 **** C1GUB7_PARBA); contains Interpro domain(s) IPR001406 Pseudouridine synthase I, TruA	yes	SL2.50ch04	+	yes	0.087	0.0012306	59171059	59171177
SE_1284	Solyc06g074690.2	Genomic DNA chromosome 5 P1 clone MRN17 (AHRD V1 ***- Q9FFC5_ARATH)	no	SL2.50ch06	-	yes	0.088	0.000107764	46223544	46223730
SE_3865	Solyc03g112160.2	Protein DEHYDRATION-INDUCED 19 homolog 5 (AHRD V1 ***- DI195_ORYSJ); contains Interpro domain(s) IPR008598 Drought induced 19	no	SL2.50ch03	-	yes	0.099	0.000182592	62658732	62658935
SE_6577	Solyc07g007410.2	Leucine-rich repeat family protein (AHRD V1 **-- D7KDI8_ARALY); contains Interpro domain(s) IPR006553 Leucine-rich repeat, cysteine-containing subtype	yes	SL2.50ch07	-	yes	0.106	1.39239e-07	2135242	2135314
SE_868	Solyc01g106950.2	Os03g0431932 protein (Fragment) (AHRD V1 *-*- C7J0D6_ORYSJ)	yes	SL2.50ch01	+	yes	0.115	2.68653e-05	94640486	94640580
SE_6880	Solyc05g055170.2	Charged multivesicular body protein 5 (AHRD V1 **-- B6TYU1_MAIZE); contains Interpro domain(s) IPR005024 Snf7	no	SL2.50ch05	-	yes	0.119	0.00108323	64928981	64929064
SE_3725	Solyc05g006870.2	Thioredoxin H (AHRD V1 ***- Q4U0W0_NICAL); contains Interpro domain(s) IPR015467 Thioredoxin, core	no	SL2.50ch05	-	yes	0.122	0.000156153	1485512	1485635
SE_5427	Solyc12g098830.1	5%26apos-nucleotidase (AHRD V1 ***- A9F2C9_SORC5); contains Interpro domain(s) IPR008380 HAD-superfamily hydrolase, subfamily IG, 5'-nucleotidase	no	SL2.50ch12	-	yes	0.129	0	66210582	66210713
SE_5777	Solyc05g055010.2	RNA-binding protein (AHRD V1 **-- D3TPM8_GLOMM); contains Interpro domain(s) IPR015464 RNA recognition motif-related	no	SL2.50ch05	-	yes	0.133	0.00133362	64786420	64786569
SE_4658	Solyc04g074490.2	Bifunctional arginine demethylase and lysyl-hydroxylase JMJD6 (AHRD V1 *--- JMJD6_DANRE); contains Interpro domain(s) IPR013129 Transcription factor jumonji	no	SL2.50ch04	+	yes	0.133	3.90421e-12	60482096	60482324
SE_5311	Solyc09g005850.2	Pectate lyase 1 (AHRD V1 **** B3SXR0_HEVBR); contains Interpro domain(s) IPR002022 Pectate lyase/Amb allergen	no	SL2.50ch09	-	yes	0.138	3.68664e-06	595211	595289
SE_5822	Solyc04g055010.2	Copper chaperone SCO1 (AHRD V1 *--* D3NSK1_AZOS1); contains Interpro domain(s) IPR003782 Copper chaperone SCO1/SenC	no	SL2.50ch04	-	yes	0.141	3.38507e-06	53540601	53540722
SE_6007	Solyc01g090250.2	Integrator complex subunit 4 (AHRD V1 *-*- C0HAD1_SALSA); contains Interpro domain(s) IPR016024 Armadillo-type fold	no	SL2.50ch01	+	yes	0.146	0.000211668	83920085	83920218
SE_6665	Solyc12g043060.1	Protein SYS1 (AHRD V1 ***- B4FDL6_MAIZE); contains Interpro domain(s) IPR019185 Integral membrane protein SYS1-related	yes	SL2.50ch12	+	yes	0.149	1.16752e-06	39153720	39153947
SE_5981	Solyc03g031860.2	Phytoene synthase 1	yes	SL2.50ch03	+	yes	0.149	5.01188e-05	4325286	4325328
SE_5876	Solyc09g009990.2	Transposon protein Mutator sub-class (AHRD V1 ***- B6TYN1_MAIZE)	no	SL2.50ch09	-	yes	0.151	0.000202702	3440394	3440563
SE_4128	Solyc06g076670.2	Nuclear SR-like RNA binding protein (AHRD V1 *--- A8JAT7_CHLRE); contains Interpro domain(s) IPR012677 Nucleotide-binding, alpha-beta plait	no	SL2.50ch06	+	yes	0.156	2.93706e-07	47615338	47615422
SE_3602	Solyc12g098430.1	Actin-related protein 2/3 complex subunit 4 (AHRD V1 **** A2XP21_ORYSI); contains Interpro domain(s) IPR008384 ARP23 complex 20 kDa subunit	yes	SL2.50ch12	+	yes	0.158	7.45424e-09	65936658	65936733
SE_797	Solyc10g054040.1	26S protease regulatory subunit (AHRD V1 ***- C0NAB1_AJECG); contains Interpro domain(s) IPR005937 26S proteasome subunit P45	yes	SL2.50ch10	-	yes	0.169	7.79972e-05	54527527	54527664
SE_3296	Solyc04g076830.2	Phosphoglycerate mutase-like protein (AHRD V1 ***- Q8LGT8_SOYBN); contains Interpro domain(s) IPR013078 Phosphoglycerate mutase	yes	SL2.50ch04	-	yes	0.174	7.12296e-06	61707702	61707761
SE_5529	Solyc04g074860.2	Mate efflux family protein (AHRD V1 **-- D7MN36_ARALY); contains Interpro domain(s) IPR002528 Multi antimicrobial extrusion protein MatE	yes	SL2.50ch04	-	yes	0.184	8.58072e-05	60783431	60783973
SE_1805	Solyc09g064920.2	BHLH transcription factor (AHRD V1 *-*- B6U846_MAIZE); contains Interpro domain(s) IPR011598 Helix-loop-helix DNA-binding	yes	SL2.50ch09	-	yes	0.189	9.25654e-05	62445802	62445868
SE_5182	Solyc12g077420.1	Zinc finger protein 207 (AHRD V1 ***- Q28FC3_XENTR)	yes	SL2.50ch12	+	yes	0.193	0.00126805	19380825	19380903
SE_297	Solyc01g087310.2	Histone-lysine N-methyltransferase MLL (AHRD V1 *--- MLL1_HUMAN); contains Interpro domain(s) IPR011011 Zinc finger, FYVE/PHD-type	no	SL2.50ch01	-	yes	0.215	5.21275e-07	82245898	82245973
SE_6578	Solyc07g007410.2	Leucine-rich repeat family protein (AHRD V1 **-- D7KDI8_ARALY); contains Interpro domain(s) IPR006553 Leucine-rich repeat, cysteine-containing subtype	no	SL2.50ch07	-	yes	0.218	8.82572e-05	2137943	2138090
SE_4002	Solyc08g076790.2	Cinnamoyl-CoA reductase-like protein (AHRD V1 ***- Q9M0B3_ARATH); contains Interpro domain(s) IPR016040 NAD(P)-binding domain	no	SL2.50ch08	+	yes	0.251	1.32168e-06	60705173	60705352
SE_3864	Solyc03g112160.2	Protein DEHYDRATION-INDUCED 19 homolog 5 (AHRD V1 ***- DI195_ORYSJ); contains Interpro domain(s) IPR008598 Drought induced 19	no	SL2.50ch03	-	yes	0.266	4.2258e-05	62658732	62658935
SE_5799	Solyc06g060800.2	Gibberellin 2-beta-dioxygenase (AHRD V1 **-* D7FYW8_ECTSI); contains Interpro domain(s) IPR005123 Oxoglutarate and iron-dependent oxygenase	no	SL2.50ch06	-	yes	0.386	2.69456e-07	38837735	38837787
SE_5912	Solyc01g111970.2	Laccase 1a (AHRD V1 **-- B9IG56_POPTR); contains Interpro domain(s) IPR001117 Multicopper oxidase, type 1	no	SL2.50ch01	-	yes	0.39	7.16413e-05	98111666	98111776
SE_4233	Solyc10g007050.2	Enolase-phosphatase E-1 (AHRD V1 *-*- A8UQN2_9AQUI); contains Interpro domain(s) IPR010041 2,3-diketo-5-methylthio-1-phosphopentane phosphatase	yes	SL2.50ch10	-	yes	0.434	6.95238e-05	1439446	1439480
SE_6022	Solyc02g092700.2	Ycf36 protein (AHRD V1 *-*- D4ZSA0_SPIPL); contains Interpro domain(s) IPR009631 Protein of unknown function DUF1230	no	SL2.50ch02	+	yes	0.464	0.000164272	53695374	53695522
SE_4247	Solyc07g037910.1	Homeobox-leucine zipper protein ROC7 (AHRD V1 ***- ROC7_ORYSJ); contains Interpro domain(s) IPR002913 Lipid-binding START	no	SL2.50ch07	+	yes	0.536	0.000767937	44196859	44196949
SE_6948	Solyc12g017230.1	Os04g0431000 protein (Fragment) (AHRD V1 *-*- Q0JD52_ORYSJ)	no	SL2.50ch12	+	yes	0.79	1.29646e-08	6426552	6426834

## Sheet: RI
AS ID	Gene ID	Gene description	Novel AS	Chr	Strand	Diff significant	IncLevelDiff(△mutant-WT)	Pvalue	RiExonStart(0base)	RiExonEnd
RI_2301	Solyc12g098620.1	Transcription factor (AHRD V1 *-** D6MKM4_9ASPA); contains Interpro domain(s) IPR011598 Helix-loop-helix DNA-binding	no	SL2.50ch12	+	yes	-1	0	66065712	66066264
RI_1999	Solyc04g074490.2	Bifunctional arginine demethylase and lysyl-hydroxylase JMJD6 (AHRD V1 *--- JMJD6_DANRE); contains Interpro domain(s) IPR013129 Transcription factor jumonji	no	SL2.50ch04	+	yes	-0.7	0	60486474	60487047
RI_1029	Solyc12g044190.1	Nbs-lrr, resistance protein	no	SL2.50ch12	+	yes	-0.631	7.00385e-10	38891698	38892610
RI_1670	Solyc04g078090.2	Acyl-CoA-binding domain-containing protein 6 (AHRD V1 *-*- B6SHQ7_MAIZE); contains Interpro domain(s) IPR000582 Acyl-CoA-binding protein, ACBP	no	SL2.50ch04	+	yes	-0.598	3.72036e-12	62940564	62940837
RI_2175	Solyc03g044380.2	Histone-lysine N-methyltransferase MEDEA (AHRD V1 *--- MEDEA_ARATH); contains Interpro domain(s) IPR001214 SET	no	SL2.50ch03	+	yes	-0.474	0.00107819	8963332	8963544
RI_2159	Solyc03g007970.1	UDP-N-acetylmuramate-alanine ligase (AHRD V1 ***- Q3LHF7_PHYPA); contains Interpro domain(s) IPR005758 UDP-N-acetylmuramate-alanine ligase	no	SL2.50ch03	+	yes	-0.462	3.12159e-06	2462174	2462826
RI_463	Solyc04g076420.2	DsRNA-binding protein (AHRD V1 *-*- Q8GUQ1_BRARA); contains Interpro domain(s) IPR001159 Double-stranded RNA binding	no	SL2.50ch04	+	yes	-0.421	7.15609e-05	61320089	61321520
RI_1694	Solyc02g067350.2	cDNA clone J023065D24 full insert sequence (AHRD V1 *-*- B7EKP5_ORYSJ); contains Interpro domain(s) IPR012870 Protein of unknown function DUF1666	no	SL2.50ch02	+	yes	-0.42	9.75193e-09	37556148	37556577
RI_2549	Solyc12g021230.1	DNA gyrase subunit B (AHRD V1 ***- Q8YLN3_ANASP); contains Interpro domain(s) IPR011557 DNA gyrase, subunit B	yes	SL2.50ch12	+	yes	-0.416	0	14924134	14925411
RI_1112	Solyc08g005780.2	Beta-amylase (AHRD V1 **** B6SVZ0_MAIZE); contains Interpro domain(s) IPR013781 Glycoside hydrolase, subgroup, catalytic core	no	SL2.50ch08	-	yes	-0.409	6.45602e-06	604997	605543
RI_246	Solyc04g077270.2	Serine/threonine kinase receptor (AHRD V1 **** Q7DMS5_BRANA); contains Interpro domain(s) IPR002290 Serine/threonine protein kinase	no	SL2.50ch04	-	yes	-0.388	1.8241e-13	62243772	62244325
RI_2115	Solyc04g077920.2	Interferon-related developmental regulator family protein (AHRD V1 ***- B4FQN7_MAIZE); contains Interpro domain(s) IPR007701 Interferon-related developmental regulator, N-terminal	no	SL2.50ch04	+	yes	-0.37	0	62781999	62782227
RI_1798	Solyc02g079540.1	Serine/threonine-protein kinase receptor (AHRD V1 **** B6U2B7_MAIZE); contains Interpro domain(s) IPR002290 Serine/threonine protein kinase	no	SL2.50ch02	+	yes	-0.358	0.00489145	44070956	44071629
RI_51	Solyc03g120990.2	Malic enzyme (AHRD V1 ***- O04935_SOLLC); contains Interpro domain(s) IPR012302 Malic enzyme, NAD-binding	no	SL2.50ch03	+	yes	-0.357	3.97155e-08	69217908	69218517
RI_1155	Solyc08g081250.2	Aminopeptidase N (AHRD V1 ***- D5C0C8_NITHN); contains Interpro domain(s) IPR012779 Peptidase M1, alanyl aminopeptidase	no	SL2.50ch08	-	yes	-0.341	0.00183337	64306466	64306690
RI_548	Solyc03g046450.2	Cell morphogenesis protein (AHRD V1 *--- C0NPN9_AJECG); contains Interpro domain(s) IPR016024 Armadillo-type fold	yes	SL2.50ch03	-	yes	-0.319	0.000229187	12840218	12840879
RI_52	Solyc03g120990.2	Malic enzyme (AHRD V1 ***- O04935_SOLLC); contains Interpro domain(s) IPR012302 Malic enzyme, NAD-binding	yes	SL2.50ch03	+	yes	-0.304	0.000741088	69218287	69218517
RI_147	Solyc07g008490.2	Nucleic acid binding protein (AHRD V1 **** B6TJ76_MAIZE); contains Interpro domain(s) IPR018111 K Homology, type 1, subgroup	no	SL2.50ch07	-	yes	-0.291	3.93652e-06	3395377	3395734
RI_154	Solyc10g083710.1	3-deoxy-D-manno-octulosonic acid transferase-like protein (AHRD V1 ***- Q8VZA5_ARATH); contains Interpro domain(s) IPR007507 Three-deoxy-D-manno-octulosonic-acid transferase, N-terminal	yes	SL2.50ch10	+	yes	-0.281	6.59714e-08	63480666	63481546
RI_148	Solyc07g008490.2	Nucleic acid binding protein (AHRD V1 **** B6TJ76_MAIZE); contains Interpro domain(s) IPR018111 K Homology, type 1, subgroup	no	SL2.50ch07	-	yes	-0.274	2.887e-11	3395377	3395734
RI_304	Solyc10g007610.2	Organic anion transporter (AHRD V1 **-* B6U937_MAIZE); contains Interpro domain(s) IPR004853 Protein of unknown function DUF250	no	SL2.50ch10	+	yes	-0.27	0.000660929	1916626	1917230
RI_457	Solyc09g064380.2	TPR Domain containing protein expressed (AHRD V1 **-- Q10CT3_ORYSJ)	no	SL2.50ch09	-	yes	-0.268	0.00413071	61561695	61562142
RI_2009	Solyc01g014840.2	Tir-nbs-lrr, resistance protein	no	SL2.50ch01	-	yes	-0.26	0.000707391	15577915	15580230
RI_1016	Solyc12g044410.1	Class III homeodomain-leucine zipper (AHRD V1 ***- Q1WD30_GINBI); contains Interpro domain(s) IPR013978 MEKHLA	no	SL2.50ch12	-	yes	-0.257	0	38528375	38529230
RI_1476	Solyc05g053590.2	ATP-binding cassette transporter (AHRD V1 ***- D8RL93_SELML); contains Interpro domain(s) IPR013525 ABC-2 type transporter	no	SL2.50ch05	-	yes	-0.254	1.49861e-09	63664431	63665182
RI_292	Solyc06g071780.2	Protein DEHYDRATION-INDUCED 19 homolog 5 (AHRD V1 ***- DI195_ORYSJ); contains Interpro domain(s) IPR008598 Drought induced 19	no	SL2.50ch06	+	yes	-0.24	0.000107477	44208285	44209857
RI_198	MSTRG.18381	-	no	SL2.50ch12	-	yes	-0.24	0.000603272	35346429	35348508
RI_2732	Solyc02g079040.2	Calmodulin-binding protein (Fragment) (AHRD V1 *-** Q9M451_CICAR); contains Interpro domain(s) IPR012416 Calmodulin binding protein-like	no	SL2.50ch02	+	yes	-0.238	2.66454e-15	43668822	43670661
RI_1075	Solyc06g049070.2	Solute carrier family 35 member E3 (AHRD V1 **-- S35E3_DANRE); contains Interpro domain(s) IPR004853 Protein of unknown function DUF250	no	SL2.50ch06	+	yes	-0.234	0	32351388	32352233
RI_880	Solyc09g092030.2	UV radiation resistance-associated gene protein (AHRD V1 *-*- B2WJC3_PYRTR)	no	SL2.50ch09	-	yes	-0.234	0.00418113	71207282	71208654
RI_1605	Solyc12g005760.1	Genomic DNA chromosome 3 P1 clone MSD21 (AHRD V1 **-- Q9LSX7_ARATH)	no	SL2.50ch12	+	yes	-0.222	0	408281	408517
RI_3269	Solyc08g077560.2	ATP binding / serine-threonine kinase (AHRD V1 **** C5DB71_VITVI); contains Interpro domain(s) IPR002290 Serine/threonine protein kinase	no	SL2.50ch08	+	yes	-0.221	0.000311425	61544175	61545625
RI_2562	Solyc02g080080.2	RLK, Receptor like protein, putative resistance protein with an antifungal domain	no	SL2.50ch02	-	yes	-0.218	0.002017	44392711	44393139
RI_1430	Solyc04g076830.2	Phosphoglycerate mutase-like protein (AHRD V1 ***- Q8LGT8_SOYBN); contains Interpro domain(s) IPR013078 Phosphoglycerate mutase	no	SL2.50ch04	-	yes	-0.217	0.00368495	61701672	61702268
RI_1096	Solyc04g064670.2	Thylakoid lumenal 19 kDa protein, chloroplastic (AHRD V1 *-*- TL19_ARATH); contains Interpro domain(s) IPR016123 Mog1/PsbP, alpha/beta/alpha sandwich	no	SL2.50ch04	-	yes	-0.217	0.00162899	55822328	55823505
RI_722	Solyc12g099280.1	Pre-mRNA polyadenylation factor fip1 (AHRD V1 *-*- B6JX34_SCHJY); contains Interpro domain(s) IPR007854 Fip1	no	SL2.50ch12	+	yes	-0.215	0.00112232	66478085	66478444
RI_608	Solyc09g075530.2	Soluble NSF Attachment Protein (SNAP) Receptor (SNARE) (AHRD V1 **** D7G2Z0_ECTSI); contains Interpro domain(s) IPR010989 t-SNARE	no	SL2.50ch09	+	yes	-0.213	1.12033e-05	67232175	67232674
RI_834	Solyc03g112600.2	JmjC domain-containing protein (AHRD V1 **-- B6K2H3_SCHJY); contains Interpro domain(s) IPR013129 Transcription factor jumonji	no	SL2.50ch03	+	yes	-0.213	0.0025168	62994234	62994651
RI_2881	Solyc02g005180.2	Sugar transporter family protein (AHRD V1 **** D7KIW2_ARALY); contains Interpro domain(s) IPR016196 Major facilitator superfamily, general substrate transporter	yes	SL2.50ch02	+	yes	-0.213	3.80436e-07	7138985	7139365
RI_3268	Solyc05g012190.2	AAA family ATPase CDC48 subfamily (AHRD V1 **-- A8AAC3_IGNH4); contains Interpro domain(s) IPR003959 ATPase, AAA-type, core	no	SL2.50ch05	-	yes	-0.206	0.000638981	5460525	5460937
RI_1919	Solyc02g094300.2	Uridylyltransferase PII (AHRD V1 *--- C7JBQ7_ACEP3); contains Interpro domain(s) IPR002912 Amino acid-binding ACT	no	SL2.50ch02	+	yes	-0.197	0.0045404	54869189	54872351
RI_2390	Solyc05g050800.2	Phosphoglycerate mutase family protein (AHRD V1 ***- C3SAD0_BRADI); contains Interpro domain(s) IPR012398 PRIB5	no	SL2.50ch05	-	yes	-0.194	1.22748e-05	60985583	60986884
RI_112	Solyc01g073660.2	Uncharacterized MFS-type transporter C19orf28 (AHRD V1 **-- CS028_HUMAN); contains Interpro domain(s) IPR016196 Major facilitator superfamily, general substrate transporter	no	SL2.50ch01	-	yes	-0.193	2.76e-10	81029108	81030148
RI_124	Solyc06g030470.2	Auxin-regulated protein (AHRD V1 ***- Q945F5_SOLLC); contains Interpro domain(s) IPR010369 Protein of unknown function DUF966	no	SL2.50ch06	-	yes	-0.192	0.00015031	18746655	18747950
RI_293	Solyc06g071780.2	Protein DEHYDRATION-INDUCED 19 homolog 5 (AHRD V1 ***- DI195_ORYSJ); contains Interpro domain(s) IPR008598 Drought induced 19	no	SL2.50ch06	+	yes	-0.183	0.00262607	44208285	44209857
RI_2391	Solyc05g050800.2	Phosphoglycerate mutase family protein (AHRD V1 ***- C3SAD0_BRADI); contains Interpro domain(s) IPR012398 PRIB5	no	SL2.50ch05	-	yes	-0.18	4.03426e-08	60986995	60990147
RI_3003	Solyc01g058010.2	Neutral invertase (AHRD V1 ***- A7LH71_VITVI); contains Interpro domain(s) IPR006937 Plant neutral invertase	yes	SL2.50ch01	+	yes	-0.179	0.000237179	64953318	64956036
RI_153	Solyc10g083710.1	3-deoxy-D-manno-octulosonic acid transferase-like protein (AHRD V1 ***- Q8VZA5_ARATH); contains Interpro domain(s) IPR007507 Three-deoxy-D-manno-octulosonic-acid transferase, N-terminal	yes	SL2.50ch10	+	yes	-0.179	0.00141261	63479670	63480841
RI_2983	Solyc09g010850.2	ATP binding / serine-threonine kinase (AHRD V1 **** C5DB71_VITVI); contains Interpro domain(s) IPR002290 Serine/threonine protein kinase	no	SL2.50ch09	+	yes	-0.174	0.00021974	4171424	4172534
RI_1562	Solyc02g065680.2	Amino acid transporter (AHRD V1 ***- B9N1V7_POPTR); contains Interpro domain(s) IPR013057 Amino acid transporter, transmembrane	no	SL2.50ch02	+	yes	-0.171	0.00134	36841758	36842027
RI_1299	Solyc07g006970.2	Solute carrier family 2, facilitated glucose transporter member 5 (AHRD V1 ***- GTR5_RAT); contains Interpro domain(s) IPR003663 Sugar/inositol transporter	no	SL2.50ch07	-	yes	-0.169	2.2486e-09	1783319	1785022
RI_50	Solyc03g120990.2	Malic enzyme (AHRD V1 ***- O04935_SOLLC); contains Interpro domain(s) IPR012302 Malic enzyme, NAD-binding	no	SL2.50ch03	+	yes	-0.169	0.00181209	69215243	69216039
RI_1550	Solyc03g094160.2	Metacaspase (AHRD V1 ***- A8NU42_COPC7); contains Interpro domain(s) IPR011600 Peptidase C14, caspase catalytic	no	SL2.50ch03	+	yes	-0.166	4.50519e-05	56064250	56064905
RI_1077	Solyc06g035960.2	4-coumarate-CoA ligase-like protein (AHRD V1 **** Q9SMT7_ARATH); contains Interpro domain(s) IPR000873 AMP-dependent synthetase and ligase	no	SL2.50ch06	+	yes	-0.159	1.67597e-05	25322747	25323870
RI_1676	Solyc07g062890.2	Yippee zinc-binding-like protein (AHRD V1 *-** C1FDK9_9CHLO); contains Interpro domain(s) IPR004910 Yippee-like protein	no	SL2.50ch07	+	yes	-0.156	2.56455e-05	65518768	65523071
RI_340	Solyc06g066470.2	Poly(A) polymerase (AHRD V1 ***- D7M9N5_ARALY); contains Interpro domain(s) IPR014492 Poly(A) polymerase	no	SL2.50ch06	-	yes	-0.153	1.25007e-07	41723527	41724385
RI_2326	Solyc04g011380.2	Binding protein (AHRD V1 ***- D7LD65_ARALY); contains Interpro domain(s) IPR019607 Putative zinc-finger domain	no	SL2.50ch04	-	yes	-0.151	0.000815022	3858083	3860320
RI_2766	Solyc07g045160.2	Phosphofructokinase family protein (AHRD V1 ***- D7MLU4_ARALY); contains Interpro domain(s) IPR012004 Pyrophosphate-dependent phosphofructokinase TP0108	no	SL2.50ch07	+	yes	-0.151	0.000431851	58259018	58260020
RI_724	Solyc04g076880.2	Phosphoenolpyruvate carboxykinase (AHRD V1 **** Q8W505_SOLLC); contains Interpro domain(s) IPR001272 Phosphoenolpyruvate carboxykinase, ATP-utilising	no	SL2.50ch04	+	yes	-0.151	0.00121389	61819971	61820898
RI_1234	Solyc09g074110.2	AGAP009276-PA (Fragment) (AHRD V1 *--- Q7PVH5_ANOGA)	no	SL2.50ch09	+	yes	-0.149	9.26661e-05	65819463	65820307
RI_881	Solyc07g049270.2	RNA-binding protein (AHRD V1 *-** Q941H8_SOLTU); contains Interpro domain(s) IPR015465 RNA recognition motif, glycine rich protein	no	SL2.50ch07	-	yes	-0.147	0.00378284	59534574	59534887
RI_2884	MSTRG.18712	-	no	SL2.50ch12	+	yes	-0.145	0.00155822	63075685	63076423
RI_1015	Solyc12g044410.1	Class III homeodomain-leucine zipper (AHRD V1 ***- Q1WD30_GINBI); contains Interpro domain(s) IPR013978 MEKHLA	yes	SL2.50ch12	-	yes	-0.144	2.85627e-08	38527833	38528456
RI_653	Solyc06g084290.2	Os06g0207500 protein (Fragment) (AHRD V1 ***- Q0DDQ9_ORYSJ); contains Interpro domain(s) IPR004253 Protein of unknown function DUF231, plant	no	SL2.50ch06	-	yes	-0.142	0.000684427	49478660	49480016
RI_2662	Solyc02g068180.2	Cobalt import ATP-binding protein CbiO 2 (AHRD V1 ***- D4QI89_ENTFC); contains Interpro domain(s) IPR003439 ABC transporter-like	yes	SL2.50ch02	+	yes	-0.141	1.30688e-05	38200789	38201943
RI_568	Solyc02g082550.2	Kinase family protein (AHRD V1 ***- D7MD00_ARALY); contains Interpro domain(s) IPR002290 Serine/threonine protein kinase	no	SL2.50ch02	+	yes	-0.141	0.000195762	46224390	46225451
RI_1249	Solyc08g014300.2	FAM136A (AHRD V1 ***- B5XEE9_SALSA); contains Interpro domain(s) IPR008560 Protein of unknown function DUF842, eukaryotic	no	SL2.50ch08	+	yes	-0.141	0.00233865	4100849	4101211
RI_1556	Solyc01g103170.2	Lysine ketoglutarate reductase trans-splicing related 1-like (AHRD V1 ***- Q5JLN0_ORYSJ); contains Interpro domain(s) IPR007877 Protein of unknown function DUF707	yes	SL2.50ch01	-	yes	-0.139	4.01549e-09	91832539	91833979
RI_2694	Solyc01g100640.2	Catalase (AHRD V1 ***- O24511_TOBAC); contains Interpro domain(s) IPR002226 Catalase	no	SL2.50ch01	+	yes	-0.138	2.07378e-05	90611824	90613410
RI_102	Solyc04g008630.2	Autophagy-related protein 9 (AHRD V1 ***- D7FZF2_ECTSI); contains Interpro domain(s) IPR007241 Autophagy-related protein 9	no	SL2.50ch04	-	yes	-0.134	0.00417921	2243799	2245798
RI_66	MSTRG.18520	-	no	SL2.50ch12	+	yes	-0.129	0.00476881	42009642	42010379
RI_1491	Solyc08g007890.2	Mitochondrial aldehyde dehydrogenase (AHRD V1 ***- Q8LST6_SECCE); contains Interpro domain(s) IPR015590 Aldehyde dehydrogenase	no	SL2.50ch08	-	yes	-0.129	7.66255e-07	2394749	2396070
RI_994	Solyc03g121660.2	Zinc finger protein (AHRD V1 *-*- Q9LVQ7_ARATH); contains Interpro domain(s) IPR007087 Zinc finger, C2H2-type	no	SL2.50ch03	-	yes	-0.128	0.00126501	69761764	69762472
RI_2890	Solyc09g092250.2	Genomic DNA chromosome 3 BAC clone F14O13 (AHRD V1 *--- Q9LIR7_ARATH); contains Interpro domain(s) IPR001298 Filamin/ABP280 repeat	no	SL2.50ch09	+	yes	-0.127	1.04033e-05	71393385	71395392
RI_3228	Solyc06g074670.2	Bifunctional polymyxin resistance arnA protein (AHRD V1 ***- B6TQB1_MAIZE); contains Interpro domain(s) IPR001509 NAD-dependent epimerase/dehydratase	no	SL2.50ch06	-	yes	-0.126	1.20002e-05	46209213	46209743
RI_606	Solyc07g066220.2	WRKY transcription factor 35 (AHRD V1 ***- Q7XAA6_ORYSJ); contains Interpro domain(s) IPR003657 DNA-binding WRKY	no	SL2.50ch07	-	yes	-0.123	5.21987e-09	67695786	67696898
RI_259	Solyc01g079260.2	WRKY transcription factor 4 (AHRD V1 ***- A7UGD1_SOLTU); contains Interpro domain(s) IPR003657 DNA-binding WRKY	no	SL2.50ch01	+	yes	-0.122	1.19008e-06	78355435	78356360
RI_2148	Solyc12g057120.1	Subunit VIb of cytochrome c oxidase (AHRD V1 *-*- C4R7U6_PICPG); contains Interpro domain(s) IPR003213 Cytochrome c oxidase, subunit VIb	no	SL2.50ch12	+	yes	-0.121	9.1444e-05	63194904	63195462
RI_1817	Solyc01g097330.2	Opaque 2 (Fragment) (AHRD V1 *--- Q84YB2_ZEAPE); contains Interpro domain(s) IPR011616 bZIP transcription factor, bZIP-1	no	SL2.50ch01	+	yes	-0.12	0.00252836	88232115	88233716
RI_2798	Solyc02g067920.2	Abhydrolase domain-containing protein FAM108B1 (AHRD V1 *--- C0HAS5_SALSA)	no	SL2.50ch02	+	yes	-0.12	5.16935e-10	38011475	38011867
RI_529	Solyc07g032230.2	IST1 homolog (AHRD V1 *--- C1BSR8_9MAXI); contains Interpro domain(s) IPR005061 Protein of unknown function DUF292, eukaryotic	no	SL2.50ch07	-	yes	-0.114	3.263e-11	36275445	36276130
RI_2341	Solyc07g054070.2	DTW domain-containing protein-like (AHRD V1 *-*- Q5Z9X7_ORYSJ); contains Interpro domain(s) IPR005636 DTW	no	SL2.50ch07	-	yes	-0.111	0.00135184	62457296	62459503
RI_2112	Solyc12g044400.1	Cell division protease ftsH homolog 4 (AHRD V1 *-*- FTSH4_SYNY3); contains Interpro domain(s) IPR003959 ATPase, AAA-type, core	yes	SL2.50ch12	+	yes	-0.11	0.00628046	38566359	38567170
RI_2696	Solyc01g100640.2	Catalase (AHRD V1 ***- O24511_TOBAC); contains Interpro domain(s) IPR002226 Catalase	no	SL2.50ch01	+	yes	-0.109	0.000554088	90612633	90614293
RI_2698	Solyc01g100640.2	Catalase (AHRD V1 ***- O24511_TOBAC); contains Interpro domain(s) IPR002226 Catalase	no	SL2.50ch01	+	yes	-0.109	0.000101291	90615300	90616162
RI_3288	Solyc12g014390.1	50S ribosomal protein L13 (AHRD V1 ***- B6SVH3_MAIZE); contains Interpro domain(s) IPR005823 Ribosomal protein L13, bacterial-type	no	SL2.50ch12	-	yes	-0.108	0	5276483	5277011
RI_323	Solyc01g103020.2	Survival of motor neuron-related-splicing factor 30 (AHRD V1 ***- C1BW46_ESOLU); contains Interpro domain(s) IPR018351 Tudor subgroup	no	SL2.50ch01	+	yes	-0.108	3.17136e-06	91690652	91691430
RI_1760	Solyc03g065250.2	CER1 (AHRD V1 **-- B6TFH3_MAIZE); contains Interpro domain(s) IPR006694 Fatty acid hydroxylase	no	SL2.50ch03	-	yes	-0.107	1.11022e-16	41010261	41010756
RI_244	Solyc04g077270.2	Serine/threonine kinase receptor (AHRD V1 **** Q7DMS5_BRANA); contains Interpro domain(s) IPR002290 Serine/threonine protein kinase	no	SL2.50ch04	-	yes	-0.107	0.000100468	62242928	62243697
RI_1648	Solyc01g105570.2	Genomic DNA chromosome 5 P1 clone MBM17 (AHRD V1 ***- Q9LVN4_ARATH)	no	SL2.50ch01	-	yes	-0.106	0.0063311	93704005	93704461
RI_2731	Solyc02g079040.2	Calmodulin-binding protein (Fragment) (AHRD V1 *-** Q9M451_CICAR); contains Interpro domain(s) IPR012416 Calmodulin binding protein-like	no	SL2.50ch02	+	yes	-0.105	1.343e-07	43667811	43669060
RI_2296	Solyc08g059760.2	Peroxidase 40 (AHRD V1 **** PER40_ARATH); contains Interpro domain(s) IPR002207 Plant ascorbate peroxidase	no	SL2.50ch08	-	yes	-0.105	0.0046995	45231391	45234235
RI_1406	Solyc09g020010.1	Genomic DNA chromosome 5 P1 clone MXC9 (AHRD V1 *-*- Q9FMP0_ARATH)	no	SL2.50ch09	-	yes	-0.105	0.00446267	18305498	18306789
RI_2098	Solyc02g088110.2	Polypyrimidine tract-binding protein-like (AHRD V1 **** Q2XTB3_SOLTU); contains Interpro domain(s) IPR012677 Nucleotide-binding, alpha-beta plait	no	SL2.50ch02	-	yes	-0.105	0.00597903	50296847	50297815
RI_2550	Solyc12g021230.1	DNA gyrase subunit B (AHRD V1 ***- Q8YLN3_ANASP); contains Interpro domain(s) IPR011557 DNA gyrase, subunit B	yes	SL2.50ch12	+	yes	-0.104	0	14925340	14925757
RI_366	Solyc01g100650.2	NHL repeat containing 2 (AHRD V1 *--- B2RR26_MOUSE); contains Interpro domain(s) IPR011042 Six-bladed beta-propeller, TolB-like	no	SL2.50ch01	+	yes	-0.103	0.00294245	90624495	90625634
RI_2114	Solyc04g077920.2	Interferon-related developmental regulator family protein (AHRD V1 ***- B4FQN7_MAIZE); contains Interpro domain(s) IPR007701 Interferon-related developmental regulator, N-terminal	yes	SL2.50ch04	+	yes	-0.103	7.40408e-13	62781446	62781924
RI_1246	Solyc06g075690.2	Auxin-regulated protein (AHRD V1 ***- Q945F5_SOLLC); contains Interpro domain(s) IPR010369 Protein of unknown function DUF966	no	SL2.50ch06	+	yes	-0.103	1.26247e-08	47038194	47040552
RI_2637	Solyc06g066600.2	Solute carrier family 2, facilitated glucose transporter member 3 (AHRD V1 **** GTR3_CANFA); contains Interpro domain(s) IPR003663 Sugar/inositol transporter	no	SL2.50ch06	-	yes	-0.103	1.63976e-05	41843679	41844281
RI_632	Solyc06g082470.2	Serine/threonine protein kinase (AHRD V1 *-** D0NNA3_PHYIN); contains Interpro domain(s) IPR002290 Serine/threonine protein kinase	no	SL2.50ch06	-	yes	-0.102	0.00381198	48264014	48265274
RI_838	Solyc08g076390.2	Lysine-specific demethylase 5A (AHRD V1 *--- KDM5A_HUMAN); contains Interpro domain(s) IPR013129 Transcription factor jumonji	no	SL2.50ch08	+	yes	-0.095	0.000709079	60403565	60404401
RI_2713	Solyc07g045240.2	RNA-binding protein-like (AHRD V1 *--* Q8L779_ARATH); contains Interpro domain(s) IPR012677 Nucleotide-binding, alpha-beta plait	yes	SL2.50ch07	+	yes	-0.094	1.02561e-05	58372526	58374151
RI_3246	Solyc07g007300.2	Menaquinone biosynthesis methyltransferase ubiE (AHRD V1 *-*- A1HNK4_9FIRM); contains Interpro domain(s) IPR013216 Methyltransferase type 11	no	SL2.50ch07	+	yes	-0.094	5.664e-07	2025511	2026570
RI_2369	Solyc10g044470.1	Voltage-gated chloride channel (AHRD V1 **** Q96325_ARATH); contains Interpro domain(s) IPR002251 Chloride channel plant CLC	no	SL2.50ch10	+	yes	-0.094	0.000960413	26485113	26485555
RI_2332	Solyc12g087830.1	MADS box transcription factor (AHRD V1 ***- Q8L5F7_DAUCA); contains Interpro domain(s) IPR002100 Transcription factor, MADS-box	yes	SL2.50ch12	+	yes	-0.093	0.00461461	63334410	63335624
RI_879	Solyc09g092030.2	UV radiation resistance-associated gene protein (AHRD V1 *-*- B2WJC3_PYRTR)	no	SL2.50ch09	-	yes	-0.093	0.00141693	71207282	71208654
RI_125	Solyc06g030470.2	Auxin-regulated protein (AHRD V1 ***- Q945F5_SOLLC); contains Interpro domain(s) IPR010369 Protein of unknown function DUF966	no	SL2.50ch06	-	yes	-0.093	0.00323516	18747262	18748248
RI_2365	Solyc02g071780.2	Necrotic spotted lesions 1 (Fragment) (AHRD V1 *-*- B6ZA38_HELPE); contains Interpro domain(s) IPR001862 Membrane attack complex component/perforin/complement C9	yes	SL2.50ch02	-	yes	-0.092	0.00129031	41131910	41132427
RI_496	Solyc09g018830.2	MLO-like protein 1 (AHRD V1 ***- C6EWE5_VITVI); contains Interpro domain(s) IPR004326 Mlo-related protein	no	SL2.50ch09	+	yes	-0.091	0.000634376	17564753	17565058
RI_2679	Solyc06g076050.2	Ankyrin repeat domain-containing protein 28 (AHRD V1 ***- B6TJ47_MAIZE); contains Interpro domain(s) IPR002110 Ankyrin	no	SL2.50ch06	+	yes	-0.09	2.70735e-09	47223727	47224451
RI_2252	Solyc02g090380.2	Nbs-lrr, resistance protein	no	SL2.50ch02	+	yes	-0.09	1.5832e-05	51940100	51941484
RI_2722	Solyc08g007110.2	ATP dependent helicase (AHRD V1 **-* A8NEE6_COPC7); contains Interpro domain(s) IPR018999 RNA helicase UPF1, UPF2-interacting domain	no	SL2.50ch08	+	yes	-0.089	2.12578e-07	1679657	1680406
RI_1513	Solyc12g095900.1	Early flowering 3 (AHRD V1 *-*- Q6UEI3_MESCR)	no	SL2.50ch12	-	yes	-0.087	0.000860673	65006466	65010029
RI_2915	Solyc03g119640.2	Aluminum-activated malate transporter-like (AHRD V1 *--- Q5Z6M4_ORYSJ); contains Interpro domain(s) IPR006214 Uncharacterised protein family UPF0005	no	SL2.50ch03	+	yes	-0.083	0.00254773	68198054	68200622
RI_290	Solyc06g071780.2	Protein DEHYDRATION-INDUCED 19 homolog 5 (AHRD V1 ***- DI195_ORYSJ); contains Interpro domain(s) IPR008598 Drought induced 19	no	SL2.50ch06	+	yes	-0.083	1.93549e-10	44206925	44207969
RI_2037	Solyc06g074840.2	Charged multivesicular body protein 3 (AHRD V1 ***- B6SM72_MAIZE); contains Interpro domain(s) IPR005024 Snf7	no	SL2.50ch06	+	yes	-0.082	0.000104175	46374351	46375843
RI_1977	Solyc06g076040.2	U-box domain-containing protein (AHRD V1 **-- D7KBV1_ARALY); contains Interpro domain(s) IPR011989 Armadillo-like helical	no	SL2.50ch06	-	yes	-0.082	5.15445e-06	47212648	47215110
RI_2797	Solyc02g067920.2	Abhydrolase domain-containing protein FAM108B1 (AHRD V1 *--- C0HAS5_SALSA)	no	SL2.50ch02	+	yes	-0.08	0.00428445	38007198	38011512
RI_3136	Solyc03g113500.2	Aminoacyl-tRNA synthetase (AHRD V1 **-* Q2PF39_TRIPR)	no	SL2.50ch03	+	yes	-0.079	8.8279e-05	63628524	63632342
RI_2653	Solyc08g007310.2	Exostosin family protein (AHRD V1 ***- D7MCC1_ARALY); contains Interpro domain(s) IPR004263 Exostosin-like	no	SL2.50ch08	-	yes	-0.078	0.00280865	1858665	1860722
RI_1014	Solyc12g044410.1	Class III homeodomain-leucine zipper (AHRD V1 ***- Q1WD30_GINBI); contains Interpro domain(s) IPR013978 MEKHLA	no	SL2.50ch12	-	yes	-0.077	0	38525659	38527207
RI_629	Solyc06g005370.2	Predicted 2 3-bisphosphoglycerate-independent phosphoglycerate mutase (AHRD V1 ***- D9PU88_METTM); contains Interpro domain(s) IPR019304 2,3-bisphosphoglycerate-independent phosphoglycerate mutase	no	SL2.50ch06	+	yes	-0.076	1.21726e-08	382348	383077
RI_3110	Solyc04g007880.2	Serine/threonine-protein kinase receptor (AHRD V1 **** B6T9K5_MAIZE); contains Interpro domain(s) IPR002290 Serine/threonine protein kinase	yes	SL2.50ch04	+	yes	-0.076	0.00223773	1562106	1562625
RI_1726	Solyc08g083020.2	26S protease regulatory subunit 7 (AHRD V1 **-- PRS7_PRUPE); contains Interpro domain(s) IPR003959 ATPase, AAA-type, core	no	SL2.50ch08	-	yes	-0.075	0.00199329	65620436	65621084
RI_906	Solyc10g080550.1	Os06g0207500 protein (Fragment) (AHRD V1 ***- Q0DDQ9_ORYSJ); contains Interpro domain(s) IPR004253 Protein of unknown function DUF231, plant	no	SL2.50ch10	-	yes	-0.075	0.00639912	61793991	61795383
RI_1383	Solyc07g066620.2	Os02g0169000 protein (Fragment) (AHRD V1 ***- Q0E3K5_ORYSJ)	no	SL2.50ch07	+	yes	-0.074	0.000277819	67989184	67990191
RI_206	Solyc04g078510.2	RER1 protein (AHRD V1 ***- Q9P0H9_HUMAN); contains Interpro domain(s) IPR004932 Retrieval of early ER protein Rer1	no	SL2.50ch04	+	yes	-0.074	2.63502e-05	63231475	63234676
RI_545	Solyc07g007680.2	Plant synaptotagmin (AHRD V1 **-- B9N719_POPTR); contains Interpro domain(s) IPR018029 C2 membrane targeting protein	yes	SL2.50ch07	-	yes	-0.073	5.9343e-05	2327488	2328753
RI_766	Solyc09g013150.2	Vesicular glutamate transporter 3 (AHRD V1 **-* B5AU16_DANRE); contains Interpro domain(s) IPR016196 Major facilitator superfamily, general substrate transporter	no	SL2.50ch09	-	yes	-0.073	7.08127e-10	5552676	5553773
RI_830	Solyc05g054830.2	Ankyrin-repeat protein (AHRD V1 **-- A2CIR5_ORYSJ); contains Interpro domain(s) IPR002110 Ankyrin	no	SL2.50ch05	+	yes	-0.072	2.40753e-10	64643545	64645278
RI_1797	Solyc04g080350.2	Genomic DNA chromosome 3 P1 clone MQC12 (AHRD V1 ***- Q9LTP9_ARATH); contains Interpro domain(s) IPR019385 Phosphorylated adapter RNA export protein, RNA-binding domain	no	SL2.50ch04	+	yes	-0.07	0.00625157	64564519	64565104
RI_1767	Solyc07g006640.2	ADP-ribosylation factor 3 (AHRD V1 ***- B4FM64_MAIZE); contains Interpro domain(s) IPR006688 ADP-ribosylation factor	no	SL2.50ch07	+	yes	-0.066	8.52044e-05	1506416	1506787
RI_1244	Solyc01g097500.2	Serine/threonine kinase (AHRD V1 *-** C4QNN2_SCHMA); contains Interpro domain(s) IPR002290 Serine/threonine protein kinase	yes	SL2.50ch01	-	yes	-0.066	0.00534322	88327458	88329115
RI_2364	Solyc02g071780.2	Necrotic spotted lesions 1 (Fragment) (AHRD V1 *-*- B6ZA38_HELPE); contains Interpro domain(s) IPR001862 Membrane attack complex component/perforin/complement C9	no	SL2.50ch02	-	yes	-0.066	2.87108e-05	41128675	41131270
RI_1378	Solyc03g059260.2	Carboxyl-terminal-processing protease (AHRD V1 ***- B6T6L2_MAIZE); contains Interpro domain(s) IPR004447 Peptidase S41A, C-terminal protease	no	SL2.50ch03	-	yes	-0.064	0.000868119	28186706	28188202
RI_2675	Solyc10g011740.2	Ubiquitin-conjugating enzyme E2 8 (AHRD V1 **** UBC8_ARATH); contains Interpro domain(s) IPR000608 Ubiquitin-conjugating enzyme, E2	no	SL2.50ch10	-	yes	-0.064	5.38491e-12	3983855	3984775
RI_1976	Solyc06g076040.2	U-box domain-containing protein (AHRD V1 **-- D7KBV1_ARALY); contains Interpro domain(s) IPR011989 Armadillo-like helical	no	SL2.50ch06	-	yes	-0.062	0.00553786	47212100	47212765
RI_987	Solyc07g062700.2	Sodium/calcium exchanger family protein (AHRD V1 ***- D7KKF3_ARALY); contains Interpro domain(s) IPR004837 Sodium/calcium exchanger membrane region	no	SL2.50ch07	-	yes	-0.062	5.55394e-05	65381705	65382772
RI_2478	Solyc02g077470.2	Optic atrophy 3 protein homolog (AHRD V1 **-- OPA3_DANRE); contains Interpro domain(s) IPR010754 Optic atrophy 3-like	no	SL2.50ch02	-	yes	-0.061	2.08513e-07	42398205	42399456
RI_481	Solyc02g090360.2	Laccase-22 (AHRD V1 **-- LAC22_ORYSJ); contains Interpro domain(s) IPR001117 Multicopper oxidase, type 1	no	SL2.50ch02	-	yes	-0.061	2.38258e-06	51919387	51919940
RI_803	Solyc01g109920.2	Dehydrin (AHRD V1 *-*- Q6YL18_BRAJU); contains Interpro domain(s) IPR000167 Dehydrin	no	SL2.50ch01	+	yes	-0.06	0.000735244	96759798	96760416
RI_1017	Solyc12g044410.1	Class III homeodomain-leucine zipper (AHRD V1 ***- Q1WD30_GINBI); contains Interpro domain(s) IPR013978 MEKHLA	no	SL2.50ch12	-	yes	-0.058	3.15849e-06	38530070	38530349
RI_219	Solyc04g009800.2	Calcium-dependent protein kinase 2 (AHRD V1 **** Q93YF4_TOBAC); contains Interpro domain(s) IPR002290 Serine/threonine protein kinase	no	SL2.50ch04	-	yes	-0.057	4.79837e-05	3112530	3114299
RI_2146	Solyc04g074850.2	Multidrug resistance protein mdtK (AHRD V1 **-- MDTK_YERP3); contains Interpro domain(s) IPR002528 Multi antimicrobial extrusion protein MatE	no	SL2.50ch04	-	yes	-0.057	5.99239e-06	60766155	60766425
RI_2215	Solyc01g109110.2	Guanine nucleotide-binding protein alpha-1 subunit (AHRD V1 *-*- B6TWS6_MAIZE); contains Interpro domain(s) IPR001019 Guanine nucleotide binding protein (G-protein), alpha subunit	no	SL2.50ch01	-	yes	-0.056	0.00305441	96144136	96145227
RI_1109	Solyc01g102840.2	Tir-nbs, resistance protein fragment	no	SL2.50ch01	+	yes	-0.055	3.4122e-06	91531190	91535616
RI_1501	Solyc12g017420.1	ATP-binding protein of ABC transporter (AHRD V1 ***- D8G8L5_9CYAN); contains Interpro domain(s) IPR010509 ABC transporter, N-terminal	no	SL2.50ch12	+	yes	-0.055	0.00639787	6687157	6688049
RI_845	Solyc08g005610.2	Cytochrome P450	no	SL2.50ch08	+	yes	-0.055	0.00538531	477536	478428
RI_122	Solyc07g032100.2	Coatomer alpha subunit-like protein (AHRD V1 **-- Q70I39_LOTJA); contains Interpro domain(s) IPR016391 Coatomer, alpha subunit	no	SL2.50ch07	+	yes	-0.055	0.00589903	35381992	35388624
RI_3184	Solyc12g056770.1	F-actin capping protein beta subunit family protein (AHRD V1 ***- D7KYY1_ARALY); contains Interpro domain(s) IPR001698 F-actin capping protein, beta subunit	no	SL2.50ch12	+	yes	-0.053	0.000383504	62856707	62857682
RI_2507	Solyc03g115770.2	Timing of CAB expression-like	no	SL2.50ch03	-	yes	-0.053	0.00129126	65380201	65381797
RI_1038	Solyc01g105660.2	1-aminocyclopropane-1-carboxylate oxidase (AHRD V1 **-- ACCO_TOBAC); contains Interpro domain(s) IPR005123 Oxoglutarate and iron-dependent oxygenase	no	SL2.50ch01	+	yes	-0.052	0.000129146	93756764	93757829
RI_1540	Solyc05g009550.2	IST1 homolog (AHRD V1 *--- IST1_HUMAN); contains Interpro domain(s) IPR005061 Protein of unknown function DUF292, eukaryotic	no	SL2.50ch05	+	yes	-0.052	0.00552645	3763083	3763466
RI_2868	Solyc06g005170.2	Mitogen-activated protein kinase 3 (AHRD V1 **** Q84MI4_SOLLC); contains Interpro domain(s) IPR002290 Serine/threonine protein kinase	no	SL2.50ch06	+	yes	-0.051	0.0031869	192702	193372
RI_3308	Solyc03g097180.2	(RAP Annotation release2) NERD domain containing protein (AHRD V1 ***- Q336N9_ORYSJ); contains Interpro domain(s) IPR011528 NERD	no	SL2.50ch03	-	yes	-0.051	0.000239089	59497347	59498126
RI_2334	Solyc04g072240.2	Oxidoreductase family protein (AHRD V1 ***- D7LXC3_ARALY); contains Interpro domain(s) IPR016040 NAD(P)-binding domain	no	SL2.50ch04	+	yes	-0.051	0.00558405	59244402	59245295
RI_1013	Solyc12g044410.1	Class III homeodomain-leucine zipper (AHRD V1 ***- Q1WD30_GINBI); contains Interpro domain(s) IPR013978 MEKHLA	yes	SL2.50ch12	-	yes	-0.049	0.00111094	38525659	38526130
RI_790	Solyc04g082050.2	Cellular retinaldehyde-binding/triple function C-terminal (AHRD V1 **-- B6SN40_MAIZE); contains Interpro domain(s) IPR001251 Cellular retinaldehyde-binding/triple function, C-terminal	no	SL2.50ch04	+	yes	-0.048	0.00117621	65854997	65855674
RI_1955	Solyc11g065640.1	2Fe-2S ferredoxin (AHRD V1 *-*- B6U5I8_MAIZE); contains Interpro domain(s) IPR001041 Ferredoxin	yes	SL2.50ch11	+	yes	-0.048	0.000334959	51165325	51166806
RI_3309	Solyc03g097180.2	(RAP Annotation release2) NERD domain containing protein (AHRD V1 ***- Q336N9_ORYSJ); contains Interpro domain(s) IPR011528 NERD	no	SL2.50ch03	-	yes	-0.046	0.000568238	59497347	59498831
RI_498	Solyc10g009550.2	WRKY transcription factor (AHRD V1 ***- D3YEX5_SOLLC); contains Interpro domain(s) IPR003657 DNA-binding WRKY	no	SL2.50ch10	-	yes	-0.045	0.00466068	3672837	3674194
RI_1921	Solyc06g054690.2	Transposon protein CACTA En/Spm sub-class (AHRD V1 *--- B6SWV7_MAIZE)	no	SL2.50ch06	-	yes	-0.045	0.00041657	37444526	37445291
RI_2883	Solyc02g086930.2	Homeobox-leucine zipper-like protein (AHRD V1 *-*- Q3HRT1_PICGL); contains Interpro domain(s) IPR001356 Homeobox IPR017970 Homeobox, conserved site	no	SL2.50ch02	+	yes	-0.044	0.00164904	49521074	49521899
RI_309	Solyc12g040680.1	Mitogen-activated protein kinase 9 (AHRD V1 **** Q5XU40_BRANA); contains Interpro domain(s) IPR002290 Serine/threonine protein kinase	no	SL2.50ch12	-	yes	-0.043	3.2673e-05	43044791	43045842
RI_454	Solyc04g064870.2	Pathogenesis-related protein-like protein (AHRD V1 ***- Q8L9B0_ARATH)	no	SL2.50ch04	+	yes	-0.043	0.00455467	56033693	56034328
RI_587	Solyc03g032150.2	Serine/threonine kinase-like protein ABC1063 (AHRD V1 **** Q1KMP8_HORVD); contains Interpro domain(s) IPR002290 Serine/threonine protein kinase	yes	SL2.50ch03	+	yes	-0.042	0.000622172	4656995	4658660
RI_2521	Solyc09g011880.2	LOC556397 protein (Fragment) (AHRD V1 **-- Q05AJ0_DANRE)	yes	SL2.50ch09	-	yes	-0.042	2.41871e-05	5157416	5158048
RI_1191	Solyc01g088560.2	Ras-related protein Rab-6A (AHRD V1 ***- B6STE7_MAIZE); contains Interpro domain(s) IPR015600 Rab6-related	yes	SL2.50ch01	-	yes	-0.04	8.08623e-05	83336019	83336495
RI_536	Solyc08g081310.2	Os10g0358600 protein (Fragment) (AHRD V1 ***- Q0IY80_ORYSJ)	no	SL2.50ch08	-	yes	-0.04	0.00125044	64376157	64376526
RI_1034	Solyc11g040370.1	Far upstream element-binding protein 3 (AHRD V1 *-*- B5X224_SALSA); contains Interpro domain(s) IPR018111 K Homology, type 1, subgroup	no	SL2.50ch11	+	yes	-0.038	0.000249411	37785219	37786306
RI_674	Solyc02g064950.2	CBS domain-containing protein-like (AHRD V1 ***- B8AP73_ORYSI); contains Interpro domain(s) IPR000644 Cystathionine beta-synthase, core	yes	SL2.50ch02	-	yes	-0.038	0.00388875	36052313	36054639
RI_3090	Solyc09g010870.2	Exoribonuclease R/ribonuclease II (AHRD V1 **-* A5GLA4_SYNPW); contains Interpro domain(s) IPR001900 Ribonuclease II and R	no	SL2.50ch09	-	yes	-0.038	0.00406327	4208129	4208510
RI_2152	Solyc03g025360.2	Protein serine/threonine kinase (AHRD V1 *-** D3BP85_POLPA); contains Interpro domain(s) IPR002290 Serine/threonine protein kinase	no	SL2.50ch03	+	yes	-0.037	3.03026e-05	2796305	2796767
RI_2021	Solyc07g064900.2	Extracellular ligand-gated ion channel (AHRD V1 ***- D7LAY2_ARALY)	no	SL2.50ch07	+	yes	-0.036	0.00622125	66878632	66880287
RI_3151	Solyc01g068100.2	Squamosa promoter binding protein-like 1 (AHRD V1 *-*- Q56YT3_ARATH); contains Interpro domain(s) IPR004333 Transcription factor, SBP-box	no	SL2.50ch01	-	yes	-0.034	0.00196487	77196261	77198887
RI_20	Solyc10g047670.1	Receptor expression-enhancing protein 2 (AHRD V1 *--- B2WDX2_PYRTR); contains Interpro domain(s) IPR004345 TB2/DP1 and HVA22 related protein	yes	SL2.50ch10	+	yes	-0.034	0.00510018	41598341	41598593
RI_2404	Solyc06g060090.2	UBA/TS-N domain-containing protein (AHRD V1 *--- C1H097_PARBA); contains Interpro domain(s) IPR001623 Heat shock protein DnaJ, N-terminal	no	SL2.50ch06	+	yes	-0.034	5.10908e-07	38001978	38005268
RI_1437	Solyc04g081820.2	La domain containing protein expressed (AHRD V1 *--- Q8LMP9_ORYSJ); contains Interpro domain(s) IPR006630 RNA-binding protein Lupus La	no	SL2.50ch04	-	yes	-0.033	0.0033073	65711520	65713732
RI_3125	Solyc01g099930.2	Pectinesterase (Fragment) (AHRD V1 *-*- D7U9X3_VITVI)	no	SL2.50ch01	-	yes	-0.029	0.00202323	90042109	90042548
RI_2715	Solyc11g011040.1	ADP-ribosylation factor-like protein (AHRD V1 ***- Q8W4C8_ARATH); contains Interpro domain(s) IPR006688 ADP-ribosylation factor	no	SL2.50ch11	-	yes	-0.028	0.00288699	4090135	4091263
RI_1722	Solyc01g105130.2	SKIP interacting protein 15 (AHRD V1 ***- B8Q8A1_ORYSI)	no	SL2.50ch01	+	yes	-0.028	0.000269237	93401227	93404123
RI_2714	Solyc11g011040.1	ADP-ribosylation factor-like protein (AHRD V1 ***- Q8W4C8_ARATH); contains Interpro domain(s) IPR006688 ADP-ribosylation factor	yes	SL2.50ch11	-	yes	-0.017	0.00153599	4089588	4090297
RI_954	Solyc01g095930.2	O-acyltransferase WSD1 (AHRD V1 **-- WSD1_ARATH); contains Interpro domain(s) IPR004255 Uncharacterised protein family UPF0089	no	SL2.50ch01	+	yes	-0.01	0.00358173	87068089	87068998
RI_2869	Solyc06g005170.2	Mitogen-activated protein kinase 3 (AHRD V1 **** Q84MI4_SOLLC); contains Interpro domain(s) IPR002290 Serine/threonine protein kinase	no	SL2.50ch06	+	yes	0.012	0.00480562	193234	193793
RI_2800	Solyc11g073280.1	RNA binding protein (AHRD V1 *--- C1N7F4_MICPS); contains Interpro domain(s) IPR012677 Nucleotide-binding, alpha-beta plait	no	SL2.50ch11	+	yes	0.012	0.00357633	56287748	56288160
RI_794	Solyc12g009470.1	Heme oxygenase 1 (AHRD V1 **** Q94FW7_SOLLC); contains Interpro domain(s) IPR016951 Haem oxygenase (decyclizing), plant	no	SL2.50ch12	-	yes	0.018	0.00278598	2726724	2727924
RI_3046	Solyc11g069480.1	UPF0497 membrane protein At2g28370 (AHRD V1 ***- U4977_ARATH); contains Interpro domain(s) IPR006702 Uncharacterised protein family UPF0497, trans-membrane plant	no	SL2.50ch11	-	yes	0.021	0.00448282	54073566	54074855
RI_518	Solyc01g109660.2	Glycine-rich RNA-binding protein (AHRD V1 *-** B2YKT9_TOBAC); contains Interpro domain(s) IPR015465 RNA recognition motif, glycine rich protein	no	SL2.50ch01	+	yes	0.022	2.10179e-07	96561203	96561995
RI_1783	Solyc11g069370.1	Holliday junction ATP-dependent DNA helicase ruvB (AHRD V1 **** D0N0A1_PHYIN); contains Interpro domain(s) IPR010339 TIP49, C-terminal	no	SL2.50ch11	+	yes	0.023	0.000104599	53972897	53973888
RI_1780	Solyc04g082160.2	HLA-B associated transcript 3 (Fragment) (AHRD V1 *--- Q5STC0_HUMAN); contains Interpro domain(s) IPR019956 Ubiquitin subgroup	no	SL2.50ch04	+	yes	0.03	0.00074724	65936934	65937501
RI_2511	Solyc07g054440.2	Beta-1,3-galactosyl-O-glycosyl-glycoprotein beta-1,6-N-acetylglucosaminyltransferase 7 (AHRD V1 *--* GCNT7_HUMAN); contains Interpro domain(s) IPR003406 Glycosyl transferase, family 14	no	SL2.50ch07	-	yes	0.03	0.000694839	62750070	62750368
RI_1247	Solyc07g007130.1	NHL repeat-containing protein (AHRD V1 **-- D7M6N9_ARALY)	no	SL2.50ch07	+	yes	0.031	1.46751e-10	1887463	1887891
RI_1940	Solyc06g084520.2	Ubiquitin-protein ligase Cullin 4 (AHRD V1 **** D8RM97_SELML); contains Interpro domain(s) IPR001373 Cullin, N-terminal	no	SL2.50ch06	-	yes	0.033	0.00610436	49606033	49606390
RI_1350	Solyc03g026220.2	BCL-2 binding anthanogene-1 (AHRD V1 **** B4FV61_MAIZE); contains Interpro domain(s) IPR003103 Apoptosis regulator Bcl-2 protein, BAG	no	SL2.50ch03	+	yes	0.033	0.006586	3631194	3632140
RI_1148	Solyc03g098290.2	Sucrose synthase (AHRD V1 **** Q9FHU4_ARATH); contains Interpro domain(s) IPR012820 Sucrose synthase, plants and cyanobacteria	no	SL2.50ch03	+	yes	0.034	0.00578319	60636988	60637377
RI_408	Solyc05g005200.2	Pyrrolidone-carboxylate peptidase (AHRD V1 **** B6SP89_MAIZE); contains Interpro domain(s) IPR000816 Peptidase C15, pyroglutamyl peptidase I	no	SL2.50ch05	-	yes	0.034	0.000131378	173411	174044
RI_1755	Solyc05g006030.2	Genomic DNA chromosome 5 P1 clone MQB2 (AHRD V1 **-- Q9FM06_ARATH)	no	SL2.50ch05	+	yes	0.036	0.000378651	773055	773689
RI_1997	Solyc02g068590.2	Potassium transporter (AHRD V1 **** A9STU4_PHYPA); contains Interpro domain(s) IPR003855 K+ potassium transporter	no	SL2.50ch02	-	yes	0.036	0.000439559	38549077	38549500
RI_1081	Solyc11g066440.1	Pheophorbide a oxygenase (Fragment) (AHRD V1 *--- D1MWF5_BRAOL); contains Interpro domain(s) IPR013626 Pheophorbide a oxygenase	no	SL2.50ch11	-	yes	0.037	0.00312104	52203894	52204643
RI_2826	Solyc05g055630.2	Palmitoyltransferase PFA4 (AHRD V1 ***- B6TA04_MAIZE); contains Interpro domain(s) IPR001594 Zinc finger, DHHC-type	no	SL2.50ch05	+	yes	0.038	0.00159378	65205612	65205861
RI_117	Solyc01g094280.2	FolD bifunctional protein (AHRD V1 ***- B6TJF9_MAIZE); contains Interpro domain(s) IPR000672 Tetrahydrofolate dehydrogenase/cyclohydrolase	yes	SL2.50ch01	-	yes	0.039	0.00397726	85816116	85816561
RI_1265	Solyc01g090480.2	Nucleic acid binding protein (AHRD V1 **** B6UDK8_MAIZE); contains Interpro domain(s) IPR018111 K Homology, type 1, subgroup	no	SL2.50ch01	-	yes	0.039	0.00161667	84162744	84163002
RI_1147	Solyc03g098290.2	Sucrose synthase (AHRD V1 **** Q9FHU4_ARATH); contains Interpro domain(s) IPR012820 Sucrose synthase, plants and cyanobacteria	no	SL2.50ch03	+	yes	0.041	0.000130854	60636753	60637181
RI_877	Solyc09g092030.2	UV radiation resistance-associated gene protein (AHRD V1 *-*- B2WJC3_PYRTR)	no	SL2.50ch09	-	yes	0.041	0.0017812	71203752	71205916
RI_7	Solyc06g005950.2	Cell division protease FtsH homolog (AHRD V1 *-*- C6RIJ8_9PROT); contains Interpro domain(s) IPR005936 Peptidase M41, FtsH	no	SL2.50ch06	-	yes	0.042	0.000127796	930006	930585
RI_1183	Solyc07g026810.2	Chaperone protein dnaJ (AHRD V1 *-*- C2KX40_9FIRM); contains Interpro domain(s) IPR003095 Heat shock protein DnaJ	no	SL2.50ch07	-	yes	0.042	0.00353722	31742870	31743244
RI_2620	Solyc03g119720.2	Lipase family protein (AHRD V1 **** D7KGE3_ARALY); contains Interpro domain(s) IPR006693 AB-hydrolase associated lipase region	no	SL2.50ch03	+	yes	0.042	0.00618587	68262869	68264238
RI_1060	Solyc12g011050.1	MKIAA4257 protein (Fragment) (AHRD V1 *--- Q571M7_MOUSE); contains Interpro domain(s) IPR012921 Spen paralogue and orthologue C-terminal	no	SL2.50ch12	+	yes	0.043	0.00177526	3923636	3927074
RI_165	Solyc02g082770.2	Phosphatidylinositide phosphatase SAC1 (AHRD V1 *-*- D0NSZ0_PHYIN)	no	SL2.50ch02	+	yes	0.045	0.00050194	46423956	46424671
RI_1741	Solyc02g093510.2	cDNA clone J023001A15 full insert sequence (AHRD V1 **-- B7EFQ5_ORYSJ); contains Interpro domain(s) IPR008833 Surfeit locus 2	no	SL2.50ch02	+	yes	0.046	0.00650506	54355761	54357078
RI_2802	Solyc02g089620.2	Proline dehydrogenase (AHRD V1 **** A1E289_ACTDE); contains Interpro domain(s) IPR015659 Proline oxidase	no	SL2.50ch02	-	yes	0.046	7.00472e-08	51376627	51377294
RI_2143	Solyc07g066410.2	WD repeat protein (AHRD V1 ***- B6QUX1_PENMQ); contains Interpro domain(s) IPR017986 WD40 repeat, region	no	SL2.50ch07	-	yes	0.046	0.00253628	67843065	67843567
RI_3249	Solyc03g118130.2	Rubredoxin-like protein (AHRD V1 *--- A8JGB1_CHLRE); contains Interpro domain(s) IPR004039 Rubredoxin-type Fe(Cys)4 protein	no	SL2.50ch03	-	yes	0.047	0.00164981	67081492	67081981
RI_2534	Solyc09g082980.2	Plant-specific domain TIGR01615 family protein (AHRD V1 ***- B6TMA8_MAIZE); contains Interpro domain(s) IPR006502 Protein of unknown function DUF506, plant	no	SL2.50ch09	+	yes	0.047	0.000288022	68674679	68675795
RI_1091	Solyc01g007250.2	U3 small nucleolar ribonucleoprotein protein IMP4 (AHRD V1 ***- D0N3A6_PHYIN); contains Interpro domain(s) IPR007109 Brix domain	no	SL2.50ch01	-	yes	0.05	0.006346	1813514	1813878
RI_1666	Solyc08g079660.2	ATP-dependent Clp protease ATP-binding subunit ClpC (AHRD V1 *-*- D5A5L7_SPIPL); contains Interpro domain(s) IPR004176 Clp, N-terminal	no	SL2.50ch08	-	yes	0.051	0.00163534	63151363	63151674
RI_2288	Solyc08g075310.2	AP-1 complex subunit gamma-1 (AHRD V1 *-*- B2VRJ9_PYRTR); contains Interpro domain(s) IPR011989 Armadillo-like helical	no	SL2.50ch08	+	yes	0.052	0.000239349	59415152	59417515
RI_1341	Solyc09g091030.2	Beta-amylase (AHRD V1 **** E0AE02_SOLLC); contains Interpro domain(s) IPR013781 Glycoside hydrolase, subgroup, catalytic core	no	SL2.50ch09	+	yes	0.053	2.58045e-05	70383694	70384095
RI_3295	Solyc03g097440.2	11-beta-hydroxysteroid dehydrogenase-like (AHRD V1 **** Q9LUF1_ARATH); contains Interpro domain(s) IPR002347 Glucose/ribitol dehydrogenase	no	SL2.50ch03	+	yes	0.053	0.00238288	59765347	59765737
RI_725	Solyc03g097070.2	Vacuolar protein sorting-associated protein 27 (AHRD V1 *--- B2W9Q9_PYRTR); contains Interpro domain(s) IPR014645 Target of Myb protein 1	no	SL2.50ch03	-	yes	0.054	9.21413e-06	59416269	59422285
RI_1764	Solyc09g008200.2	Heavy metal-associated domain containing protein expressed (AHRD V1 *-*- Q10RN8_ORYSJ); contains Interpro domain(s) IPR006121 Heavy metal transport/detoxification protein	no	SL2.50ch09	-	yes	0.055	7.27638e-09	1652979	1653934
RI_2582	Solyc11g008550.1	Lecithin cholesterol acyltransferase family protein (AHRD V1 **-- D7L0F6_ARALY); contains Interpro domain(s) IPR003386 Lecithin:cholesterol acyltransferase	no	SL2.50ch11	+	yes	0.055	0.000369053	2731324	2731774
RI_1756	Solyc11g069290.1	Glutamine amidotransferase subunit pdxT (AHRD V1 ***- B6SNW4_MAIZE); contains Interpro domain(s) IPR002161 SNO glutamine amidotransferase	no	SL2.50ch11	-	yes	0.055	0.00217537	53912679	53913641
RI_1432	Solyc04g076830.2	Phosphoglycerate mutase-like protein (AHRD V1 ***- Q8LGT8_SOYBN); contains Interpro domain(s) IPR013078 Phosphoglycerate mutase	no	SL2.50ch04	-	yes	0.055	2.03489e-05	61701989	61702268
RI_1610	Solyc01g080860.2	Protoheme IX farnesyltransferase (AHRD V1 ***- B6TRR8_MAIZE); contains Interpro domain(s) IPR006369 Protohaem IX farnesyltransferase	no	SL2.50ch01	-	yes	0.056	0.00450917	80175724	80177864
RI_73	Solyc01g099440.2	ATP-dependent DNA helicase Q-like SIM (AHRD V1 ***- RQSIM_ARATH); contains Interpro domain(s) IPR004589 DNA helicase, ATP-dependent, RecQ type	yes	SL2.50ch01	+	yes	0.058	0.00428807	89694435	89696429
RI_1941	Solyc01g067800.2	E3 ubiquitin-protein ligase MARCH1 (AHRD V1 *--* MARH1_MOUSE); contains Interpro domain(s) IPR011016 Zinc finger, RING-CH-type	no	SL2.50ch01	-	yes	0.059	5.15709e-09	76785628	76785857
RI_2822	Solyc01g104640.2	Helicase (AHRD V1 *--- D3B244_POLPA)	no	SL2.50ch01	+	yes	0.06	0.000958518	93069722	93069914
RI_1905	Solyc07g006790.2	Dihydrolipoyllysine-residue acetyltransferase component of pyruvate dehydrogenase complex (AHRD V1 **** A4TXZ0_9PROT); contains Interpro domain(s) IPR006257 Dihydrolipoamide acetyltransferase, long form	yes	SL2.50ch07	+	yes	0.06	0.00306264	1639120	1639426
RI_3293	Solyc11g062020.1	Zinc transporter ZupT (AHRD V1 ***- B8L9G2_9GAMM); contains Interpro domain(s) IPR003689 Zinc/iron permease	yes	SL2.50ch11	+	yes	0.06	0.00450398	48804194	48804850
RI_1353	Solyc01g101090.2	TBC1 domain family member CG11727 (AHRD V1 **-* Y1727_DROME); contains Interpro domain(s) IPR000195 RabGAP/TBC	no	SL2.50ch01	+	yes	0.06	0.00155022	90943727	90945694
RI_2411	Solyc02g071620.2	GDSL esterase/lipase At1g29670 (AHRD V1 ***- GDL15_ARATH); contains Interpro domain(s) IPR001087 Lipase, GDSL	no	SL2.50ch02	+	yes	0.061	0.00546225	41017756	41018219
RI_1687	Solyc04g045590.2	Alpha-ketoglutarate-dependent dioxygenase AlkB (AHRD V1 *--* D5ALD4_RHOCB); contains Interpro domain(s) IPR005123 Oxoglutarate and iron-dependent oxygenase	no	SL2.50ch04	+	yes	0.061	7.57054e-05	34258510	34258812
RI_192	Solyc06g050550.2	Sorting nexin 1 (AHRD V1 ***- Q70YZ8_BRAOL); contains Interpro domain(s) IPR001683 Phox-like	no	SL2.50ch06	+	yes	0.062	1.10792e-05	33254234	33254898
RI_1803	Solyc12g017280.1	Os10g0575800 protein (Fragment) (AHRD V1 ***- Q0IVE5_ORYSJ); contains Interpro domain(s) IPR016024 Armadillo-type fold	no	SL2.50ch12	+	yes	0.064	0.00211334	6490180	6490995
RI_596	Solyc06g065900.2	Serine-rich protein (AHRD V1 ***- Q8L8M8_ARATH)	no	SL2.50ch06	+	yes	0.064	6.18376e-05	41299267	41300126
RI_1469	Solyc10g076510.1	Pyruvate decarboxylase (AHRD V1 **** B0ZS79_PRUAR); contains Interpro domain(s) IPR012110 Pyruvate decarboxylase/indolepyruvate decarboxylase	no	SL2.50ch10	-	yes	0.064	0.0045215	59506194	59507046
RI_275	Solyc07g042170.2	Jasmonate ZIM-domain protein 3 (AHRD V1 **-- B3Y563_TOBAC); contains Interpro domain(s) IPR010399 Tify	no	SL2.50ch07	+	yes	0.065	0.000769694	55184685	55185284
RI_1675	Solyc06g053310.2	Hydroxyacylglutathione hydrolase 2 (AHRD V1 **** B6T9Z9_MAIZE); contains Interpro domain(s) IPR017782 Hydroxyacylglutathione hydrolase	no	SL2.50ch06	+	yes	0.066	0	36051746	36052475
RI_403	Solyc02g087110.2	Alpha-dioxygenase (AHRD V1 **-- Q5GQ66_PEA); contains Interpro domain(s) IPR002007 Haem peroxidase, animal	no	SL2.50ch02	+	yes	0.067	7.15161e-12	49619219	49620342
RI_439	Solyc10g005300.2	Serine/threonine-protein kinase (AHRD V1 **** C6ZRV0_SOYBN); contains Interpro domain(s) IPR002290 Serine/threonine protein kinase	no	SL2.50ch10	+	yes	0.068	0.00198716	221280	221976
RI_2017	Solyc03g044200.2	Alcohol dehydrogenase (AHRD V1 **** Q43169_SOLTU); contains Interpro domain(s) IPR002085 Alcohol dehydrogenase superfamily, zinc-containing	no	SL2.50ch03	+	yes	0.07	6.83277e-05	8456348	8457004
RI_2237	Solyc02g082630.2	Phosphoinositide phosphatase family protein (AHRD V1 *-*- D7LTV1_ARALY); contains Interpro domain(s) IPR002013 Synaptojanin, N-terminal	no	SL2.50ch02	+	yes	0.071	0.000143488	46258890	46265563
RI_2772	Solyc06g061120.2	MCM3-associated protein (Fragment) (AHRD V1 **-- Q6DRP0_DANRE); contains Interpro domain(s) IPR005062 SAC3/GANP/Nin1/mts3/eIF-3 p25	no	SL2.50ch06	+	yes	0.071	0.00514226	39132369	39134004
RI_2089	Solyc10g051340.1	Adenylyl cyclase-associated protein (AHRD V1 ***- B9H0Q2_POPTR); contains Interpro domain(s) IPR001837 Adenylate cyclase-associated CAP	no	SL2.50ch10	-	yes	0.071	0.00536423	51971579	51972112
RI_720	Solyc08g078130.2	Fatty acid oxidation complex subunit alpha (AHRD V1 *-*- FADJ_VIBCH); contains Interpro domain(s) IPR001753 Crotonase, core	yes	SL2.50ch08	+	yes	0.071	0.00163979	61967232	61967711
RI_956	Solyc04g050560.2	Glutathione S-transferase (AHRD V1 ***- Q9M558_EUPES); contains Interpro domain(s) IPR010987 Glutathione S-transferase, C-terminal-like	no	SL2.50ch04	+	yes	0.072	0.0066498	47581451	47584610
RI_1993	Solyc03g114840.2	MADS box transcription factor 11 (AHRD V1 **** D9IFM5_ONCHC); contains Interpro domain(s) IPR002100 Transcription factor, MADS-box IPR002487 Transcription factor, K-box	no	SL2.50ch03	-	yes	0.072	0.00483695	64715716	64716039
RI_2659	Solyc06g050720.2	Nuclease (AHRD V1 **** B6STR9_MAIZE); contains Interpro domain(s) IPR006021 Staphylococcal nuclease (SNase-like)	no	SL2.50ch06	+	yes	0.073	6.27282e-05	33491053	33491299
RI_3016	Solyc10g018140.1	Dihydroflavonol 4-reductase (AHRD V1 **** Q6R130_CITSI); contains Interpro domain(s) IPR016040 NAD(P)-binding domain	no	SL2.50ch10	-	yes	0.073	0.000875211	6769190	6770008
RI_549	Solyc03g082960.2	Serine/threonine phosphatase family protein (AHRD V1 **** C1E0J1_9CHLO); contains Interpro domain(s) IPR015655 Protein phosphatase 2C	no	SL2.50ch03	-	yes	0.075	0.00344369	52816473	52816640
RI_2660	Solyc06g050720.2	Nuclease (AHRD V1 **** B6STR9_MAIZE); contains Interpro domain(s) IPR006021 Staphylococcal nuclease (SNase-like)	no	SL2.50ch06	+	yes	0.075	0.00518005	33491561	33491880
RI_1801	Solyc02g091680.2	Alpha-L-arabinofuranosidase/beta-D-xylosidase (AHRD V1 **** D9D7L0_MALDO); contains Interpro domain(s) IPR001764 Glycoside hydrolase, family 3, N-terminal	no	SL2.50ch02	-	yes	0.076	0.00087082	52917490	52917842
RI_3259	Solyc05g051490.2	LMBR1 domain protein (AHRD V1 *-*- D4DI29_TRIVH); contains Interpro domain(s) IPR006876 LMBR1-like conserved region	no	SL2.50ch05	-	yes	0.076	4.46678e-06	61841459	61842331
RI_2645	Solyc02g090650.2	Os10g0382300 protein (Fragment) (AHRD V1 ***- Q0IY13_ORYSJ); contains Interpro domain(s) IPR006595 CTLH, C-terminal to LisH motif	yes	SL2.50ch02	-	yes	0.076	0.00656512	52196132	52196830
RI_1486	Solyc12g005290.1	Receptor-like kinase (AHRD V1 ***- P93068_BRAOL); contains Interpro domain(s) IPR002290 Serine/threonine protein kinase	no	SL2.50ch12	-	yes	0.077	2.86306e-05	177179	177716
RI_2179	Solyc06g007190.2	Integrin-linked kinase-associated serine/threonine phosphatase 2C (AHRD V1 **** ILKAP_MOUSE); contains Interpro domain(s) IPR015655 Protein phosphatase 2C	no	SL2.50ch06	+	yes	0.077	0.000173703	1266575	1267702
RI_1889	Solyc07g047800.2	Short-chain dehydrogenase/reductase family protein (AHRD V1 **-- D7L9J1_ARALY); contains Interpro domain(s) IPR002347 Glucose/ribitol dehydrogenase	yes	SL2.50ch07	-	yes	0.077	9.75733e-05	59016423	59016715
RI_2682	Solyc01g098350.2	Cyclin-dependent protein kinase (AHRD V1 *-** B6SH69_MAIZE); contains Interpro domain(s) IPR017060 Cyclin L	no	SL2.50ch01	-	yes	0.078	1.69906e-06	88895976	88896372
RI_1002	Solyc03g098150.2	Kinase family protein (AHRD V1 ***- D7KRI5_ARALY); contains Interpro domain(s) IPR002290 Serine/threonine protein kinase	no	SL2.50ch03	+	yes	0.079	0.00166671	60480514	60481862
RI_1951	Solyc05g052520.2	Protein phosphatase 2C (AHRD V1 ***- Q3V656_SOLTU); contains Interpro domain(s) IPR015655 Protein phosphatase 2C	no	SL2.50ch05	-	yes	0.08	1.52125e-07	62746397	62747511
RI_3187	Solyc09g065520.2	Homocysteine s-methyltransferase (AHRD V1 **** B9GSK5_POPTR); contains Interpro domain(s) IPR003726 Homocysteine S-methyltransferase	no	SL2.50ch09	-	yes	0.08	0.00143642	63631334	63632957
RI_2472	Solyc09g098590.2	Sucrose synthase (AHRD V1 **** Q84T18_SOLTU); contains Interpro domain(s) IPR012820 Sucrose synthase, plants and cyanobacteria IPR000368 Sucrose synthase	no	SL2.50ch09	+	yes	0.08	0.000433926	72384392	72385056
RI_2727	Solyc11g008800.1	Inositol 1 4 5-trisphosphate 5-phosphatase-like protein (AHRD V1 *-*- Q6H453_ORYSJ); contains Interpro domain(s) IPR000300 Inositol polyphosphate related phosphatase	no	SL2.50ch11	-	yes	0.081	0.00220745	2980588	2980897
RI_1789	Solyc08g075280.2	Uncharacterized membrane protein (AHRD V1 *-*- A5GLU3_SYNPW); contains Interpro domain(s) IPR005134 Uncharacterised protein family UPF0114	no	SL2.50ch08	+	yes	0.083	0.000250839	59380931	59381425
RI_71	Solyc01g099440.2	ATP-dependent DNA helicase Q-like SIM (AHRD V1 ***- RQSIM_ARATH); contains Interpro domain(s) IPR004589 DNA helicase, ATP-dependent, RecQ type	yes	SL2.50ch01	+	yes	0.084	0.000606025	89694435	89696429
RI_2358	Solyc05g052220.2	U-box domain-containing protein 62 (AHRD V1 ***- PUB62_ARATH); contains Interpro domain(s) IPR003613 U box domain	no	SL2.50ch05	+	yes	0.084	0.000824452	62504787	62505038
RI_726	MSTRG.9277	-	no	SL2.50ch05	+	yes	0.084	0.00410247	63880465	63881634
RI_67	Solyc04g077930.2	Activating signal cointegrator 1 complex subunit 2 (AHRD V1 *--- Q5E9R9_BOVIN); contains Interpro domain(s) IPR003892 Ubiquitin system component Cue	yes	SL2.50ch04	-	yes	0.085	8.9772e-05	62793473	62794888
RI_589	Solyc08g066540.2	Peptidyl-tRNA hydrolase 2 (AHRD V1 *-*- Q504C6_DANRE); contains Interpro domain(s) IPR002833 Peptidyl-tRNA hydrolase, PTH2	yes	SL2.50ch08	-	yes	0.085	0.00142736	55285200	55285905
RI_2733	Solyc01g087890.2	Choline transporter-like protein 5-A (Fragment) (AHRD V1 *--- CTL5A_DANRE); contains Interpro domain(s) IPR007603 Protein of unknown function DUF580	no	SL2.50ch01	+	yes	0.085	0.00343785	82761043	82761962
RI_2851	Solyc03g031670.2	Calcium-dependent protein kinase (AHRD V1 **** Q8RW36_SOLLC); contains Interpro domain(s) IPR002290 Serine/threonine protein kinase	no	SL2.50ch03	-	yes	0.085	5.01588e-12	4124492	4125810
RI_2836	Solyc11g005590.1	F-box protein SKIP5 (AHRD V1 ***- SKIP5_ARATH); contains Interpro domain(s) IPR001810 Cyclin-like F-box	no	SL2.50ch11	+	yes	0.086	0.000979519	448070	448681
RI_1355	Solyc10g074810.1	RING finger and transmembrane domain-containing protein 2 (AHRD V1 **-- RNFT2_HUMAN); contains Interpro domain(s) IPR018957 Zinc finger, C3HC4 RING-type	no	SL2.50ch10	+	yes	0.086	0.00140816	58521088	58524161
RI_3260	Solyc05g051490.2	LMBR1 domain protein (AHRD V1 *-*- D4DI29_TRIVH); contains Interpro domain(s) IPR006876 LMBR1-like conserved region	yes	SL2.50ch05	-	yes	0.086	0.00127353	61847863	61849630
RI_1232	Solyc12g035520.1	Calmodulin-binding transcription activator 1 (AHRD V1 *-*- Q0WQF9_ARATH); contains Interpro domain(s) IPR005559 CG-1	no	SL2.50ch12	-	yes	0.087	0.000385958	57457823	57458041
RI_809	MSTRG.4282	-	no	SL2.50ch02	-	yes	0.089	0.00213611	51053378	51054082
RI_1027	Solyc04g007520.2	Phosphatidylserine synthase 2 (AHRD V1 ***- B6TFK2_MAIZE); contains Interpro domain(s) IPR004277 Phosphatidyl serine synthase	no	SL2.50ch04	+	yes	0.091	0.000209621	1216040	1216447
RI_626	Solyc05g006950.2	Conserved oligomeric Golgi complex subunit 7 (AHRD V1 ***- COG7_MOUSE); contains Interpro domain(s) IPR019335 Conserved oligomeric Golgi complex, subunit 7	no	SL2.50ch05	+	yes	0.091	0.00101885	1545567	1547263
RI_203	MSTRG.15627	-	no	SL2.50ch10	+	yes	0.091	0.00399969	13720785	13723374
RI_1250	Solyc06g075540.2	Phosphatidyl synthase (AHRD V1 **-* B2WIU8_PYRTR); contains Interpro domain(s) IPR006353 HAD-superfamily hydrolase, subfamily IIA, CECR5	yes	SL2.50ch06	+	yes	0.093	0.0036914	46904971	46905378
RI_651	Solyc11g062070.1	Outer envelope membrane protein (AHRD V1 **-- Q31PR1_SYNE7); contains Interpro domain(s) IPR000184 Bacterial surface antigen (D15)	no	SL2.50ch11	-	yes	0.094	0.00409526	48922559	48922799
RI_468	MSTRG.2173	-	no	SL2.50ch01	-	yes	0.094	0.00126454	92822018	92826350
RI_801	Solyc03g093480.2	U3 small nucleolar RNA-associated protein 10 (AHRD V1 *--- C8VGG5_EMENI); contains Interpro domain(s) IPR012954 BP28, C-terminal	no	SL2.50ch03	-	yes	0.095	0.0024396	54784159	54785428
RI_92	Solyc10g047300.1	Glutamyl-tRNA(Gln) amidotransferase subunit A (AHRD V1 *-*- D5DXY7_BACMQ); contains Interpro domain(s) IPR000120 Amidase signature enzyme	no	SL2.50ch10	+	yes	0.097	0.000261624	40498967	40500066
RI_3247	Solyc07g005990.2	Transcription regulatory protein SNF5 (AHRD V1 *-*- D3B6R9_POLPA)	yes	SL2.50ch07	-	yes	0.097	0.00167089	843237	843766
RI_499	Solyc04g082770.2	RNA-binding protein 68390-68829 (AHRD V1 *--* Q9C805_ARATH); contains Interpro domain(s) IPR000504 RNA recognition motif, RNP-1	no	SL2.50ch04	-	yes	0.098	3.01686e-05	66324286	66324972
RI_28	Solyc05g047600.2	CBL-interacting protein kinase 12 (AHRD V1 ***- A0MNJ9_POPTR); contains Interpro domain(s) IPR002290 Serine/threonine protein kinase	no	SL2.50ch05	-	yes	0.1	0.000638155	59106187	59106841
RI_2276	Solyc09g064860.2	CUE domain containing protein expressed (AHRD V1 *-*- Q7XG35_ORYSJ); contains Interpro domain(s) IPR003892 Ubiquitin system component Cue	no	SL2.50ch09	-	yes	0.1	0.000190898	62349289	62350170
RI_1220	Solyc01g105220.2	Alternative oxidase (AHRD V1 **** B2CKL9_VITVI); contains Interpro domain(s) IPR002680 Alternative oxidase	no	SL2.50ch01	-	yes	0.101	0.000763069	93461077	93461845
RI_1906	Solyc01g094680.2	Signal peptide peptidase (AHRD V1 **** Q9MA44_ARATH); contains Interpro domain(s) IPR007369 Peptidase A22B, signal peptide peptidase	no	SL2.50ch01	+	yes	0.102	0.00202609	86126366	86129857
RI_1709	Solyc03g114580.2	Uridine kinase (AHRD V1 *-*- C3SA58_BRADI); contains Interpro domain(s) IPR000764 Uridine kinase	no	SL2.50ch03	-	yes	0.105	6.75121e-05	64527460	64527866
RI_2842	Solyc02g086900.2	Metal-dependent phosphohydrolase HD domain-containing protein (AHRD V1 **-- D7MJA0_ARALY); contains Interpro domain(s) IPR006674 Metal-dependent phosphohydrolase, HD region, subdomain	no	SL2.50ch02	+	yes	0.106	0.000302112	49494227	49495222
RI_2307	Solyc11g013190.1	Oxysterol-binding protein (AHRD V1 ***- A9ZM29_SOYBN); contains Interpro domain(s) IPR000648 Oxysterol-binding protein	no	SL2.50ch11	-	yes	0.107	2.20772e-07	6094418	6095570
RI_2690	Solyc01g100640.2	Catalase (AHRD V1 ***- O24511_TOBAC); contains Interpro domain(s) IPR002226 Catalase	yes	SL2.50ch01	+	yes	0.108	0.00584807	90605026	90605715
RI_3245	Solyc01g094950.2	Protein BPS1, chloroplastic (AHRD V1 **-- BPS1_ARATH)	no	SL2.50ch01	+	yes	0.108	1.4708e-05	86352662	86352881
RI_1208	Solyc07g066260.2	Phosphatase 2C family protein (AHRD V1 ***- D7KDP0_ARALY); contains Interpro domain(s) IPR015655 Protein phosphatase 2C	no	SL2.50ch07	-	yes	0.109	0.00346969	67743765	67745287
RI_1628	Solyc01g109930.2	Inositol monophosphatase family protein (AHRD V1 **** D7MGB6_ARALY); contains Interpro domain(s) IPR011809 Histidinol-phosphate phosphatase, putative, inositol monophosphatase	no	SL2.50ch01	+	yes	0.113	0.00180678	96763483	96764472
RI_2439	Solyc03g118850.2	Hydrolase alpha/beta fold family (AHRD V1 *--- Q1DF33_MYXXD)	yes	SL2.50ch03	-	yes	0.116	0.00123185	67644403	67644787
RI_1650	Solyc01g105570.2	Genomic DNA chromosome 5 P1 clone MBM17 (AHRD V1 ***- Q9LVN4_ARATH)	yes	SL2.50ch01	-	yes	0.116	1.7631e-05	93705105	93707092
RI_2939	Solyc12g056400.1	RING finger family protein (AHRD V1 ***- D6RU92_SILLA); contains Interpro domain(s) IPR011016 Zinc finger, RING-CH-type	no	SL2.50ch12	+	yes	0.117	0.000460802	62326502	62327809
RI_2527	Solyc01g096100.2	AT2G46550 protein (Fragment) (AHRD V1 ***- B9DHY8_ARATH)	no	SL2.50ch01	-	yes	0.118	0.00531959	87200229	87202872
RI_256	Solyc10g005490.2	Protein strawberry notch homolog 1 (AHRD V1 *-*- SBNO1_CHICK); contains Interpro domain(s) IPR019787 Zinc finger, PHD-finger	no	SL2.50ch10	-	yes	0.119	0.00015127	399770	400157
RI_180	Solyc04g039950.2	Mediator of RNA polymerase II transcription subunit 13 (AHRD V1 *-*- MED13_DICDI); contains Interpro domain(s) IPR009401 Mediator complex, subunit Med13	yes	SL2.50ch04	+	yes	0.12	0.000254658	12366318	12366690
RI_473	MSTRG.2173	-	yes	SL2.50ch01	-	yes	0.124	7.08168e-06	92827726	92829053
RI_2771	Solyc02g064740.2	Chaperone protein DnaJ (AHRD V1 *-*- D6TMN3_9CHLR); contains Interpro domain(s) IPR015609 Molecular chaperone, heat shock protein, Hsp40, DnaJ	yes	SL2.50ch02	+	yes	0.124	0.000478845	35846524	35847607
RI_1804	Solyc05g055330.2	ATP-binding cassette transporter (AHRD V1 ***- D8RL77_SELML); contains Interpro domain(s) IPR013525 ABC-2 type transporter	no	SL2.50ch05	+	yes	0.126	9.96656e-05	65009839	65010206
RI_915	Solyc10g006390.2	Smad nuclear interacting protein 1 (AHRD V1 *--- B1ASC5_MOUSE); contains Interpro domain(s) IPR000253 Forkhead-associated	no	SL2.50ch10	-	yes	0.126	5.43698e-05	1005847	1006780
RI_1564	Solyc03g078000.2	High-affinity fructose transporter ght6 (AHRD V1 **** GHT6_SCHPO); contains Interpro domain(s) IPR003663 Sugar/inositol transporter	no	SL2.50ch03	+	yes	0.134	0.0039143	48840465	48840953
RI_357	Solyc09g072580.2	Chromatin modification-related protein MEAF6 (AHRD V1 *-*- EAF6_XENLA); contains Interpro domain(s) IPR015418 Histone H4 acetyltransferase, NuA4 complex, Eaf6	no	SL2.50ch09	+	yes	0.136	1.99665e-05	65110996	65114048
RI_2205	Solyc01g068490.2	U-box domain-containing protein (AHRD V1 **-- Q1ENX4_MUSAC); contains Interpro domain(s) IPR011989 Armadillo-like helical	no	SL2.50ch01	+	yes	0.136	7.56784e-05	77738451	77740298
RI_1099	Solyc06g007110.2	Smr domain protein (AHRD V1 *--- B0XRA1_ASPFC); contains Interpro domain(s) IPR013899 Region of unknown function DUF1771	yes	SL2.50ch06	+	yes	0.136	1.9097e-06	1161248	1162042
RI_1271	Solyc02g094150.2	Sua5/YciO/YrdC/YwlC family protein (AHRD V1 ***- C9KUX7_9BACE); contains Interpro domain(s) IPR004388 Sua5/YciO/YrdC/YwlC	no	SL2.50ch02	+	yes	0.139	0.00235095	54777501	54777826
RI_1211	Solyc01g010250.2	6-phosphogluconolactonase (AHRD V1 ***- B6U0H2_MAIZE); contains Interpro domain(s) IPR005900 6-phosphogluconolactonase	no	SL2.50ch01	-	yes	0.14	0.000253452	5035734	5037078
RI_2837	Solyc11g005590.1	F-box protein SKIP5 (AHRD V1 ***- SKIP5_ARATH); contains Interpro domain(s) IPR001810 Cyclin-like F-box	no	SL2.50ch11	+	yes	0.141	2.30936e-05	448263	448681
RI_1487	Solyc12g005290.1	Receptor-like kinase (AHRD V1 ***- P93068_BRAOL); contains Interpro domain(s) IPR002290 Serine/threonine protein kinase	no	SL2.50ch12	-	yes	0.142	0.00337036	177790	178465
RI_950	Solyc05g013410.2	Sel1 domain protein repeat-containing protein (AHRD V1 *-*- A0L961_MAGSM); contains Interpro domain(s) IPR011990 Tetratricopeptide-like helical	no	SL2.50ch05	+	yes	0.143	0.000321461	6483411	6484488
RI_2392	Solyc11g010300.1	3 4-dihydroxy-2-butanone 4-phosphate synthase (AHRD V1 ***- D1VQB4_9ACTO); contains Interpro domain(s) IPR000422 DHBP synthase RibB	no	SL2.50ch11	+	yes	0.144	0.000375328	3383457	3385246
RI_670	Solyc10g075030.1	AP2 domain-containing transcription factor (AHRD V1 *--* B9HWL7_POPTR); contains Interpro domain(s) IPR003340 Transcriptional factor B3	yes	SL2.50ch10	+	yes	0.144	0.00312044	58734832	58735965
RI_837	Solyc06g034160.2	Autophagy-related protein 3 (AHRD V1 ***- D7MV26_ARALY); contains Interpro domain(s) IPR007134 Autophagy-related protein 3, N-terminal	yes	SL2.50ch06	+	yes	0.148	3.02866e-09	23733025	23733517
RI_952	Solyc10g006100.2	Transcription initiation factor TFIID subunit 6 (AHRD V1 **** B6K6E4_SCHJY); contains Interpro domain(s) IPR011442 Protein of unknown function DUF1546	no	SL2.50ch10	-	yes	0.148	0.00314666	842945	844042
RI_127	Solyc12g044490.1	Ulp1 protease family C-terminal catalytic domain containing protein (AHRD V1 ***- Q60D46_SOLDE)	no	SL2.50ch12	+	yes	0.149	0.0012743	38432221	38432507
RI_344	Solyc06g066470.2	Poly(A) polymerase (AHRD V1 ***- D7M9N5_ARALY); contains Interpro domain(s) IPR014492 Poly(A) polymerase	yes	SL2.50ch06	-	yes	0.15	6.96444e-09	41725044	41725906
RI_400	Solyc01g106950.2	Os03g0431932 protein (Fragment) (AHRD V1 *-*- C7J0D6_ORYSJ)	no	SL2.50ch01	+	yes	0.15	2.9892e-06	94645464	94650106
RI_1282	Solyc01g107940.2	RING-finger protein like (AHRD V1 *-*- B6SVN2_MAIZE); contains Interpro domain(s) IPR018957 Zinc finger, C3HC4 RING-type	no	SL2.50ch01	+	yes	0.151	0.000647496	95323839	95325021
RI_2683	Solyc06g007590.2	Histidine triad (HIT) protein (AHRD V1 ***- B9LF38_CHLSY); contains Interpro domain(s) IPR011151 Histidine triad motif	no	SL2.50ch06	-	yes	0.152	2.98703e-06	1584514	1584966
RI_178	Solyc12g013840.1	WD-40 repeat protein (AHRD V1 *--- B7KCU4_CYAP7); contains Interpro domain(s) IPR020472 G-protein beta WD-40 repeat, region	no	SL2.50ch12	+	yes	0.155	0.00228122	4637933	4639054
RI_1484	Solyc01g098830.2	RING zinc finger protein-like protein (AHRD V1 **-- Q84KA3_CUCME); contains Interpro domain(s) IPR018957 Zinc finger, C3HC4 RING-type	no	SL2.50ch01	+	yes	0.159	0.000228467	89234160	89234384
RI_1431	Solyc04g076830.2	Phosphoglycerate mutase-like protein (AHRD V1 ***- Q8LGT8_SOYBN); contains Interpro domain(s) IPR013078 Phosphoglycerate mutase	no	SL2.50ch04	-	yes	0.163	4.81077e-05	61701673	61702268
RI_2228	Solyc06g084360.2	Baculoviral IAP repeat-containing protein 3 (AHRD V1 *--- B0XJ37_CULQU); contains Interpro domain(s) IPR001841 Zinc finger, RING-type	no	SL2.50ch06	+	yes	0.17	8.18662e-08	49499644	49500075
RI_1828	Solyc03g123570.2	Phosphatidylinositol-4-phosphate 5-kinase family protein (AHRD V1 **-* D7L328_ARALY); contains Interpro domain(s) IPR016034 Phosphatidylinositol-4-phosphate 5-kinase, core, subgroup	no	SL2.50ch03	+	yes	0.171	0.00467552	70384144	70384798
RI_254	Solyc02g084700.2	MORC family CW-type zinc finger 3 (AHRD V1 *--- Q4VBZ9_HUMAN); contains Interpro domain(s) IPR003594 ATP-binding region, ATPase-like	yes	SL2.50ch02	-	yes	0.171	0.00195175	47806141	47808695
RI_1631	Solyc09g065990.2	Polycomb group ring finger 1 (AHRD V1 *--- B3DL44_XENTR); contains Interpro domain(s) IPR018957 Zinc finger, C3HC4 RING-type	no	SL2.50ch09	+	yes	0.172	0.00405774	64258081	64258376
RI_1656	Solyc06g062900.2	Transcription initiation factor TFIID subunit 12 (AHRD V1 *-*- B6K2I7_SCHJY); contains Interpro domain(s) IPR003228 Transcription initiation factor TFIID	yes	SL2.50ch06	+	yes	0.173	0.000410986	39695354	39699490
RI_2204	Solyc12g042200.1	U5 small nuclear ribonucleoprotein protein (AHRD V1 *--- C1BSR6_9MAXI); contains Interpro domain(s) IPR017986 WD40 repeat, region	no	SL2.50ch12	-	yes	0.173	0.00145431	40627402	40628765
RI_2239	Solyc02g082630.2	Phosphoinositide phosphatase family protein (AHRD V1 *-*- D7LTV1_ARALY); contains Interpro domain(s) IPR002013 Synaptojanin, N-terminal	no	SL2.50ch02	+	yes	0.174	0.00237352	46265659	46270716
RI_2893	Solyc02g080320.2	Pseudouridine synthase family protein (AHRD V1 **** D7MEP4_ARALY); contains Interpro domain(s) IPR006145 Pseudouridine synthase, RsuA and RluB/C/D/E/F	no	SL2.50ch02	-	yes	0.178	0.00255978	44571002	44571530
RI_151	Solyc11g012850.1	Chlorophyllide a oxygenase (AHRD V1 ***- B6TZB6_MAIZE); contains Interpro domain(s) IPR013626 Pheophorbide a oxygenase	no	SL2.50ch11	-	yes	0.179	0.000273441	5647094	5648033
RI_133	Solyc07g007210.2	Elongation factor like protein (AHRD V1 **** Q9LNC5_ARATH); contains Interpro domain(s) IPR001841 Zinc finger, RING-type	no	SL2.50ch07	+	yes	0.18	3.88578e-15	1956237	1956871
RI_1811	Solyc01g090380.2	Os02g0655100 protein (Fragment) (AHRD V1 ***- Q0DZ09_ORYSJ); contains Interpro domain(s) IPR018881 Uncharacterised protein family UPF0565	no	SL2.50ch01	+	yes	0.187	0.000186116	84080645	84081734
RI_1069	Solyc01g087290.2	TRNA-dihydrouridine synthase (AHRD V1 ***- A2VQL7_9BURK); contains Interpro domain(s) IPR001269 tRNA-dihydrouridine synthase	yes	SL2.50ch01	-	yes	0.187	0.00615052	82225751	82227159
RI_856	Solyc03g097460.2	Integrator complex subunit 9 (AHRD V1 ***- B0WES8_CULQU)	yes	SL2.50ch03	-	yes	0.188	1.37993e-05	59795659	59798828
RI_884	Solyc05g026140.2	DUF647 domain-containing protein (AHRD V1 **-- C5JIY8_AJEDS); contains Interpro domain(s) IPR006968 Protein of unknown function DUF647	no	SL2.50ch05	+	yes	0.188	0.000600865	39846627	39847756
RI_3307	Solyc02g067890.2	Dehydration-responsive protein-like (AHRD V1 **-- Q653G1_ORYSJ); contains Interpro domain(s) IPR004159 Protein of unknown function DUF248, methyltransferase putative	no	SL2.50ch02	-	yes	0.192	2.23526e-05	37979759	37980461
RI_301	Solyc03g007270.2	Protein phosphatase 2C (AHRD V1 ***- B5A9S6_HEVBR); contains Interpro domain(s) IPR015655 Protein phosphatase 2C	no	SL2.50ch03	+	yes	0.193	5.11092e-05	1832736	1833489
RI_3141	Solyc12g015640.1	Mitochondrial transcription termination factor (Fragment) (AHRD V1 *--- C6FB12_PSEMZ); contains Interpro domain(s) IPR003690 Mitochodrial transcription termination factor-related	no	SL2.50ch12	+	yes	0.193	0.000350668	5644054	5644838
RI_1000	Solyc08g061000.2	ATP-dependent RNA helicase (AHRD V1 ***- Q1HR75_AEDAE); contains Interpro domain(s) IPR011545 DNA/RNA helicase, DEAD/DEAH box type, N-terminal	no	SL2.50ch08	-	yes	0.194	1.29092e-07	46340785	46341481
RI_2185	Solyc02g081550.2	ATP-dependent Zn protease cell division protein FtsH homolog (AHRD V1 **** B2XTF7_HETA2); contains Interpro domain(s) IPR001315 Caspase Recruitment IPR003960 ATPase, AAA-type, conserved site IPR005936 Peptidase M41, FtsH IPR006025 Peptidase M, neutral zinc metallopeptidases, zinc-binding site	no	SL2.50ch02	+	yes	0.198	0.00111849	45465402	45467407
RI_2531	Solyc04g055010.2	Copper chaperone SCO1 (AHRD V1 *--* D3NSK1_AZOS1); contains Interpro domain(s) IPR003782 Copper chaperone SCO1/SenC	no	SL2.50ch04	-	yes	0.198	0.000624221	53540403	53543115
RI_1186	Solyc01g095730.2	Os12g0114200 protein (Fragment) (AHRD V1 *--- Q0IQL4_ORYSJ)	no	SL2.50ch01	+	yes	0.198	0.00130287	86923065	86924096
RI_855	Solyc03g097460.2	Integrator complex subunit 9 (AHRD V1 ***- B0WES8_CULQU)	yes	SL2.50ch03	-	yes	0.206	0.000261256	59795659	59798828
RI_665	Solyc03g026240.2	Arginine/serine-rich splicing factor 31 (AHRD V1 **-- D7LSQ1_ARALY); contains Interpro domain(s) IPR000504 RNA recognition motif, RNP-1	no	SL2.50ch03	-	yes	0.207	0.00208747	3678585	3679922
RI_288	Solyc08g077230.2	Two-component response regulator ARR11 (AHRD V1 *-*- B6UC09_MAIZE); contains Interpro domain(s) IPR006447 Myb-like DNA-binding region, SHAQKYF class	no	SL2.50ch08	-	yes	0.212	0.00403691	61146376	61147022
RI_2018	Solyc02g087130.2	Phosphoglycerate mutase (AHRD V1 *--- C3JIP8_RHOER); contains Interpro domain(s) IPR002156 Ribonuclease H	no	SL2.50ch02	+	yes	0.214	0.00012892	49629434	49629918
RI_2006	Solyc08g083060.2	Oligopeptide transporter (Fragment) (AHRD V1 **** B0DAK3_LACBS); contains Interpro domain(s) IPR004813 Oligopeptide transporter OPT superfamily	no	SL2.50ch08	+	yes	0.217	7.28153e-06	65643848	65644227
RI_2617	Solyc04g050960.2	Chromatin remodeling complex subunit (AHRD V1 *--- B9N3S4_POPTR); contains Interpro domain(s) IPR012287 Homeodomain-related	no	SL2.50ch04	+	yes	0.218	0.00017422	49123395	49124052
RI_2791	Solyc10g085930.1	Ycf20-like protein (AHRD V1 *-*- YC20L_ARATH); contains Interpro domain(s) IPR007572 Protein of unknown function DUF565	no	SL2.50ch10	-	yes	0.219	0.000317913	64941591	64943134
RI_3225	Solyc08g083260.2	Snurportin-like protein (AHRD V1 ***- D0NX00_PHYIN)	no	SL2.50ch08	-	yes	0.226	9.6406e-07	65769867	65770347
RI_3312	Solyc01g060210.2	X1 (Fragment) (AHRD V1 ***- Q3T7E6_ZEAMM); contains Interpro domain(s) IPR005380 Region of unknown function XS	no	SL2.50ch01	-	yes	0.231	0.00130612	69715009	69715734
RI_2853	Solyc12g021290.1	YD repeat protein (AHRD V1 ***- B5VU59_SPIMA); contains Interpro domain(s) IPR017986 WD40 repeat, region	yes	SL2.50ch12	-	yes	0.236	2.22879e-11	15390990	15391501
RI_758	Solyc09g090430.2	Cyanate hydratase (AHRD V1 ***- B6TTW1_MAIZE); contains Interpro domain(s) IPR008076 Cyanase	no	SL2.50ch09	-	yes	0.237	0.0037074	69954441	69955825
RI_208	Solyc09g007530.2	RING-finger protein-like (AHRD V1 *-*- Q5QLR6_ORYSJ); contains Interpro domain(s) IPR018957 Zinc finger, C3HC4 RING-type	no	SL2.50ch09	-	yes	0.244	0	1116281	1118739
RI_405	Solyc09g007100.2	BZIP transcription factor (AHRD V1 *-*- D3YBE4_TRIRP); contains Interpro domain(s) IPR006867 Protein of unknown function DUF632	no	SL2.50ch09	+	yes	0.264	1.72582e-09	746226	747414
RI_108	Solyc07g008310.2	Rieske (2Fe-2S) domain protein (AHRD V1 **-- Q024N8_SOLUE); contains Interpro domain(s) IPR001663 Aromatic-ring-hydroxylating dioxygenase, alpha subunit	no	SL2.50ch07	+	yes	0.271	0.0054983	3077557	3077860
RI_319	Solyc04g015450.2	GTP-binding protein lepA (AHRD V1 **** A8YK29_MICAE); contains Interpro domain(s) IPR006297 GTP-binding protein LepA	no	SL2.50ch04	-	yes	0.29	0.00116513	5657733	5658458
RI_1094	Solyc12g056520.1	Exocyst complex component 2 (AHRD V1 ***- Q5SUZ6_MOUSE)	no	SL2.50ch12	+	yes	0.29	0.0020676	62468634	62469857
RI_2167	Solyc12g049230.1	Hydroxyproline-rich glycoprotein-like (AHRD V1 *--- Q69NN2_ORYSJ); contains Interpro domain(s) IPR009719 Protein of unknown function DUF1296	no	SL2.50ch12	-	yes	0.291	0.00246442	37244141	37246029
RI_132	Solyc07g007210.2	Elongation factor like protein (AHRD V1 **** Q9LNC5_ARATH); contains Interpro domain(s) IPR001841 Zinc finger, RING-type	no	SL2.50ch07	+	yes	0.292	0	1956237	1956871
RI_2852	Solyc12g021290.1	YD repeat protein (AHRD V1 ***- B5VU59_SPIMA); contains Interpro domain(s) IPR017986 WD40 repeat, region	yes	SL2.50ch12	-	yes	0.297	0	15390990	15391257
RI_1182	Solyc12g005970.1	Cc-nbs-lrr, resistance protein	no	SL2.50ch12	-	yes	0.298	1.50409e-07	593905	597821
RI_110	MSTRG.15703	-	no	SL2.50ch10	-	yes	0.308	2.13099e-06	31039170	31041710
RI_297	Solyc09g007080.2	Serine/threonine protein phosphatase 2C (AHRD V1 **** D7LV04_ARALY); contains Interpro domain(s) IPR015655 Protein phosphatase 2C	no	SL2.50ch09	+	yes	0.333	0.000800613	729436	730382
RI_907	Solyc07g007690.2	Voltage-gated chloride channel (AHRD V1 **** Q96325_ARATH); contains Interpro domain(s) IPR002251 Chloride channel plant CLC	yes	SL2.50ch07	+	yes	0.333	2.01842e-07	2352386	2353886
RI_404	Solyc09g007100.2	BZIP transcription factor (AHRD V1 *-*- D3YBE4_TRIRP); contains Interpro domain(s) IPR006867 Protein of unknown function DUF632	no	SL2.50ch09	+	yes	0.334	2.01595e-05	743379	744997
RI_1116	Solyc06g054590.2	Os01g0861000 protein (Fragment) (AHRD V1 *-*- Q0JHI8_ORYSJ)	no	SL2.50ch06	+	yes	0.339	0.000486901	37322251	37322551
RI_1046	Solyc03g123630.2	Pectinesterase (AHRD V1 ***- Q564D7_SOLLC); contains Interpro domain(s) IPR000070 Pectinesterase, catalytic	no	SL2.50ch03	-	yes	0.346	3.67795e-12	70425058	70427717
RI_2055	Solyc06g069280.2	Protein LSM14 homolog A (AHRD V1 *--- LS14A_PONAB); contains Interpro domain(s) IPR019053 FFD and TFG box motifs	no	SL2.50ch06	-	yes	0.36	0.00637814	43047065	43047409
RI_3186	Solyc12g005130.1	Genomic DNA chromosome 5 P1 clone MBG8 (AHRD V1 ***- Q9FFU3_ARATH)	no	SL2.50ch12	-	yes	0.362	1.86584e-05	96585	97198
RI_533	Solyc02g088330.2	Cell division protein kinase 13 (AHRD V1 *-** CDK13_MOUSE); contains Interpro domain(s) IPR002290 Serine/threonine protein kinase	yes	SL2.50ch02	-	yes	0.365	0.00293721	50461558	50462194
RI_1658	Solyc06g069390.2	D-tyrosyl-tRNA(Tyr) deacylase (AHRD V1 **** DTDA_ARCFU); contains Interpro domain(s) IPR018033 Uncharacterized conserved protein UCP016210	no	SL2.50ch06	-	yes	0.378	0.00253062	43152384	43153487
RI_3217	Solyc07g008340.2	Zinc import ATP-binding protein ZnuC (AHRD V1 *-*- ZNUC_RICCN); contains Interpro domain(s) IPR013283 ABC transporter, ABCE	no	SL2.50ch07	+	yes	0.383	0	3127659	3128208
RI_2270	Solyc05g012310.2	Ureide permease 2 (AHRD V1 ***- B6U6B9_MAIZE); contains Interpro domain(s) IPR009834 Fatty acid elongase 3-ketoacyl-CoA synthase 1	no	SL2.50ch05	-	yes	0.385	3.08002e-06	5582942	5584303
RI_3304	Solyc01g007150.2	Coatomer subunit beta-1 (AHRD V1 ***- D7MB61_ARALY); contains Interpro domain(s) IPR016460 Coatomer, beta subunit	no	SL2.50ch01	-	yes	0.405	2.04784e-05	1711994	1712469
RI_1489	Solyc12g005290.1	Receptor-like kinase (AHRD V1 ***- P93068_BRAOL); contains Interpro domain(s) IPR002290 Serine/threonine protein kinase	no	SL2.50ch12	-	yes	0.412	2.22045e-16	178918	180465
RI_3306	Solyc01g007150.2	Coatomer subunit beta-1 (AHRD V1 ***- D7MB61_ARALY); contains Interpro domain(s) IPR016460 Coatomer, beta subunit	no	SL2.50ch01	-	yes	0.462	0.000736022	1711994	1712813
RI_1972	Solyc12g005100.1	UPF0505 protein C16orf62 homolog (AHRD V1 **-- CP062_MOUSE)	no	SL2.50ch12	-	yes	0.477	1.36195e-10	69896	72109
RI_2284	Solyc10g062160.1	Dynamin like protein (AHRD V1 ***- D3BTL7_POLPA); contains Interpro domain(s) IPR001401 Dynamin, GTPase region	no	SL2.50ch10	-	yes	0.586	4.74631e-08	24919997	24920500
RI_1685	Solyc04g078050.2	Transcription initiation factor (AHRD V1 ***- D3YBD2_TRIRP); contains Interpro domain(s) IPR007900 Transcription initiation factor TFIID component TAF4	no	SL2.50ch04	+	yes	0.653	0.000314676	62906511	62906708
RI_65	MSTRG.18520	-	no	SL2.50ch12	+	yes	0.718	0	42009642	42010379
RI_649	Solyc12g006170.1	WRKY transcription factor 2 (AHRD V1 ***- C9DHZ1_9ROSI); contains Interpro domain(s) IPR003657 DNA-binding WRKY	no	SL2.50ch12	-	yes	0.857	0	712967	713454

## Sheet: MXE
AS ID	Gene ID	Gene description	Novel AS	Chr	Strand	Diff significant	IncLevelDiff(△mutant-WT)	Pvalue	1stExonStart(0base)	1stExonEnd	2ndExonStart(0base)	2ndExonEnd
MXE_523	Solyc07g007410.2	Leucine-rich repeat family protein (AHRD V1 **-- D7KDI8_ARALY); contains Interpro domain(s) IPR006553 Leucine-rich repeat, cysteine-containing subtype	yes	SL2.50ch07	-	yes	-0.193	3.09428e-05	2139121	2139250	2139325	2139654
MXE_398	Solyc07g062910.2	Yippee family protein (AHRD V1 *-*- D7MTM3_ARALY); contains Interpro domain(s) IPR004910 Yippee-like protein	yes	SL2.50ch07	+	yes	-0.193	0.00153014	65535293	65535428	65537231	65537306
MXE_480	Solyc12g021230.1	DNA gyrase subunit B (AHRD V1 ***- Q8YLN3_ANASP); contains Interpro domain(s) IPR011557 DNA gyrase, subunit B	yes	SL2.50ch12	+	yes	-0.17	1.94521e-05	14923442	14923519	14924134	14924245
MXE_464	Solyc06g005490.2	Triosephosphate isomerase (AHRD V1 **** Q3HRV9_SOLTU); contains Interpro domain(s) IPR000652 Triosephosphate isomerase	yes	SL2.50ch06	+	yes	-0.126	9.06122e-11	506667	506743	507192	507316
MXE_481	Solyc12g021230.1	DNA gyrase subunit B (AHRD V1 ***- Q8YLN3_ANASP); contains Interpro domain(s) IPR011557 DNA gyrase, subunit B	yes	SL2.50ch12	+	yes	-0.118	0.00134042	14924134	14924245	14925340	14925411
MXE_457	Solyc12g098830.1	5%26apos-nucleotidase (AHRD V1 ***- A9F2C9_SORC5); contains Interpro domain(s) IPR008380 HAD-superfamily hydrolase, subfamily IG, 5'-nucleotidase	no	SL2.50ch12	-	yes	-0.098	0.000657188	66210582	66210713	66211154	66211289
MXE_10	MSTRG.8849	-	yes	SL2.50ch05	+	yes	-0.068	0.000336006	23501160	23501218	23502078	23502151
MXE_256	Solyc01g107290.2	RING-H2 finger protein (AHRD V1 ***- Q8LJR8_SOYBN); contains Interpro domain(s) IPR001841 Zinc finger, RING-type	yes	SL2.50ch01	+	yes	-0.03	0.000227295	94882663	94882947	94884619	94884813
MXE_64	Solyc02g084700.2	MORC family CW-type zinc finger 3 (AHRD V1 *--- Q4VBZ9_HUMAN); contains Interpro domain(s) IPR003594 ATP-binding region, ATPase-like	yes	SL2.50ch02	-	yes	0.07	0.000130405	47809077	47809158	47811201	47811236
MXE_491	Solyc06g066600.2	Solute carrier family 2, facilitated glucose transporter member 3 (AHRD V1 **** GTR3_CANFA); contains Interpro domain(s) IPR003663 Sugar/inositol transporter	yes	SL2.50ch06	-	yes	0.1	0.000549924	41847332	41847465	41847799	41847867
MXE_31	Solyc01g087310.2	Histone-lysine N-methyltransferase MLL (AHRD V1 *--- MLL1_HUMAN); contains Interpro domain(s) IPR011011 Zinc finger, FYVE/PHD-type	yes	SL2.50ch01	-	yes	0.187	8.20508e-05	82244287	82244362	82246739	82246814
MXE_32	Solyc01g087310.2	Histone-lysine N-methyltransferase MLL (AHRD V1 *--- MLL1_HUMAN); contains Interpro domain(s) IPR011011 Zinc finger, FYVE/PHD-type	yes	SL2.50ch01	-	yes	0.277	0.00154334	82244708	82244783	82245898	82245973
MXE_307	Solyc02g070340.2	40S ribosomal protein S4-like protein (AHRD V1 ***- Q2XPX5_SOLTU); contains Interpro domain(s) IPR000876 Ribosomal protein S4e	yes	SL2.50ch02	+	yes	0.306	8.45845e-05	40104380	40104458	40110862	40110940
MXE_41	Solyc01g087310.2	Histone-lysine N-methyltransferase MLL (AHRD V1 *--- MLL1_HUMAN); contains Interpro domain(s) IPR011011 Zinc finger, FYVE/PHD-type	yes	SL2.50ch01	-	yes	0.444	4.61229e-05	82246317	82246392	82246739	82246814
MXE_308	Solyc02g070340.2	40S ribosomal protein S4-like protein (AHRD V1 ***- Q2XPX5_SOLTU); contains Interpro domain(s) IPR000876 Ribosomal protein S4e	yes	SL2.50ch02	+	yes	0.51	2.73559e-08	40107374	40107452	40110862	40110940
MXE_309	Solyc02g070340.2	40S ribosomal protein S4-like protein (AHRD V1 ***- Q2XPX5_SOLTU); contains Interpro domain(s) IPR000876 Ribosomal protein S4e	yes	SL2.50ch02	+	yes	0.579	9.99201e-16	40107374	40107452	40110862	40110940

## Sheet: A3SS
AS ID	Gene ID	Gene description	Novel AS	Chr	Strand	Diff significant	IncLevelDiff(△mutant-WT)	Pvalue	LongExonStart(0base)	LongExonEnd	ShortExonStart(0base)	ShortExonEnd	FlankingExonStart(0base)	FlankingExonEnd
A3SS_479	Solyc04g074800.2	Craniofacial development protein 1 (AHRD V1 ***- B6T6E2_MAIZE); contains Interpro domain(s) IPR011421 Craniofacial development protein 1/Bucentaur	no	SL2.50ch04	-	yes	-0.845	0	60709601	60709796	60709601	60709787	60709870	60710010
A3SS_2180	MSTRG.5202	-	no	SL2.50ch03	+	yes	-0.732	3.57718e-07	27984609	27984698	27984639	27984698	27984429	27984489
A3SS_594	Solyc12g094570.1	Os03g0133300 protein (Fragment) (AHRD V1 ***- Q0DVF0_ORYSJ)	no	SL2.50ch12	-	yes	-0.521	0.00329215	64762080	64762159	64762080	64762120	64762563	64762757
A3SS_1604	Solyc04g076660.2	Rhamnogalacturonate lyase (AHRD V1 ***- A3XLZ2_LEEBM); contains Interpro domain(s) IPR010325 Rhamnogalacturonate lyase	no	SL2.50ch04	-	yes	-0.489	3.96665e-06	61554978	61555052	61554978	61555049	61557105	61557293
A3SS_1970	Solyc02g071830.1	AT5g06970/MOJ9_14 (AHRD V1 ***- Q8RX56_ARATH); contains Interpro domain(s) IPR008528 Protein of unknown function DUF810	no	SL2.50ch02	-	yes	-0.465	3.69939e-05	41197780	41197987	41197780	41197968	41198272	41198347
A3SS_1187	Solyc01g096730.2	Major facilitator superfamily transporter (AHRD V1 **-- A8NUY3_COPC7); contains Interpro domain(s) IPR016196 Major facilitator superfamily, general substrate transporter	no	SL2.50ch01	-	yes	-0.37	6.77364e-06	87744864	87744967	87744864	87744917	87745053	87745156
A3SS_1881	Solyc06g005290.2	UDP-galactose transporter 5 (AHRD V1 **** D7LMW4_ARALY); contains Interpro domain(s) IPR013657 UAA transporter	no	SL2.50ch06	-	yes	-0.34	5.0229e-07	299376	299456	299376	299452	300360	300724
A3SS_1997	Solyc07g042750.2	Pseudouridine synthase family protein (AHRD V1 **** D7L9Z2_ARALY); contains Interpro domain(s) IPR006145 Pseudouridine synthase, RsuA and RluB/C/D/E/F	no	SL2.50ch07	+	yes	-0.312	1.48527e-06	56265788	56266023	56265906	56266023	56265625	56265706
A3SS_1351	Solyc03g005690.2	Cysteine-rich repeat secretory protein 3 (AHRD V1 ***- CRR3_ARATH); contains Interpro domain(s) IPR002902 Protein of unknown function DUF26	no	SL2.50ch03	+	yes	-0.274	1.3626e-05	500235	500387	500238	500387	495961	496632
A3SS_118	Solyc10g083710.1	3-deoxy-D-manno-octulosonic acid transferase-like protein (AHRD V1 ***- Q8VZA5_ARATH); contains Interpro domain(s) IPR007507 Three-deoxy-D-manno-octulosonic-acid transferase, N-terminal	no	SL2.50ch10	+	yes	-0.249	8.03194e-06	63480477	63481546	63480666	63481546	63479670	63479741
A3SS_1165	Solyc11g065980.1	U3 small nucleolar ribonucleoprotein protein IMP4 (AHRD V1 ***- D0N3A6_PHYIN); contains Interpro domain(s) IPR007109 Brix domain	no	SL2.50ch11	+	yes	-0.249	0.00208419	51586853	51587689	51587569	51587689	51586068	51586254
A3SS_953	Solyc04g076830.2	Phosphoglycerate mutase-like protein (AHRD V1 ***- Q8LGT8_SOYBN); contains Interpro domain(s) IPR013078 Phosphoglycerate mutase	no	SL2.50ch04	-	yes	-0.231	5.47004e-09	61703808	61704055	61703808	61703883	61705322	61705485
A3SS_506	Solyc06g076680.2	Acyl-coenzyme A thioesterase 13 (AHRD V1 **** ACO13_MOUSE); contains Interpro domain(s) IPR003736 Phenylacetic acid degradation-related protein	no	SL2.50ch06	-	yes	-0.218	3.33306e-06	47617742	47617883	47617742	47617878	47617967	47618198
A3SS_437	Solyc09g075530.2	Soluble NSF Attachment Protein (SNAP) Receptor (SNARE) (AHRD V1 **** D7G2Z0_ECTSI); contains Interpro domain(s) IPR010989 t-SNARE	no	SL2.50ch09	+	yes	-0.215	1.47945e-05	67232357	67232674	67232596	67232674	67232175	67232247
A3SS_649	Solyc04g050560.2	Glutathione S-transferase (AHRD V1 ***- Q9M558_EUPES); contains Interpro domain(s) IPR010987 Glutathione S-transferase, C-terminal-like	no	SL2.50ch04	+	yes	-0.215	4.64615e-05	47585438	47585644	47585563	47585644	47584811	47584891
A3SS_1715	Solyc06g074380.2	Methyltransferase domain family (AHRD V1 ***- B5JXE3_9GAMM)	no	SL2.50ch06	-	yes	-0.16	5.53724e-05	46005311	46005693	46005311	46005571	46009768	46009989
A3SS_573	Solyc07g055920.2	Agamous MADS-box transcription factor (AHRD V1 **-- B2CDE2_9ASPA); contains Interpro domain(s) IPR002487 Transcription factor, K-box	no	SL2.50ch07	+	yes	-0.16	3.88966e-05	63841636	63841932	63841637	63841932	63841228	63841424
A3SS_1322	Solyc02g005530.1	Helitron helicase-like protein (AHRD V1 *-*- D0NJ00_PHYIN); contains Interpro domain(s) IPR010285 Protein of unknown function DUF889, eukaryote	no	SL2.50ch02	-	yes	-0.159	1.67586e-05	9336673	9337182	9336673	9336806	9338189	9338342
A3SS_582	Solyc03g097460.2	Integrator complex subunit 9 (AHRD V1 ***- B0WES8_CULQU)	no	SL2.50ch03	-	yes	-0.157	0.000670492	59795659	59797668	59795659	59795732	59798619	59798767
A3SS_1673	Solyc03g096260.1	Yippee zinc-binding-like protein (AHRD V1 **** C1FDK9_9CHLO); contains Interpro domain(s) IPR004910 Yippee-like protein	no	SL2.50ch03	+	yes	-0.156	2.92103e-05	58241373	58241488	58241414	58241488	58238910	58239087
A3SS_2032	Solyc11g011230.1	F-box family protein (AHRD V1 ***- D7KQH0_ARALY); contains Interpro domain(s) IPR001810 Cyclin-like F-box	no	SL2.50ch11	+	yes	-0.153	0.00149308	4285048	4285204	4285081	4285204	4284130	4284963
A3SS_202	Solyc04g015450.2	GTP-binding protein lepA (AHRD V1 **** A8YK29_MICAE); contains Interpro domain(s) IPR006297 GTP-binding protein LepA	no	SL2.50ch04	-	yes	-0.149	0.00170931	5652611	5652743	5652611	5652656	5653029	5653092
A3SS_583	Solyc03g097460.2	Integrator complex subunit 9 (AHRD V1 ***- B0WES8_CULQU)	no	SL2.50ch03	-	yes	-0.148	0.00164351	59795659	59797694	59795659	59795732	59798619	59798767
A3SS_1475	Solyc01g008990.2	THO complex subunit 7 homolog (AHRD V1 ***- B5XFL3_SALSA); contains Interpro domain(s) IPR018018 Tho complex subunit 7	no	SL2.50ch01	+	yes	-0.144	0.000249292	3003115	3003794	3003188	3003794	3001063	3001187
A3SS_2026	Solyc11g013070.1	Inner membrane protein OXA1L mitochondrial (AHRD V1 *-*- C1BK04_OSMMO); contains Interpro domain(s) IPR001708 Membrane insertion protein, OxaA/YidC	no	SL2.50ch11	+	yes	-0.141	0.00105033	5926982	5927121	5927031	5927121	5926612	5926730
A3SS_1038	Solyc03g078000.2	High-affinity fructose transporter ght6 (AHRD V1 **** GHT6_SCHPO); contains Interpro domain(s) IPR003663 Sugar/inositol transporter	no	SL2.50ch03	+	yes	-0.138	0.00368427	48840873	48840953	48840889	48840953	48840465	48840788
A3SS_1066	Solyc06g060670.2	Protein arginine N-methyltransferase (AHRD V1 **** A9U225_PHYPA); contains Interpro domain(s) IPR014644 Protein arginine N-methyltransferase	no	SL2.50ch06	+	yes	-0.134	0.00126112	38694131	38694362	38694240	38694362	38691965	38692237
A3SS_126	Solyc12g005200.1	Electron transfer flavoprotein alpha subunit (AHRD V1 **** B2ICV7_BEII9); contains Interpro domain(s) IPR001308 Electron transfer flavoprotein, alpha subunit	no	SL2.50ch12	-	yes	-0.13	5.37952e-07	132826	133752	132826	132990	134593	134776
A3SS_951	Solyc12g099810.1	Crt homolog 1 (AHRD V1 **-- CRTP1_DICDI)	no	SL2.50ch12	-	yes	-0.119	0	66804355	66806030	66804355	66804501	66807227	66809338
A3SS_214	Solyc07g006120.2	WD repeat domain phosphoinositide-interacting protein (AHRD V1 **-- C0SB49_PARBP); contains Interpro domain(s) IPR011046 WD40 repeat-like	no	SL2.50ch07	+	yes	-0.109	0.00249995	976731	977190	977077	977190	975414	975524
A3SS_924	Solyc09g092160.2	Beta-galactosidase (AHRD V1 **** A2JGW9_SOLLC); contains Interpro domain(s) IPR001944 Glycoside hydrolase, family 35	no	SL2.50ch09	-	yes	-0.108	0.000276458	71317950	71318114	71317950	71318043	71318821	71318888
A3SS_2163	Solyc10g084760.1	Ubiquitin ligase E3 (Fragment) (AHRD V1 *-*- Q16LM2_AEDAE); contains Interpro domain(s) IPR013993 Zinc finger, N-recognin, metazoa	no	SL2.50ch10	-	yes	-0.102	1.10134e-13	64170866	64171929	64170866	64170941	64171998	64172067
A3SS_205	Solyc02g079270.2	3%26apos(2%26apos) 5%26apos-bisphosphate nucleotidase-like protein (AHRD V1 **** Q682R6_ARATH); contains Interpro domain(s) IPR000760 Inositol monophosphatase	no	SL2.50ch02	+	yes	-0.101	0.0020966	43872814	43873605	43873396	43873605	43872196	43872299
A3SS_904	Solyc09g072650.2	Calmodulin-binding protein MPCBP (AHRD V1 **-* B6U2D5_MAIZE); contains Interpro domain(s) IPR011990 Tetratricopeptide-like helical	no	SL2.50ch09	+	yes	-0.099	0.00202747	65267547	65268761	65267642	65268761	65266784	65267037
A3SS_869	Solyc02g067570.2	Paired amphipathic helix protein SIN3 (AHRD V1 *--- B3LJ52_YEAS1); contains Interpro domain(s) IPR013194 Histone deacetylase interacting	no	SL2.50ch02	+	yes	-0.095	0.00250302	37725441	37725635	37725459	37725635	37725260	37725290
A3SS_1068	Solyc12g019960.1	Smg-7 homolog nonsense mediated mRNA decay factor (C. elegans) (Fragment) (AHRD V1 **-- B1ALB4_HUMAN); contains Interpro domain(s) IPR019458 Telomerase activating protein Est1	no	SL2.50ch12	+	yes	-0.095	0.000536602	12759099	12759250	12759108	12759250	12757020	12758993
A3SS_1471	Solyc02g090260.1	cDNA clone J20 full insert sequence (AHRD V1 ***- B7ESH6_ORYSJ)	no	SL2.50ch02	+	yes	-0.092	6.96617e-05	51867457	51867784	51867514	51867784	51866588	51866668
A3SS_1895	Solyc01g099300.2	MORC family CW-type zinc finger 3 (AHRD V1 *--- Q4VBZ9_HUMAN); contains Interpro domain(s) IPR003594 ATP-binding region, ATPase-like	no	SL2.50ch01	-	yes	-0.081	0.00130586	89595702	89595781	89595702	89595750	89597881	89597916
A3SS_2099	Solyc03g007520.2	Proline-rich cell wall protein-like (AHRD V1 ***- Q8LG11_ARATH); contains Interpro domain(s) IPR015940 Ubiquitin-associated/translation elongation factor EF1B, N-terminal, eukaryote	no	SL2.50ch03	-	yes	-0.078	1.31561e-13	2089414	2089840	2089414	2089721	2090203	2090305
A3SS_77	Solyc12g008970.1	Diacylglycerol acyltransferase (AHRD V1 ***- Q5GKZ7_SOYBN); contains Interpro domain(s) IPR004299 Membrane bound O-acyl transferase, MBOAT	no	SL2.50ch12	-	yes	-0.078	1.55909e-06	2274810	2274912	2274810	2274907	2275605	2275692
A3SS_975	Solyc01g098430.2	Breast carcinoma amplified sequence 3 (Fragment) (AHRD V1 *--- B1AR77_MOUSE); contains Interpro domain(s) IPR011046 WD40 repeat-like	no	SL2.50ch01	-	yes	-0.078	1.87506e-07	88944377	88946539	88944377	88945513	88946610	88947054
A3SS_1442	Solyc01g100610.2	Solute carrier family 40 member 1 (AHRD V1 **-- S40A1_DANRE); contains Interpro domain(s) IPR016196 Major facilitator superfamily, general substrate transporter	no	SL2.50ch01	-	yes	-0.075	0.000470238	90593651	90593828	90593651	90593824	90593911	90594001
A3SS_1698	Solyc07g054440.2	Beta-1,3-galactosyl-O-glycosyl-glycoprotein beta-1,6-N-acetylglucosaminyltransferase 7 (AHRD V1 *--* GCNT7_HUMAN); contains Interpro domain(s) IPR003406 Glycosyl transferase, family 14	no	SL2.50ch07	-	yes	-0.07	0.000733271	62750292	62752644	62750292	62750368	62754981	62756079
A3SS_295	Solyc02g078920.2	SP I mismatch endonuclease (AHRD V1 **** A0MSM3_SPIOL); contains Interpro domain(s) IPR003154 S1/P1 nuclease	no	SL2.50ch02	-	yes	-0.067	0.00232882	43545772	43545846	43545772	43545801	43545910	43545972
A3SS_1122	Solyc10g079970.1	Transmembrane protein 19 (AHRD V1 **-- A7E3R1_BOVIN); contains Interpro domain(s) IPR002794 Protein of unknown function DUF92, transmembrane	no	SL2.50ch10	-	yes	-0.063	0.00115654	61384786	61386601	61384786	61385023	61388700	61390948
A3SS_1134	Solyc04g074500.2	Serine-threonine protein kinase (AHRD V1 **** Q09VQ1_WHEAT); contains Interpro domain(s) IPR015740 Plant protein serine/threonine kinase-like	no	SL2.50ch04	-	yes	-0.06	0.000287584	60496806	60496881	60496806	60496877	60496978	60497226
A3SS_1726	Solyc04g076740.2	Tic20-like protein (AHRD V1 ***- Q2V9A0_SOLTU); contains Interpro domain(s) IPR005691 Chloroplast protein import component Tic20	no	SL2.50ch04	+	yes	-0.058	0.000685045	61637365	61638165	61637382	61638165	61635443	61635621
A3SS_1813	Solyc03g117110.2	DCN1-like protein 4 (AHRD V1 ***- B6TI85_MAIZE); contains Interpro domain(s) IPR014764 Defective in cullin neddylation	no	SL2.50ch03	-	yes	-0.058	0.000553836	66358859	66359390	66358859	66359299	66359477	66359543
A3SS_1377	Solyc05g006540.2	Paired amphipathic helix protein SIN3 (AHRD V1 *--- B3LJ52_YEAS1); contains Interpro domain(s) IPR013194 Histone deacetylase interacting	no	SL2.50ch05	-	yes	-0.057	0.000143724	1163274	1163443	1163274	1163440	1163528	1163702
A3SS_99	Solyc08g065360.2	Glutathione-regulated potassium-efflux system protein (AHRD V1 *-** Q8TJ09_METAC); contains Interpro domain(s) IPR006153 Cation/H+ exchanger	no	SL2.50ch08	+	yes	-0.056	0.00106965	53282500	53282576	53282511	53282576	53282362	53282424
A3SS_1916	Solyc04g009340.2	U-box domain-containing protein 62 (AHRD V1 *-*- PUB62_ARATH)	no	SL2.50ch04	-	yes	-0.056	0.000895362	2783561	2783764	2783561	2783754	2783832	2783949
A3SS_1493	Solyc09g089560.2	Ubiquitin carboxyl-terminal hydrolase family protein expressed (AHRD V1 *--- Q2R2A3_ORYSJ); contains Interpro domain(s) IPR002083 MATH	no	SL2.50ch09	-	yes	-0.053	0.00148796	69262302	69263454	69262302	69262415	69264057	69264216
A3SS_151	Solyc06g062530.2	Serine/threonine protein phosphatase 2A 55 kDa regulatory subunit B beta isoform (AHRD V1 ***- 2ABB_ARATH); contains Interpro domain(s) IPR000009 Protein phosphatase 2A, regulatory subunit PR55	no	SL2.50ch06	-	yes	-0.052	0.00180213	39444165	39444650	39444165	39444644	39444769	39444840
A3SS_546	Solyc01g006680.2	Transcription factor jumonji jmjC domain protein (AHRD V1 *-** D5NKF9_9BURK); contains Interpro domain(s) IPR003347 Transcription factor jumonji/aspartyl beta-hydroxylase	no	SL2.50ch01	-	yes	-0.045	0.0022003	1261953	1262097	1261953	1262032	1262201	1262336
A3SS_1915	Solyc08g081580.2	Pin2-interacting protein X1 (AHRD V1 *--- C1BXV6_ESOLU); contains Interpro domain(s) IPR000467 D111/G-patch	no	SL2.50ch08	+	yes	-0.043	0.00260643	64593858	64593946	64593867	64593946	64593742	64593770
A3SS_1710	Solyc04g055010.2	Copper chaperone SCO1 (AHRD V1 *--* D3NSK1_AZOS1); contains Interpro domain(s) IPR003782 Copper chaperone SCO1/SenC	no	SL2.50ch04	-	yes	-0.032	0.0026398	53538967	53539100	53538967	53539051	53539302	53539395
A3SS_1383	Solyc08g041780.2	Neurochondrin family protein (AHRD V1 ***- D7MAS5_ARALY); contains Interpro domain(s) IPR008709 Neurochondrin	no	SL2.50ch08	+	yes	-0.03	0.000286652	25829194	25829782	25829678	25829782	25828958	25829079
A3SS_2134	Solyc03g110900.2	Katanin p60 ATPase-containing subunit A-like 1 (AHRD V1 *--- KATL1_DANRE); contains Interpro domain(s) IPR003959 ATPase, AAA-type, core	no	SL2.50ch03	-	yes	-0.029	9.67803e-05	61618768	61618875	61618768	61618873	61621826	61621886
A3SS_1929	Solyc08g076420.2	Poly polymerase catalytic domain containing protein expressed (AHRD V1 **-- Q84T80_ORYSJ); contains Interpro domain(s) IPR012317 Poly(ADP-ribose) polymerase, catalytic region	no	SL2.50ch08	-	yes	-0.029	9.31491e-06	60428963	60429391	60428963	60429323	60430796	60430892
A3SS_1359	Solyc07g017430.2	Polyphosphoinositide phosphatase (AHRD V1 ***- B2WG36_PYRTR); contains Interpro domain(s) IPR002013 Synaptojanin, N-terminal	no	SL2.50ch07	-	yes	-0.028	0.000144008	6923242	6924937	6923242	6923593	6927024	6927157
A3SS_1930	Solyc08g076420.2	Poly polymerase catalytic domain containing protein expressed (AHRD V1 **-- Q84T80_ORYSJ); contains Interpro domain(s) IPR012317 Poly(ADP-ribose) polymerase, catalytic region	no	SL2.50ch08	-	yes	-0.025	0.000218014	60428963	60429631	60428963	60429323	60430796	60430892
A3SS_87	Solyc06g030470.2	Auxin-regulated protein (AHRD V1 ***- Q945F5_SOLLC); contains Interpro domain(s) IPR010369 Protein of unknown function DUF966	no	SL2.50ch06	-	yes	-0.019	2.33489e-06	18746655	18747950	18746655	18747082	18748132	18748398
A3SS_648	Solyc01g095930.2	O-acyltransferase WSD1 (AHRD V1 **-- WSD1_ARATH); contains Interpro domain(s) IPR004255 Uncharacterised protein family UPF0089	no	SL2.50ch01	+	yes	-0.014	0.00202111	87068770	87068998	87068918	87068998	87068089	87068699
A3SS_1153	Solyc12g007070.1	Heat stress transcription factor A3 (AHRD V1 ***- D1M7W9_SOLLC); contains Interpro domain(s) IPR000232 Heat shock factor (HSF)-type, DNA-binding	no	SL2.50ch12	+	yes	0.016	0.00120341	1513121	1514090	1513184	1514090	1512823	1513027
A3SS_894	Solyc09g019970.2	Ubiquitin carboxyl-terminal hydrolase (AHRD V1 **** B9HDU9_POPTR); contains Interpro domain(s) IPR001394 Peptidase C19, ubiquitin carboxyl-terminal hydrolase 2	no	SL2.50ch09	+	yes	0.037	0.00306242	17876786	17879707	17879308	17879707	17875896	17875992
A3SS_396	Solyc10g080930.1	Transcription elongation factor A protein 2 (AHRD V1 *--- TCEA2_HUMAN); contains Interpro domain(s) IPR010990 Transcription elongation factor, TFIIS/elongin A/CRSP70, N-terminal	no	SL2.50ch10	-	yes	0.038	0.00238703	62111628	62111963	62111628	62111950	62112072	62112100
A3SS_1364	Solyc07g066210.2	H(+)/Cl(-) exchange transporter ClcA (AHRD V1 *-*- D0Z037_LISDA); contains Interpro domain(s) IPR001807 Chloride channel, voltage gated IPR000644 Cystathionine beta-synthase, core	no	SL2.50ch07	+	yes	0.044	0.00159301	67692339	67692552	67692348	67692552	67691948	67692179
A3SS_798	Solyc03g007110.2	ATP-dependent Clp protease ATP-binding subunit ClpC (AHRD V1 *-*- D6KVC7_SCAIO); contains Interpro domain(s) IPR004176 Clp, N-terminal	no	SL2.50ch03	-	yes	0.05	0.000176668	1707964	1708144	1707964	1708137	1708292	1708402
A3SS_264	Solyc06g073050.2	NAC domain protein IPR003441 (AHRD V1 *-*- B9IDH0_POPTR); contains Interpro domain(s) IPR003441 No apical meristem (NAM) protein	no	SL2.50ch06	+	yes	0.053	0.000106782	45008503	45008869	45008507	45008869	45008090	45008396
A3SS_808	Solyc12g042740.1	Signal recognition particle protein 3 (AHRD V1 ***- D7KD74_ARALY); contains Interpro domain(s) IPR000897 Signal recognition particle, SRP54 subunit, GTPase IPR006325 Signal recognition particle, SRP54 subunit	no	SL2.50ch12	+	yes	0.057	0.002444	39707403	39707699	39707599	39707699	39706332	39706563
A3SS_707	Solyc12g094430.1	Glutathione S-transferase (AHRD V1 ***- C7F8A3_ARAHY); contains Interpro domain(s) IPR004046 Glutathione S-transferase, C-terminal	no	SL2.50ch12	+	yes	0.063	1.35279e-05	64642194	64643494	64643030	64643494	64641619	64641668
A3SS_407	Solyc04g005270.1	Phosphatidylinositol kinase (AHRD V1 *-** D0MQD8_PHYIN); contains Interpro domain(s) IPR000403 Phosphatidylinositol 3- and 4-kinase, catalytic	no	SL2.50ch04	-	yes	0.065	0.000285452	196341	198564	196341	198231	199790	199960
A3SS_490	Solyc07g032480.2	Cyclin family protein (AHRD V1 *-** D7MKU7_ARALY); contains Interpro domain(s) IPR015429 Transcription regulator cyclin	no	SL2.50ch07	-	yes	0.066	0.00123525	39486534	39486711	39486534	39486686	39486797	39486973
A3SS_1097	Solyc09g098450.2	Sn1-specific diacylglycerol lipase alpha (AHRD V1 *-*- B0X8K9_CULQU); contains Interpro domain(s) IPR002921 Lipase, class 3	no	SL2.50ch09	+	yes	0.069	0.00202894	72253502	72253624	72253519	72253624	72252251	72252352
A3SS_1779	Solyc04g050960.2	Chromatin remodeling complex subunit (AHRD V1 *--- B9N3S4_POPTR); contains Interpro domain(s) IPR012287 Homeodomain-related	no	SL2.50ch04	+	yes	0.07	0.00237014	49123771	49124052	49123799	49124052	49123395	49123652
A3SS_1731	Solyc12g021230.1	DNA gyrase subunit B (AHRD V1 ***- Q8YLN3_ANASP); contains Interpro domain(s) IPR011557 DNA gyrase, subunit B	no	SL2.50ch12	+	yes	0.071	0.000542357	14925340	14925757	14925615	14925757	14924134	14924245
A3SS_384	Solyc04g072770.2	tRNA modification GTPase mnmE (AHRD V1 ***- B1WVF4_CYAA5); contains Interpro domain(s) IPR004520 tRNA modification GTPase TrmE	no	SL2.50ch04	+	yes	0.074	0.00186113	59740702	59740933	59740708	59740933	59739410	59739529
A3SS_659	Solyc01g095510.2	Mitochondrial carrier family (AHRD V1 ***- C1E2Y0_9CHLO); contains Interpro domain(s) IPR002113 Adenine nucleotide translocator 1	no	SL2.50ch01	+	yes	0.075	0.000266873	86753045	86753118	86753058	86753118	86752373	86752499
A3SS_1353	Solyc01g014490.2	Type II DNA topoisomerase VI subunit B (AHRD V1 ***- C1MLZ8_MICPS); contains Interpro domain(s) IPR015320 DNA topoisomerase VI, subunit B, transducer	no	SL2.50ch01	-	yes	0.078	0.00199774	13977136	13977231	13977136	13977227	13977303	13977442
A3SS_176	Solyc03g116380.2	WD-40 repeat protein (AHRD V1 *-*- B2IUC6_NOSP7); contains Interpro domain(s) IPR012979 Protein of unknown function NUC189, C-terminal	no	SL2.50ch03	+	yes	0.078	0.000290048	65853902	65853991	65853907	65853991	65853670	65853825
A3SS_1016	Solyc07g041330.1	EMB1611/MEE22 (AHRD V1 ***- D7LH45_ARALY)	no	SL2.50ch07	+	yes	0.08	0.00266559	52394827	52396064	52394862	52396064	52394570	52394751
A3SS_545	Solyc12g019740.1	Thioredoxin family protein (AHRD V1 ***- D7KIT3_ARALY); contains Interpro domain(s) IPR015467 Thioredoxin, core	no	SL2.50ch12	+	yes	0.085	2.44249e-15	11253585	11254118	11253812	11254118	11253264	11253429
A3SS_1845	Solyc05g021530.1	Sister-chromatide cohesion protein 3 (AHRD V1 *--- D7LHE4_ARALY)	no	SL2.50ch05	-	yes	0.089	0.00103133	28045506	28045571	28045506	28045566	28047497	28047562
A3SS_1579	Solyc02g094090.2	Vacuolar protein sorting 52 (AHRD V1 **-- Q5TJF1_CANFA); contains Interpro domain(s) IPR007258 Vps52/Sac2	no	SL2.50ch02	-	yes	0.089	0.00339157	54729013	54729249	54729013	54729091	54732127	54732269
A3SS_54	Solyc01g099440.2	ATP-dependent DNA helicase Q-like SIM (AHRD V1 ***- RQSIM_ARATH); contains Interpro domain(s) IPR004589 DNA helicase, ATP-dependent, RecQ type	no	SL2.50ch01	+	yes	0.089	0.000909251	89695693	89696429	89696277	89696429	89694435	89694513
A3SS_2008	Solyc07g008320.2	Calcium-transporting ATPase 1 (AHRD V1 **** Q7XBH9_CERRI); contains Interpro domain(s) IPR006408 ATPase, P-type, calcium-transporting, PMCA-type	no	SL2.50ch07	-	yes	0.09	0.00104017	3097061	3097300	3097061	3097245	3097629	3097721
A3SS_2009	Solyc07g008320.2	Calcium-transporting ATPase 1 (AHRD V1 **** Q7XBH9_CERRI); contains Interpro domain(s) IPR006408 ATPase, P-type, calcium-transporting, PMCA-type	no	SL2.50ch07	-	yes	0.091	3.98385e-06	3097061	3097300	3097061	3097245	3101039	3101114
A3SS_55	Solyc01g099440.2	ATP-dependent DNA helicase Q-like SIM (AHRD V1 ***- RQSIM_ARATH); contains Interpro domain(s) IPR004589 DNA helicase, ATP-dependent, RecQ type	no	SL2.50ch01	+	yes	0.092	0.000791063	89695871	89696429	89696277	89696429	89694435	89694513
A3SS_477	Solyc04g057990.2	mRNA 3%26apos-end-processing protein YTH1 (AHRD V1 *--- B6JVP1_SCHJY); contains Interpro domain(s) IPR000571 Zinc finger, CCCH-type	no	SL2.50ch04	-	yes	0.093	1.5112e-05	55109284	55115700	55109284	55112449	55116210	55116349
A3SS_318	Solyc04g081400.2	Hexokinase 1 (AHRD V1 ***- B6V3C0_CUCME); contains Interpro domain(s) IPR001312 Hexokinase	no	SL2.50ch04	+	yes	0.094	0.000573869	65394967	65395127	65394971	65395127	65394798	65394873
A3SS_1334	Solyc04g007610.2	Protein disulfide-isomerase (AHRD V1 *--- P93358_TOBAC); contains Interpro domain(s) IPR006863 Erv1/Alr	no	SL2.50ch04	-	yes	0.097	0.00035488	1294708	1294889	1294708	1294884	1295678	1295771
A3SS_1429	Solyc06g083490.2	Tropinone reductase-like protein 16 (AHRD V1 **-- B2BXZ1_9BRAS); contains Interpro domain(s) IPR002347 Glucose/ribitol dehydrogenase	no	SL2.50ch06	-	yes	0.098	0.00156496	48891151	48891250	48891151	48891246	48895906	48896123
A3SS_1105	Solyc03g097160.2	WD-40 repeat protein (AHRD V1 **-- B4AUL0_9CHRO); contains Interpro domain(s) IPR020472 G-protein beta WD-40 repeat, region	no	SL2.50ch03	+	yes	0.1	0.00310222	59486027	59486146	59486032	59486146	59485732	59485867
A3SS_476	Solyc04g057990.2	mRNA 3%26apos-end-processing protein YTH1 (AHRD V1 *--- B6JVP1_SCHJY); contains Interpro domain(s) IPR000571 Zinc finger, CCCH-type	no	SL2.50ch04	-	yes	0.102	1.0496e-05	55109284	55115697	55109284	55112449	55116210	55116349
A3SS_1796	Solyc10g005260.2	RNA Binding Protein 45 (AHRD V1 **-* Q9LEB4_NICPL); contains Interpro domain(s) IPR012677 Nucleotide-binding, alpha-beta plait	no	SL2.50ch10	-	yes	0.104	0.000168807	203907	204087	203907	204084	204172	204269
A3SS_46	Solyc01g007880.2	MORN repeat protein (AHRD V1 *--- D4V7H0_BACVU); contains Interpro domain(s) IPR019746 Tubulin/FtsZ, N-terminal	no	SL2.50ch01	-	yes	0.104	1.38381e-05	2041548	2041927	2041548	2041919	2042763	2042930
A3SS_1876	Solyc07g045160.2	Phosphofructokinase family protein (AHRD V1 ***- D7MLU4_ARALY); contains Interpro domain(s) IPR012004 Pyrophosphate-dependent phosphofructokinase TP0108	no	SL2.50ch07	+	yes	0.105	0.00288928	58259558	58260020	58259861	58260020	58259018	58259156
A3SS_1578	Solyc02g094090.2	Vacuolar protein sorting 52 (AHRD V1 **-- Q5TJF1_CANFA); contains Interpro domain(s) IPR007258 Vps52/Sac2	no	SL2.50ch02	-	yes	0.105	0.00166733	54729013	54729246	54729013	54729091	54732127	54732269
A3SS_53	Solyc01g099440.2	ATP-dependent DNA helicase Q-like SIM (AHRD V1 ***- RQSIM_ARATH); contains Interpro domain(s) IPR004589 DNA helicase, ATP-dependent, RecQ type	no	SL2.50ch01	+	yes	0.109	0.00365597	89695693	89696429	89695871	89696429	89694435	89694513
A3SS_567	Solyc01g094580.2	Beta-amylase 9 (AHRD V1 **** D7M5N4_ARALY); contains Interpro domain(s) IPR013781 Glycoside hydrolase, subgroup, catalytic core	no	SL2.50ch01	-	yes	0.109	9.58409e-05	85998803	85999022	85998803	85999015	86000569	86000830
A3SS_763	Solyc08g082100.2	Transport protein SEC13 (AHRD V1 ***- C1GD28_PARBD); contains Interpro domain(s) IPR017986 WD40 repeat, region	no	SL2.50ch08	+	yes	0.11	0.000226713	64997236	64997359	64997246	64997359	64996786	64996942
A3SS_497	Solyc03g097550.2	Pseudouridine synthase family protein (AHRD V1 ***- D7MQX8_ARALY); contains Interpro domain(s) IPR006225 Pseudouridine synthase, RluC/RluD	no	SL2.50ch03	+	yes	0.115	0.000893562	59878786	59878874	59878800	59878874	59878477	59878578
A3SS_1388	Solyc01g005440.2	Jasmonate ZIM-domain protein 3 (AHRD V1 **-- B2XVS2_SOLLC); contains Interpro domain(s) IPR010399 Tify	no	SL2.50ch01	+	yes	0.116	0.000673159	310723	310908	310819	310908	310219	310362
A3SS_660	Solyc04g009920.2	Glycogenin-like protein (AHRD V1 *-*- Q5NA53_ORYSJ); contains Interpro domain(s) IPR002495 Glycosyl transferase, family 8	no	SL2.50ch04	-	yes	0.119	0.00131655	3241499	3241785	3241499	3241767	3242019	3242124
A3SS_1410	Solyc01g080240.2	Mitogen-activated protein kinase 16 (AHRD V1 **** D7LYJ6_ARALY); contains Interpro domain(s) IPR002290 Serine/threonine protein kinase	no	SL2.50ch01	+	yes	0.121	0.000162618	79467241	79468125	79467244	79468125	79464874	79465035
A3SS_672	Solyc08g061000.2	ATP-dependent RNA helicase (AHRD V1 ***- Q1HR75_AEDAE); contains Interpro domain(s) IPR011545 DNA/RNA helicase, DEAD/DEAH box type, N-terminal	no	SL2.50ch08	-	yes	0.13	3.52416e-07	46341926	46342200	46341926	46342099	46343682	46343783
A3SS_1963	Solyc09g055230.2	ATP-dependent Clp protease ATP-binding subunit (AHRD V1 *--- A2RIW9_LACLM); contains Interpro domain(s) IPR001270 Chaperonin clpA/B	no	SL2.50ch09	+	yes	0.131	0.00107989	37761368	37763565	37761373	37763565	37761005	37761249
A3SS_918	Solyc01g087470.2	Peptidyl-prolyl cis-trans isomerase (AHRD V1 *--- A8P033_COPC7); contains Interpro domain(s) IPR001179 Peptidyl-prolyl cis-trans isomerase, FKBP-type	no	SL2.50ch01	+	yes	0.132	0.00187438	82428583	82428693	82428588	82428693	82428223	82428396
A3SS_188	Solyc01g091450.2	Pentatricopeptide repeat-containing protein (AHRD V1 ***- D7KP55_ARALY); contains Interpro domain(s) IPR002885 Pentatricopeptide repeat	no	SL2.50ch01	-	yes	0.135	3.4415e-05	85060558	85061509	85060558	85061457	85065036	85065801
A3SS_1339	Solyc01g021640.2	DDB1- and CUL4-associated factor 4 (AHRD V1 **-- DCAF4_BOVIN); contains Interpro domain(s) IPR011046 WD40 repeat-like	no	SL2.50ch01	+	yes	0.138	0.00017566	32508461	32510602	32510374	32510602	32502608	32502739
A3SS_1043	Solyc08g006420.2	Myosin-like protein (Fragment) (AHRD V1 *-*- Q84VD2_ORYSJ)	no	SL2.50ch08	+	yes	0.148	0.00358431	1017201	1017447	1017212	1017447	1016559	1017106
A3SS_1949	Solyc12g099340.1	Calmodulin-binding transcription activator 5 (AHRD V1 **** D7MA72_ARALY); contains Interpro domain(s) IPR005559 CG-1	no	SL2.50ch12	-	yes	0.152	0.00117877	66527366	66527446	66527366	66527443	66527543	66527663
A3SS_551	Solyc05g005620.2	RNA-binding protein 25 (AHRD V1 *--- RBM25_HUMAN); contains Interpro domain(s) IPR002483 Splicing factor PWI	no	SL2.50ch05	-	yes	0.158	8.0313e-06	437392	438498	437392	437646	439017	439592
A3SS_678	Solyc07g053100.2	S-receptor kinase-like protein 1 (AHRD V1 **** Q5NJB1_SENSQ); contains Interpro domain(s) IPR002290 Serine/threonine protein kinase	no	SL2.50ch07	+	yes	0.161	0.000168764	61562218	61562388	61562223	61562388	61562030	61562131
A3SS_168	Solyc01g104840.2	RNA-binding protein RZ-1 (AHRD V1 **** D0V0M9_CAPAN); contains Interpro domain(s) IPR012677 Nucleotide-binding, alpha-beta plait	no	SL2.50ch01	-	yes	0.161	0.000243306	93172625	93172754	93172625	93172738	93174050	93174223
A3SS_1366	Solyc06g082150.2	6-phosphofructo-2-kinase/fructose-2 6-biphosphatase 4 (AHRD V1 *-*- Q7T325_DANRE); contains Interpro domain(s) IPR016260 Bifunctional 6-phosphofructo-2-kinase/fructose-2, 6-bisphosphate 2-phosphatase	no	SL2.50ch06	+	yes	0.163	0.000947272	48057779	48057857	48057803	48057857	48056164	48056218
A3SS_277	Solyc04g054140.2	Ryanodine receptor (AHRD V1 *--- P91905_CAEEL); contains Interpro domain(s) IPR018355 SPla/RYanodine receptor subgroup	no	SL2.50ch04	-	yes	0.165	0.000637674	51789947	51790164	51789947	51790149	51790828	51791028
A3SS_1559	Solyc11g045510.1	Homology to unknown gene (AHRD V1 ***- Q019D3_OSTTA); contains Interpro domain(s) IPR017986 WD40 repeat, region	no	SL2.50ch11	-	yes	0.169	0.000153808	30401272	30401984	30401272	30401762	30407561	30407595
A3SS_1763	Solyc03g121670.2	Beta-lactamase domain protein (AHRD V1 **-- D5SNK2_PLAL2); contains Interpro domain(s) IPR001279 Beta-lactamase-like	no	SL2.50ch03	-	yes	0.174	0.000361014	69772691	69772761	69772691	69772747	69773043	69773085
A3SS_1596	Solyc06g005590.2	Telomere repeat-binding protein 5 (AHRD V1 **** TRP5_ARATH); contains Interpro domain(s) IPR001005 SANT, DNA-binding	no	SL2.50ch06	+	yes	0.176	0.000682714	636866	637196	636869	637196	636266	636508
A3SS_427	Solyc02g091030.2	Nuclear transcription factor Y subunit C-2 (AHRD V1 *-*- B4FWZ1_MAIZE); contains Interpro domain(s) IPR003958 Transcription factor CBF/NF-Y/archaeal histone	no	SL2.50ch02	+	yes	0.177	0.00125121	52473328	52473421	52473331	52473421	52473110	52473203
A3SS_6	Solyc10g009330.2	Arginine/serine-rich splicing factor 31 (AHRD V1 ***- D7LSQ1_ARALY); contains Interpro domain(s) IPR000504 RNA recognition motif, RNP-1	no	SL2.50ch10	+	yes	0.182	3.97542e-06	3407616	3408291	3408178	3408291	3406756	3406880
A3SS_993	Solyc01g094860.2	Transmembrane protein 8B (AHRD V1 *-*- TMM8B_HUMAN)	no	SL2.50ch01	-	yes	0.189	0.000161092	86260237	86260341	86260237	86260317	86260846	86260911
A3SS_853	Solyc07g006970.2	Solute carrier family 2, facilitated glucose transporter member 5 (AHRD V1 ***- GTR5_RAT); contains Interpro domain(s) IPR003663 Sugar/inositol transporter	no	SL2.50ch07	-	yes	0.193	0.000663633	1784417	1785044	1784417	1785022	1785501	1785821
A3SS_607	Solyc05g026140.2	DUF647 domain-containing protein (AHRD V1 **-- C5JIY8_AJEDS); contains Interpro domain(s) IPR006968 Protein of unknown function DUF647	no	SL2.50ch05	+	yes	0.194	5.64427e-05	39846627	39846732	39846638	39846732	39846468	39846528
A3SS_1774	Solyc09g007290.2	Nuclear transcription factor Y subunit B-3 (AHRD V1 **** B6UBN3_MAIZE); contains Interpro domain(s) IPR003957 Transcription factor, CBFA/NFYB, DNA topoisomerase	no	SL2.50ch09	+	yes	0.196	0.000100027	888060	888138	888072	888138	887972	887978
A3SS_311	MSTRG.2173	-	no	SL2.50ch01	-	yes	0.201	1.27622e-05	92827726	92828738	92827726	92827967	92828832	92829053
A3SS_631	Solyc08g074780.2	Rho guanine nucleotide exchange factor 6 (AHRD V1 *--- ARHG6_CHICK); contains Interpro domain(s) IPR001452 Src homology-3 domain	no	SL2.50ch08	-	yes	0.205	8.41634e-05	58923433	58923503	58923433	58923496	58924842	58925037
A3SS_1496	Solyc02g082630.2	Phosphoinositide phosphatase family protein (AHRD V1 *-*- D7LTV1_ARALY); contains Interpro domain(s) IPR002013 Synaptojanin, N-terminal	no	SL2.50ch02	+	yes	0.226	0.000693867	46270038	46270716	46270622	46270716	46265659	46265761
A3SS_1050	Solyc07g005870.2	FAD dependent oxidoreductase (AHRD V1 ***- B9M683_GEOSF); contains Interpro domain(s) IPR002938 Monooxygenase, FAD-binding	no	SL2.50ch07	-	yes	0.241	0.000840938	704421	704493	704421	704483	705638	706082
A3SS_2179	Solyc08g029230.2	Aspartyl protease family protein (AHRD V1 **-- D7LT22_ARALY); contains Interpro domain(s) IPR001461 Peptidase A1	no	SL2.50ch08	-	yes	0.249	0.0015237	37359143	37359316	37359143	37359300	37359400	37359828
A3SS_98	Solyc07g007210.2	Elongation factor like protein (AHRD V1 **** Q9LNC5_ARATH); contains Interpro domain(s) IPR001841 Zinc finger, RING-type	no	SL2.50ch07	+	yes	0.256	3.99824e-07	1956560	1956871	1956672	1956871	1956237	1956415
A3SS_687	Solyc02g067290.2	Structural maintenance of chromosomes protein 4 (AHRD V1 **-- SMC4_ARATH)	no	SL2.50ch02	-	yes	0.279	5.3446e-05	37462756	37462985	37462756	37462886	37463858	37463989
A3SS_735	Solyc08g005780.2	Beta-amylase (AHRD V1 **** B6SVZ0_MAIZE); contains Interpro domain(s) IPR013781 Glycoside hydrolase, subgroup, catalytic core	no	SL2.50ch08	-	yes	0.284	0.000292479	604997	605230	604997	605023	605323	605543
A3SS_674	Solyc09g011160.2	Regulator of chromosome condensation RCC1 (AHRD V1 *--- B8FLG8_DESAA); contains Interpro domain(s) IPR009091 Regulator of chromosome condensation/beta-lactamase-inhibitor protein II	no	SL2.50ch09	+	yes	0.288	2.62179e-07	4511993	4512312	4512072	4512312	4511667	4511901
A3SS_1854	Solyc07g005890.2	ATP-dependent RNA helicase (AHRD V1 ***- A8NUN2_COPC7); contains Interpro domain(s) IPR011545 DNA/RNA helicase, DEAD/DEAH box type, N-terminal	no	SL2.50ch07	-	yes	0.289	0.000151629	736949	737105	736949	737098	737418	737605
A3SS_104	Solyc07g041750.2	Os03g0169000 protein (Fragment) (AHRD V1 ***- Q0DUS7_ORYSJ); contains Interpro domain(s) IPR004348 Protein of unknown function DUF246, plant	no	SL2.50ch07	-	yes	0.311	1.51768e-06	54091672	54091768	54091672	54091761	54091850	54091921
A3SS_1581	Solyc02g065360.2	DUF647 domain-containing protein (AHRD V1 *--- C5GE92_AJEDR); contains Interpro domain(s) IPR006968 Protein of unknown function DUF647	no	SL2.50ch02	+	yes	0.408	3.69786e-05	36558114	36558276	36558124	36558276	36557925	36558028
A3SS_1112	Solyc07g065510.2	Glycine-rich RNA binding protein (AHRD V1 *-*- B7SDF0_ORYSJ); contains Interpro domain(s) IPR012677 Nucleotide-binding, alpha-beta plait IPR000504 RNA recognition motif, RNP-1	no	SL2.50ch07	-	yes	0.415	6.32364e-05	67234921	67237237	67234921	67237232	67243250	67243429
A3SS_82	Solyc07g008480.1	Pentatricopeptide repeat-containing protein (AHRD V1 ***- D7L368_ARALY); contains Interpro domain(s) IPR002885 Pentatricopeptide repeat	no	SL2.50ch07	-	yes	0.417	1.8631e-06	3386411	3387544	3386411	3386961	3387798	3390579
A3SS_1973	Solyc02g071830.1	AT5g06970/MOJ9_14 (AHRD V1 ***- Q8RX56_ARATH); contains Interpro domain(s) IPR008528 Protein of unknown function DUF810	no	SL2.50ch02	-	yes	0.704	9.08632e-07	41199259	41199374	41199259	41199369	41200373	41200535

## Sheet: A5SS
AS ID	Gene ID	Gene description	Novel AS	Chr	Strand	Diff significant	IncLevelDiff(△mutant-WT)	Pvalue	LongExonStart(0base)	LongExonEnd	ShortExonStart(0base)	ShortExonEnd	FlankingExonStart(0base)	FlankingExonEnd
A5SS_123	Solyc12g021180.1	Dual specificity protein phosphatase (AHRD V1 ***- Q2HSZ6_MEDTR); contains Interpro domain(s) IPR020422 Dual specificity phosphatase, subgroup, catalytic domain	no	SL2.50ch12	+	yes	-1	0	14643057	14643148	14643057	14643131	14643242	14643321
A5SS_1218	Solyc06g005720.2	Tropinone-reductase-like39 (AHRD V1 **-- B2BXL7_ARALY); contains Interpro domain(s) IPR002347 Glucose/ribitol dehydrogenase	no	SL2.50ch06	+	yes	-0.665	7.7653e-05	768704	768916	768704	768912	769658	769875
A5SS_797	Solyc03g096830.2	Pentatricopeptide repeat-containing protein (AHRD V1 *-*- D7M7W8_ARALY); contains Interpro domain(s) IPR002885 Pentatricopeptide repeat	no	SL2.50ch03	-	yes	-0.489	0.00216676	59195945	59199556	59199490	59199556	59195609	59195810
A5SS_1371	MSTRG.5857	-	no	SL2.50ch03	-	yes	-0.424	0.00132545	62561642	62563049	62562986	62563049	62560533	62561443
A5SS_4	Solyc06g035480.2	Serine/threonine-protein phosphatase 7 long form homolog (AHRD V1 *--- PPP7L_ARATH); contains Interpro domain(s) IPR019557 Aminotransferase-like, plant mobile domain	no	SL2.50ch06	-	yes	-0.399	1.71283e-05	24363555	24363838	24363742	24363838	24362224	24362947
A5SS_851	Solyc02g064610.2	Integrator complex subunit 7 (AHRD V1 *--- INT7_CHICK)	no	SL2.50ch02	+	yes	-0.371	0.00462453	35711345	35711531	35711345	35711464	35711935	35712043
A5SS_216	Solyc12g099740.1	Regulator of chromosome condensation domain-containing protein (AHRD V1 *--- D3BDN0_POLPA); contains Interpro domain(s) IPR009091 Regulator of chromosome condensation/beta-lactamase-inhibitor protein II	no	SL2.50ch12	-	yes	-0.356	0	66769655	66770675	66769818	66770675	66768593	66768680
A5SS_93	Solyc07g008490.2	Nucleic acid binding protein (AHRD V1 **** B6TJ76_MAIZE); contains Interpro domain(s) IPR018111 K Homology, type 1, subgroup	no	SL2.50ch07	-	yes	-0.338	1.67123e-08	3395625	3395734	3395652	3395734	3395377	3395598
A5SS_737	Solyc08g006420.2	Myosin-like protein (Fragment) (AHRD V1 *-*- Q84VD2_ORYSJ)	no	SL2.50ch08	+	yes	-0.33	0.00442621	1016559	1017106	1016559	1017093	1017212	1017447
A5SS_161	Solyc01g109590.2	Receptor-like protein kinase (AHRD V1 ***- Q9LYS5_ARATH); contains Interpro domain(s) IPR002290 Serine/threonine protein kinase	no	SL2.50ch01	-	yes	-0.327	0.00319838	96492832	96494403	96493495	96494403	96492634	96492739
A5SS_918	Solyc08g006610.2	Os06g0571300 protein (Fragment) (AHRD V1 *-*- Q0DBE4_ORYSJ)	no	SL2.50ch08	+	yes	-0.324	0.000356235	1212474	1212643	1212474	1212568	1213269	1213487
A5SS_248	Solyc06g050510.2	DNA repair protein (AHRD V1 *--- Q2ULH2_ASPOR); contains Interpro domain(s) IPR001650 DNA/RNA helicase, C-terminal	no	SL2.50ch06	-	yes	-0.279	5.25371e-05	33200346	33200786	33200639	33200786	33199626	33199816
A5SS_1032	Solyc03g098160.2	Chromosome 14 open reading frame 102 (AHRD V1 *--- Q4G0A7_HUMAN); contains Interpro domain(s) IPR013633 Protein of unknown function DUF1740	no	SL2.50ch03	+	yes	-0.265	1.10895e-06	60489573	60490330	60489573	60490326	60491788	60492410
A5SS_23	Solyc05g016260.2	Myosin XI-K (AHRD V1 --*- B0CN61_NICBE)	no	SL2.50ch05	+	yes	-0.262	2.58599e-08	15420523	15422992	15420523	15420599	15423091	15423160
A5SS_1498	Solyc03g120200.1	Regulator of telomere elongation helicase 1 homolog (AHRD V1 ***- RTEL1_AEDAE); contains Interpro domain(s) IPR013020 DNA helicase (DNA repair), Rad3 type	no	SL2.50ch03	-	yes	-0.261	0.00260749	68656651	68656739	68656679	68656739	68656457	68656573
A5SS_1388	Solyc11g030550.1	Cyclin B2 (AHRD V1 *-*- Q9XGI1_SOLLC); contains Interpro domain(s) IPR006671 Cyclin, N-terminal	no	SL2.50ch11	+	yes	-0.233	2.75656e-09	21850849	21853912	21850849	21853627	21854789	21854963
A5SS_451	Solyc02g081320.2	SET domain-containing protein (AHRD V1 ***- D7LWY5_ARALY); contains Interpro domain(s) IPR001214 SET	no	SL2.50ch02	-	yes	-0.223	0.000858219	45329561	45329721	45329589	45329721	45329298	45329439
A5SS_239	Solyc11g007140.1	Tetracycline resistance protein (AHRD V1 **-- A4EIK2_9RHOB); contains Interpro domain(s) IPR016196 Major facilitator superfamily, general substrate transporter	no	SL2.50ch11	+	yes	-0.222	0.000644029	1589660	1591139	1589660	1589843	1591222	1591334
A5SS_122	Solyc12g021180.1	Dual specificity protein phosphatase (AHRD V1 ***- Q2HSZ6_MEDTR); contains Interpro domain(s) IPR020422 Dual specificity phosphatase, subgroup, catalytic domain	no	SL2.50ch12	+	yes	-0.204	1.11204e-11	14643057	14643148	14643057	14643122	14643242	14643321
A5SS_357	Solyc01g080360.2	MHD domain-containing death-inducing protein (AHRD V1 *--- MUDEN_HUMAN); contains Interpro domain(s) IPR008968 Clathrin adaptor, mu subunit, C-terminal	no	SL2.50ch01	+	yes	-0.203	2.26968e-09	79603834	79604136	79603834	79604118	79604224	79605120
A5SS_881	Solyc12g005080.1	Dihydrolipoyllysine-residue succinyltransferase component of 2-oxoglutarate dehydrogenase complex (AHRD V1 **** B6TFG5_MAIZE); contains Interpro domain(s) IPR006255 Dihydrolipoamide succinyltransferase	no	SL2.50ch12	+	yes	-0.196	1.9984e-15	34775	34957	34775	34894	35033	35085
A5SS_380	Solyc09g064920.2	BHLH transcription factor (AHRD V1 *-*- B6U846_MAIZE); contains Interpro domain(s) IPR011598 Helix-loop-helix DNA-binding	no	SL2.50ch09	-	yes	-0.193	0.000751219	62445949	62446203	62446137	62446203	62445802	62445868
A5SS_62	Solyc01g073660.2	Uncharacterized MFS-type transporter C19orf28 (AHRD V1 **-- CS028_HUMAN); contains Interpro domain(s) IPR016196 Major facilitator superfamily, general substrate transporter	no	SL2.50ch01	-	yes	-0.189	1.06077e-11	81029673	81030148	81030015	81030148	81029108	81029574
A5SS_111	Solyc07g007560.2	Vesicular glutamate transporter 3 (AHRD V1 **-* B5AU16_DANRE); contains Interpro domain(s) IPR016196 Major facilitator superfamily, general substrate transporter	no	SL2.50ch07	-	yes	-0.185	5.33529e-06	2233224	2233324	2233279	2233324	2232963	2233016
A5SS_1317	Solyc02g067860.2	Aldose 1-epimerase family protein (AHRD V1 **** D7M6K2_ARALY); contains Interpro domain(s) IPR014718 Glycoside hydrolase-type carbohydrate-binding, subgroup	no	SL2.50ch02	+	yes	-0.183	0.000331691	37962280	37962495	37962280	37962372	37962568	37962710
A5SS_231	MSTRG.2173	-	no	SL2.50ch01	-	yes	-0.174	0.00410022	92828832	92829053	92828841	92829053	92827726	92827967
A5SS_625	Solyc01g091940.2	CRS2-associated factor 1, chloroplastic (AHRD V1 ***- CAF1P_ARATH); contains Interpro domain(s) IPR001890 RNA-binding, CRM domain	no	SL2.50ch01	+	yes	-0.172	3.49141e-05	85470746	85471322	85470746	85471308	85472498	85472626
A5SS_1243	Solyc05g032680.2	Enoyl-CoA-hydratase (AHRD V1 ***- Q9SE41_AVIMR)	no	SL2.50ch05	+	yes	-0.172	0.00406268	45978295	45979079	45978295	45978356	45979152	45979257
A5SS_917	Solyc08g006610.2	Os06g0571300 protein (Fragment) (AHRD V1 *-*- Q0DBE4_ORYSJ)	no	SL2.50ch08	+	yes	-0.165	5.1441e-05	1212474	1212618	1212474	1212568	1213269	1213487
A5SS_515	Solyc08g005780.2	Beta-amylase (AHRD V1 **** B6SVZ0_MAIZE); contains Interpro domain(s) IPR013781 Glycoside hydrolase, subgroup, catalytic core	no	SL2.50ch08	-	yes	-0.165	0.00363088	607234	607399	607245	607399	606637	606898
A5SS_997	Solyc00g009100.2	30S ribosomal protein S1-like (AHRD V1 ***- Q5ZC75_ORYSJ); contains Interpro domain(s) IPR003029 Ribosomal protein S1, RNA binding domain	no	SL2.50ch00	-	yes	-0.16	0.0035982	8799268	8800152	8799272	8800152	8798014	8798089
A5SS_1205	Solyc01g006960.2	Transport protein particle subunit trs85-2 (AHRD V1 *--- TR852_SCHPO)	no	SL2.50ch01	-	yes	-0.152	0.00500439	1533314	1533415	1533352	1533415	1533153	1533234
A5SS_608	Solyc06g071850.2	TPR repeat (AHRD V1 ***- Q469C8_METBF); contains Interpro domain(s) IPR011990 Tetratricopeptide-like helical	no	SL2.50ch06	+	yes	-0.147	0.00153255	44263908	44264886	44263908	44264122	44264997	44265090
A5SS_395	Solyc12g008750.1	Splicing factor U2AF subunit (AHRD V1 ***- C5FT14_NANOT); contains Interpro domain(s) IPR006529 U2 snRNP auxilliary factor, large subunit, splicing factor	no	SL2.50ch12	+	yes	-0.144	0.0019112	2111969	2112150	2111969	2112040	2112630	2112710
A5SS_956	MSTRG.14222	-	no	SL2.50ch09	+	yes	-0.141	0.00413479	4255544	4256233	4255544	4255710	4256402	4256450
A5SS_1133	Solyc07g065080.2	Fimbrin-like potential actin filament bundling protein (AHRD V1 *--* Q5AC06_CANAL); contains Interpro domain(s) IPR016146 Calponin-homology	no	SL2.50ch07	-	yes	-0.139	0.000491706	66992768	66992964	66992773	66992964	66992360	66992473
A5SS_418	Solyc02g089240.2	Zinc finger family protein (AHRD V1 ***- D7KZF4_ARALY); contains Interpro domain(s) IPR018957 Zinc finger, C3HC4 RING-type	no	SL2.50ch02	-	yes	-0.136	0.000313754	51108453	51108715	51108602	51108715	51107587	51107926
A5SS_312	Solyc06g084290.2	Os06g0207500 protein (Fragment) (AHRD V1 ***- Q0DDQ9_ORYSJ); contains Interpro domain(s) IPR004253 Protein of unknown function DUF231, plant	no	SL2.50ch06	-	yes	-0.135	0.000140264	49479270	49480016	49479514	49480016	49478660	49479050
A5SS_1198	Solyc08g082170.2	Glycoside hydrolase family 28 protein/polygalacturonase family protein (AHRD V1 **-- Q1PF10_ARATH); contains Interpro domain(s) IPR012334 Pectin lyase fold	no	SL2.50ch08	-	yes	-0.125	2.75304e-06	65035115	65036931	65036118	65036931	65034659	65035016
A5SS_1527	Solyc09g065520.2	Homocysteine s-methyltransferase (AHRD V1 **** B9GSK5_POPTR); contains Interpro domain(s) IPR003726 Homocysteine S-methyltransferase	no	SL2.50ch09	-	yes	-0.123	1.96004e-05	63632885	63632957	63632888	63632957	63631334	63631884
A5SS_1318	Solyc02g067860.2	Aldose 1-epimerase family protein (AHRD V1 **** D7M6K2_ARALY); contains Interpro domain(s) IPR014718 Glycoside hydrolase-type carbohydrate-binding, subgroup	no	SL2.50ch02	+	yes	-0.11	0.00481892	37962280	37962495	37962280	37962372	37962581	37962710
A5SS_1400	Solyc07g007410.2	Leucine-rich repeat family protein (AHRD V1 **-- D7KDI8_ARALY); contains Interpro domain(s) IPR006553 Leucine-rich repeat, cysteine-containing subtype	no	SL2.50ch07	-	yes	-0.108	9.3986e-10	2138630	2139022	2138814	2139022	2137943	2138090
A5SS_842	Solyc03g006000.2	Heat stress transcription factor A3 (AHRD V1 *-*- D1M7W9_SOLLC); contains Interpro domain(s) IPR000232 Heat shock factor (HSF)-type, DNA-binding	no	SL2.50ch03	+	yes	-0.108	0.00202923	675466	676219	675466	676114	677943	678545
A5SS_709	Solyc01g098090.2	WD repeat-containing protein (AHRD V1 ***- B6JWM7_SCHJY); contains Interpro domain(s) IPR020472 G-protein beta WD-40 repeat, region	no	SL2.50ch01	+	yes	-0.107	0.000350823	88686422	88686718	88686422	88686664	88687286	88687396
A5SS_621	Solyc06g005990.2	ATP-dependent RNA helicase DOB1 (AHRD V1 **** B3LQ61_YEAS1); contains Interpro domain(s) IPR016438 RNA helicase, ATP-dependent, SK12/DOB1	no	SL2.50ch06	+	yes	-0.106	1.06379e-10	1006105	1006232	1006105	1006214	1006386	1006865
A5SS_1308	Solyc01g100640.2	Catalase (AHRD V1 ***- O24511_TOBAC); contains Interpro domain(s) IPR002226 Catalase	no	SL2.50ch01	+	yes	-0.103	0.000954159	90605972	90606700	90605972	90606072	90606804	90606904
A5SS_708	Solyc01g098090.2	WD repeat-containing protein (AHRD V1 ***- B6JWM7_SCHJY); contains Interpro domain(s) IPR020472 G-protein beta WD-40 repeat, region	no	SL2.50ch01	+	yes	-0.09	0.00296192	88686422	88686714	88686422	88686664	88687286	88687396
A5SS_1531	Solyc01g009450.2	Mitochondrial inner membrane protease ATP23 (AHRD V1 ***- D0NY32_PHYIN); contains Interpro domain(s) IPR019165 Peptidase M76, ATP23	no	SL2.50ch01	-	yes	-0.089	0.000905784	3681590	3681923	3681618	3681923	3680886	3680987
A5SS_415	Solyc01g006880.2	Histone-lysine N-methyltransferase (AHRD V1 *-*- B6JWJ3_SCHJY); contains Interpro domain(s) IPR001214 SET	no	SL2.50ch01	+	yes	-0.088	2.35397e-05	1454815	1454900	1454815	1454890	1456434	1458604
A5SS_1290	Solyc08g007310.2	Exostosin family protein (AHRD V1 ***- D7MCC1_ARALY); contains Interpro domain(s) IPR004263 Exostosin-like	no	SL2.50ch08	-	yes	-0.084	0.00198784	1860360	1860722	1860421	1860722	1858665	1859683
A5SS_893	Solyc07g008150.2	Glucan endo-1 3-beta-glucosidase 7 (AHRD V1 ***- B6SUM3_MAIZE); contains Interpro domain(s) IPR000490 Glycoside hydrolase, family 17	no	SL2.50ch07	-	yes	-0.078	3.55473e-06	2855138	2857133	2856093	2857133	2853467	2853737
A5SS_926	Solyc06g054690.2	Transposon protein CACTA En/Spm sub-class (AHRD V1 *--- B6SWV7_MAIZE)	no	SL2.50ch06	-	yes	-0.075	0.000249368	37444526	37445291	37445185	37445291	37443291	37444179
A5SS_1196	Solyc01g080300.2	Cobalt transport protein (AHRD V1 ***- Q4C386_CROWT); contains Interpro domain(s) IPR003339 Cobalt transport protein	no	SL2.50ch01	+	yes	-0.066	0.00154383	79539998	79540121	79539998	79540074	79540477	79540542
A5SS_907	Solyc09g007270.2	Ascorbate peroxidase (AHRD V1 **** B9VRH6_CITMA); contains Interpro domain(s) IPR002207 Plant ascorbate peroxidase	no	SL2.50ch09	+	yes	-0.065	0.000113625	865196	865324	865196	865235	865416	865566
A5SS_157	Solyc03g112350.2	ATP dependent RNA helicase (AHRD V1 ***- B3LNW9_YEAS1); contains Interpro domain(s) IPR011545 DNA/RNA helicase, DEAD/DEAH box type, N-terminal	no	SL2.50ch03	+	yes	-0.065	0.00372429	62780393	62782293	62780393	62780620	62782428	62782662
A5SS_106	Solyc10g078750.1	Zinc finger CCCH domain-containing protein 14 (AHRD V1 ***- C3H14_ORYSJ); contains Interpro domain(s) IPR018111 K Homology, type 1, subgroup	no	SL2.50ch10	+	yes	-0.056	0.000870797	60476465	60477324	60476465	60476526	60477988	60478736
A5SS_1314	Solyc12g006980.1	Leucine-rich repeat receptor-like protein kinase PEPR2 (AHRD V1 *--* PEPR2_ARATH); contains Interpro domain(s) IPR001611 Leucine-rich repeat	no	SL2.50ch12	-	yes	-0.052	9.36542e-07	1413311	1413508	1413359	1413508	1413101	1413284
A5SS_279	Solyc12g100000.1	U-box domain-containing protein 4 (AHRD V1 **-- PUB4_ARATH); contains Interpro domain(s) IPR011989 Armadillo-like helical	no	SL2.50ch12	+	yes	-0.047	0.00121366	66914655	66914788	66914655	66914772	66914925	66916932
A5SS_1033	Solyc02g072000.2	Heat stress transcription factor A3 (AHRD V1 *-*- D1M7W9_SOLLC); contains Interpro domain(s) IPR000232 Heat shock factor (HSF)-type, DNA-binding	no	SL2.50ch02	+	yes	-0.047	0.00425446	41324963	41325826	41324963	41325822	41325918	41327107
A5SS_151	Solyc06g071780.2	Protein DEHYDRATION-INDUCED 19 homolog 5 (AHRD V1 ***- DI195_ORYSJ); contains Interpro domain(s) IPR008598 Drought induced 19	no	SL2.50ch06	+	yes	-0.046	1.42018e-05	44206925	44207225	44206925	44207007	44207838	44207969
A5SS_1373	Solyc12g011270.1	Elongation factor Ts (AHRD V1 ***- Q9SWW0_SOLLC); contains Interpro domain(s) IPR018101 Translation elongation factor Ts, conserved site	no	SL2.50ch12	+	yes	-0.045	0.00164184	4132344	4132649	4132344	4132645	4132742	4132915
A5SS_946	Solyc06g051650.2	Peptidyl-prolyl cis-trans isomerase B (AHRD V1 **** PPIB_DICDI); contains Interpro domain(s) IPR002130 Peptidyl-prolyl cis-trans isomerase, cyclophilin-type	no	SL2.50ch06	+	yes	-0.041	0.00116781	35190571	35190625	35190571	35190605	35190721	35190797
A5SS_1159	Solyc11g044480.1	Protein EFR3 homolog (AHRD V1 *-*- EFR3_CAEEL); contains Interpro domain(s) IPR016024 Armadillo-type fold	no	SL2.50ch11	+	yes	-0.036	0.000989694	32603738	32603854	32603738	32603841	32604982	32605097
A5SS_1061	Solyc02g068380.2	N-carbamoyl-L-amino-acid amidohydrolase (AHRD V1 **-- Q1LHR1_RALME); contains Interpro domain(s) IPR010158 Amidase, hydantoinase/carbamoylase	no	SL2.50ch02	-	yes	-0.036	0.00221504	38333367	38333481	38333371	38333481	38333186	38333292
A5SS_1313	Solyc12g006980.1	Leucine-rich repeat receptor-like protein kinase PEPR2 (AHRD V1 *--* PEPR2_ARATH); contains Interpro domain(s) IPR001611 Leucine-rich repeat	no	SL2.50ch12	-	yes	-0.035	0.000977526	1412999	1413305	1413089	1413305	1412803	1412951
A5SS_67	Solyc06g030470.2	Auxin-regulated protein (AHRD V1 ***- Q945F5_SOLLC); contains Interpro domain(s) IPR010369 Protein of unknown function DUF966	no	SL2.50ch06	-	yes	-0.024	2.26086e-07	18747262	18748248	18748132	18748248	18746655	18747082
A5SS_953	Solyc07g064130.1	Ubiquitin (AHRD V1 ***- Q39257_PEA); contains Interpro domain(s) IPR019956 Ubiquitin subgroup	no	SL2.50ch07	-	yes	-0.02	9.99201e-16	66407232	66407672	66407460	66407672	66406627	66407004
A5SS_14	Solyc07g054450.2	Transcription factor (Fragment) (AHRD V1 ***- D6MKF6_9ASPA); contains Interpro domain(s) IPR000770 SAND	no	SL2.50ch07	+	yes	0.019	0.00014553	62769415	62770003	62769415	62769567	62771033	62771346
A5SS_1034	Solyc12g057120.1	Subunit VIb of cytochrome c oxidase (AHRD V1 *-*- C4R7U6_PICPG); contains Interpro domain(s) IPR003213 Cytochrome c oxidase, subunit VIb	no	SL2.50ch12	+	yes	0.029	0.0030958	63194904	63195053	63194904	63194946	63195186	63195462
A5SS_1341	Solyc09g010820.2	MYB transcription factor (AHRD V1 **** Q6R032_ARATH); contains Interpro domain(s) IPR015495 Myb transcription factor	no	SL2.50ch09	+	yes	0.03	0.00412215	4108170	4108941	4108170	4108307	4109202	4109254
A5SS_1160	Solyc06g053160.2	26S protease regulatory subunit 7 (AHRD V1 *--- PRS7_PRUPE); contains Interpro domain(s) IPR003959 ATPase, AAA-type, core	no	SL2.50ch06	-	yes	0.042	8.2557e-07	35890390	35891231	35890898	35891231	35889202	35889503
A5SS_323	Solyc01g080170.2	Hydroxymethylglutaryl-CoA lyase (AHRD V1 ***- B6U7B9_MAIZE); contains Interpro domain(s) IPR000891 Pyruvate carboxyltransferase	no	SL2.50ch01	+	yes	0.042	0.00458984	79388523	79388642	79388523	79388604	79388734	79390373
A5SS_212	Solyc08g013860.2	NAD-dependent malic enzyme 2 (AHRD V1 ***- C2WKU6_BACCE); contains Interpro domain(s) IPR012302 Malic enzyme, NAD-binding	no	SL2.50ch08	-	yes	0.044	3.20612e-05	3314552	3315047	3314879	3315047	3313290	3313419
A5SS_240	Solyc02g005350.2	Succinyl-CoA ligase (AHRD V1 ***- B9RL91_RICCO); contains Interpro domain(s) IPR005810 Succinyl-CoA ligase, alpha subunit	no	SL2.50ch02	-	yes	0.049	0.000413387	8039237	8039523	8039461	8039523	8036682	8037157
A5SS_700	Solyc01g111860.2	DDB1- and CUL4-associated factor 8-like protein 1 (AHRD V1 **-- DC8L1_XENLA); contains Interpro domain(s) IPR017986 WD40 repeat, region	no	SL2.50ch01	-	yes	0.058	2.42832e-09	98020731	98021264	98020931	98021264	98019524	98019776
A5SS_243	Solyc05g018810.2	Nucleosome assembly protein 1-like protein 2 (AHRD V1 ***- Q70Z18_TOBAC); contains Interpro domain(s) IPR002164 Nucleosome assembly protein (NAP)	no	SL2.50ch05	+	yes	0.061	0.0015181	23878101	23878227	23878101	23878138	23879263	23879625
A5SS_391	Solyc11g065490.1	Homology to unknown gene (Fragment) (AHRD V1 *-*- Q015C3_OSTTA)	no	SL2.50ch11	-	yes	0.068	1.30025e-07	50931735	50932004	50931935	50932004	50930539	50930674
A5SS_498	Solyc11g068650.1	Predicted nucleoside-diphosphate-sugar epimerase (AHRD V1 *--- B4RH55_PHEZH); contains Interpro domain(s) IPR009367 Protein of unknown function DUF1022	no	SL2.50ch11	+	yes	0.073	0.000961298	53293940	53294094	53293940	53294090	53294200	53294327
A5SS_783	Solyc01g105570.2	Genomic DNA chromosome 5 P1 clone MBM17 (AHRD V1 ***- Q9LVN4_ARATH)	no	SL2.50ch01	-	yes	0.073	0.000151747	93705985	93707092	93706930	93707092	93705105	93705220
A5SS_484	Solyc04g006970.2	Phosphoenolpyruvate carboxylase (AHRD V1 **** A6YM33_RICCO); contains Interpro domain(s) IPR015813 Pyruvate/Phosphoenolpyruvate kinase, catalytic core	no	SL2.50ch04	-	yes	0.083	0.00146191	669878	670227	669978	670227	667315	667441
A5SS_1108	Solyc01g104770.2	Actin (AHRD V1 ***- Q6F4H4_TOBAC); contains Interpro domain(s) IPR004000 Actin/actin-like	no	SL2.50ch01	-	yes	0.087	1.06069e-07	93139464	93139819	93139662	93139819	93139011	93139081
A5SS_1067	Solyc02g081840.2	MMP37-like protein mitochondrial (AHRD V1 ***- C1C198_9MAXI); contains Interpro domain(s) IPR015222 Mitochondrial matrix Mmp37	no	SL2.50ch02	+	yes	0.088	0.00412755	45634032	45634251	45634032	45634101	45635663	45635768
A5SS_620	Solyc08g078660.2	Chaperone protein dnaJ 13 (AHRD V1 ***- B6T7S1_MAIZE); contains Interpro domain(s) IPR015609 Molecular chaperone, heat shock protein, Hsp40, DnaJ	no	SL2.50ch08	+	yes	0.1	0.000533927	62434656	62434952	62434656	62434710	62435824	62435905
A5SS_1	Solyc04g080610.2	Ornithine carbamoyltransferase (AHRD V1 **** Q9SEX4_CANLI); contains Interpro domain(s) IPR002292 Ornithine carbamoyltransferase	no	SL2.50ch04	-	yes	0.103	8.96257e-06	64722295	64722638	64722303	64722638	64721652	64721784
A5SS_1202	Solyc01g006960.2	Transport protein particle subunit trs85-2 (AHRD V1 *--- TR852_SCHPO)	no	SL2.50ch01	-	yes	0.107	8.36677e-05	1526984	1527576	1527437	1527576	1526272	1526377
A5SS_40	Solyc01g099440.2	ATP-dependent DNA helicase Q-like SIM (AHRD V1 ***- RQSIM_ARATH); contains Interpro domain(s) IPR004589 DNA helicase, ATP-dependent, RecQ type	no	SL2.50ch01	+	yes	0.107	0.00027237	89694435	89696164	89694435	89694513	89696277	89696429
A5SS_571	Solyc05g009140.2	Beta-lactamase domain protein (AHRD V1 *-*- D2RPF9_HALTV); contains Interpro domain(s) IPR001279 Beta-lactamase-like	no	SL2.50ch05	-	yes	0.109	0.000876789	3254014	3254698	3254438	3254698	3251898	3252540
A5SS_1244	Solyc01g008700.2	cDNA clone 001-102-C05 full insert sequence (AHRD V1 **-- B7E7M9_ORYSJ)	no	SL2.50ch01	-	yes	0.112	0.00344649	2749174	2749227	2749182	2749227	2748317	2748449
A5SS_1022	Solyc02g088110.2	Polypyrimidine tract-binding protein-like (AHRD V1 **** Q2XTB3_SOLTU); contains Interpro domain(s) IPR012677 Nucleotide-binding, alpha-beta plait	no	SL2.50ch02	-	yes	0.112	0.000859388	50297702	50297815	50297749	50297815	50296847	50297522
A5SS_826	Solyc07g008260.2	Genomic DNA chromosome 3 P1 clone MSJ11 (AHRD V1 *--- Q9LW02_ARATH)	no	SL2.50ch07	-	yes	0.113	1.61662e-08	3015970	3016431	3016343	3016431	3015691	3015758
A5SS_114	Solyc09g007530.2	RING-finger protein-like (AHRD V1 *-*- Q5QLR6_ORYSJ); contains Interpro domain(s) IPR018957 Zinc finger, C3HC4 RING-type	no	SL2.50ch09	-	yes	0.113	0.000766345	1116281	1118739	1118518	1118739	1110162	1110302
A5SS_1306	Solyc06g007590.2	Histidine triad (HIT) protein (AHRD V1 ***- B9LF38_CHLSY); contains Interpro domain(s) IPR011151 Histidine triad motif	no	SL2.50ch06	-	yes	0.114	0.00269232	1595515	1595576	1595520	1595576	1594830	1594888
A5SS_909	Solyc01g099140.2	Transmembrane protein 49 (AHRD V1 ***- B6TDW5_MAIZE)	no	SL2.50ch01	-	yes	0.118	6.18077e-05	89454089	89454402	89454323	89454402	89452900	89453197
A5SS_873	Solyc01g104730.2	MAPK activating protein (AHRD V1 ***- B6TKI4_MAIZE); contains Interpro domain(s) IPR005178 Protein of unknown function DUF300	no	SL2.50ch01	-	yes	0.121	0.000171988	93123412	93124956	93123456	93124956	93122819	93122977
A5SS_232	MSTRG.2173	-	no	SL2.50ch01	-	yes	0.121	0.000125768	92828832	92829053	92828841	92829053	92827726	92828738
A5SS_1105	Solyc01g005030.2	Serine/threonine-protein kinase 36 (AHRD V1 *-*- STK36_HUMAN); contains Interpro domain(s) IPR004240 Nonaspanin (TM9SF)	no	SL2.50ch01	+	yes	0.122	7.47159e-05	44367	44601	44367	44510	47010	47390
A5SS_1311	Solyc09g075970.2	CRAL/TRIO domain containing protein expressed (AHRD V1 **-- Q10PW5_ORYSJ); contains Interpro domain(s) IPR001251 Cellular retinaldehyde-binding/triple function, C-terminal	no	SL2.50ch09	-	yes	0.124	4.21348e-05	67616011	67616277	67616159	67616277	67615823	67615912
A5SS_745	Solyc07g005870.2	FAD dependent oxidoreductase (AHRD V1 ***- B9M683_GEOSF); contains Interpro domain(s) IPR002938 Monooxygenase, FAD-binding	no	SL2.50ch07	-	yes	0.125	0.00103462	705606	706082	705638	706082	704421	704483
A5SS_597	Solyc03g112450.2	Signal recognition particle receptor beta subunit-like protein (AHRD V1 ***- Q0WRZ7_ARATH); contains Interpro domain(s) IPR019009 Signal recognition particle receptor, beta subunit	no	SL2.50ch03	-	yes	0.127	7.23487e-05	62854148	62854652	62854431	62854652	62852871	62853054
A5SS_1475	Solyc12g017230.1	Os04g0431000 protein (Fragment) (AHRD V1 *-*- Q0JD52_ORYSJ)	no	SL2.50ch12	+	yes	0.136	7.54985e-05	6425754	6426004	6425754	6425823	6426552	6426834
A5SS_1021	Solyc12g009590.1	Methyl binding domain protein (Fragment) (AHRD V1 *--- B9HAA5_POPTR); contains Interpro domain(s) IPR001739 Methyl-CpG DNA binding	no	SL2.50ch12	+	yes	0.139	4.10788e-05	2852171	2854071	2852171	2852424	2858636	2859869
A5SS_1582	Solyc12g049420.1	Protein transport protein Sec22 (AHRD V1 **-- B0CRV5_LACBS); contains Interpro domain(s) IPR010908 Longin	no	SL2.50ch12	+	yes	0.152	3.33067e-16	36881572	36882185	36881572	36881770	36883497	36883706
A5SS_1225	Solyc04g055010.2	Copper chaperone SCO1 (AHRD V1 *--* D3NSK1_AZOS1); contains Interpro domain(s) IPR003782 Copper chaperone SCO1/SenC	no	SL2.50ch04	-	yes	0.152	0.000125811	53540601	53543115	53542760	53543115	53540403	53540482
A5SS_1469	Solyc04g055110.2	Mitochondrial import receptor subunit TOM34 (AHRD V1 *--- TOM34_RAT); contains Interpro domain(s) IPR011990 Tetratricopeptide-like helical	no	SL2.50ch04	+	yes	0.153	8.18444e-08	53709399	53709578	53709399	53709527	53710475	53711506
A5SS_491	Solyc05g006410.2	Zinc finger MYND-type containing 15 (AHRD V1 ***- A2A642_MOUSE); contains Interpro domain(s) IPR002893 Zinc finger, MYND-type	no	SL2.50ch05	-	yes	0.153	0.000306584	1047103	1047222	1047122	1047222	1046713	1046760
A5SS_13	Solyc07g054450.2	Transcription factor (Fragment) (AHRD V1 ***- D6MKF6_9ASPA); contains Interpro domain(s) IPR000770 SAND	no	SL2.50ch07	+	yes	0.155	3.25726e-05	62769415	62769692	62769415	62769567	62771033	62771346
A5SS_576	Solyc08g068010.1	Zinc finger FYVE domain containing 26 (AHRD V1 *-*- B9EJ71_MOUSE); contains Interpro domain(s) IPR013105 Tetratricopeptide TPR2	no	SL2.50ch08	-	yes	0.156	0.0023776	57132394	57132564	57132419	57132564	57128825	57129104
A5SS_358	Solyc04g055190.2	Glycerol uptake protein 1 (AHRD V1 **-- B3LHF0_YEAS1); contains Interpro domain(s) IPR004299 Membrane bound O-acyl transferase, MBOAT	no	SL2.50ch04	+	yes	0.161	0.00098661	53805051	53805103	53805051	53805096	53805590	53805653
A5SS_307	Solyc09g010970.2	Carbonic anhydrase (AHRD V1 ***- B9S9I2_RICCO); contains Interpro domain(s) IPR001765 Carbonic anhydrase	no	SL2.50ch09	-	yes	0.166	0.00426541	4325278	4325542	4325455	4325542	4325106	4325174
A5SS_1558	Solyc09g074100.2	tRNA-specific 2-thiouridylase mnmA (AHRD V1 **** A6DKA8_9BACT); contains Interpro domain(s) IPR018318 tRNA methyl transferase-like	no	SL2.50ch09	-	yes	0.174	0.00316114	65777391	65777480	65777396	65777480	65777132	65777216
A5SS_1435	Solyc11g069360.1	Sua5/YciO/YrdC/YwlC family protein (AHRD V1 ***- B1L6Z2_KORCO); contains Interpro domain(s) IPR004388 Sua5/YciO/YrdC/YwlC	no	SL2.50ch11	+	yes	0.179	0.000144237	53964775	53964871	53964775	53964848	53965483	53965721
A5SS_1045	Solyc07g022830.2	Xenotropic and polytropic retrovirus receptor (AHRD V1 **-- B2GU54_XENTR); contains Interpro domain(s) IPR004342 EXS, C-terminal	no	SL2.50ch07	-	yes	0.18	0.00446782	22388795	22388893	22388797	22388893	22388398	22388512
A5SS_400	Solyc01g094580.2	Beta-amylase 9 (AHRD V1 **** D7M5N4_ARALY); contains Interpro domain(s) IPR013781 Glycoside hydrolase, subgroup, catalytic core	no	SL2.50ch01	-	yes	0.203	0.000184627	86004183	86004477	86004192	86004477	86003854	86003932
A5SS_740	Solyc02g068910.2	Peptidase trypsin-like serine and cysteine proteases (Fragment) (AHRD V1 ***- A2Q138_MEDTR); contains Interpro domain(s) IPR009003 Peptidase, trypsin-like serine and cysteine	no	SL2.50ch02	+	yes	0.207	0.000693087	38794197	38794509	38794197	38794499	38794949	38795009
A5SS_628	Solyc01g101090.2	TBC1 domain family member CG11727 (AHRD V1 **-* Y1727_DROME); contains Interpro domain(s) IPR000195 RabGAP/TBC	no	SL2.50ch01	+	yes	0.222	2.59974e-05	90939382	90939586	90939382	90939472	90940226	90940286
A5SS_609	Solyc03g118070.2	5%26apos-AMP-activated protein kinase gamma-1 subunit (AHRD V1 **** Q1M178_ONCMY); contains Interpro domain(s) IPR000644 Cystathionine beta-synthase, core	no	SL2.50ch03	+	yes	0.237	6.05724e-06	67054003	67054088	67054003	67054067	67054183	67054253
A5SS_318	Solyc03g026240.2	Arginine/serine-rich splicing factor 31 (AHRD V1 **-- D7LSQ1_ARALY); contains Interpro domain(s) IPR000504 RNA recognition motif, RNP-1	no	SL2.50ch03	-	yes	0.246	0.0025172	3678972	3679922	3679781	3679922	3678585	3678891
A5SS_133	Solyc01g091840.2	3%26apos-phosphoadenosine 5%26apos-phosphosulfate transporter 1 (AHRD V1 **** B2BMP5_CANFA); contains Interpro domain(s) IPR013657 UAA transporter	no	SL2.50ch01	+	yes	0.265	0.00233553	85391989	85392879	85391989	85392193	85393042	85393071
A5SS_942	Solyc02g071270.1	RNA-binding protein (AHRD V1 *--* A8JCE7_CHLRE); contains Interpro domain(s) IPR007201 RNA recognition motif 2	no	SL2.50ch02	-	yes	0.288	9.14523e-05	40760617	40760780	40760726	40760780	40758666	40758810
A5SS_1014	Solyc07g007330.1	Serine-rich protein (AHRD V1 ***- A1YMW6_BRACM)	no	SL2.50ch07	+	yes	0.298	0.00237073	2067658	2068370	2067658	2068275	2068823	2069004
A5SS_891	Solyc08g075010.2	Glucose-repressible alcohol dehydrogenase transcriptional effector (AHRD V1 **-- D6RLR7_COPC7); contains Interpro domain(s) IPR005135 Endonuclease/exonuclease/phosphatase	no	SL2.50ch08	-	yes	0.316	3.97716e-07	59158531	59158720	59158651	59158720	59153464	59153565
A5SS_648	Solyc10g007680.2	Regulator of chromosome condensation RCC1 (AHRD V1 **-- B9MQV6_ANATD); contains Interpro domain(s) IPR009091 Regulator of chromosome condensation/beta-lactamase-inhibitor protein II	no	SL2.50ch10	-	yes	0.32	0.000549236	1946805	1947045	1946828	1947045	1946308	1946621
A5SS_438	Solyc10g006390.2	Smad nuclear interacting protein 1 (AHRD V1 *--- B1ASC5_MOUSE); contains Interpro domain(s) IPR000253 Forkhead-associated	no	SL2.50ch10	-	yes	0.369	9.19769e-05	1006722	1006780	1006729	1006780	1005847	1006656
A5SS_121	Solyc12g021180.1	Dual specificity protein phosphatase (AHRD V1 ***- Q2HSZ6_MEDTR); contains Interpro domain(s) IPR020422 Dual specificity phosphatase, subgroup, catalytic domain	no	SL2.50ch12	+	yes	0.405	0	14643057	14643131	14643057	14643122	14643242	14643321
A5SS_687	Solyc06g062860.2	Ataxin-2 (AHRD V1 *--- D3BPE8_POLPA); contains Interpro domain(s) IPR009604 LsmAD domain	no	SL2.50ch06	-	yes	0.408	0.000186794	39669536	39669740	39669653	39669740	39669230	39669439
A5SS_1351	Solyc06g005290.2	UDP-galactose transporter 5 (AHRD V1 **** D7LMW4_ARALY); contains Interpro domain(s) IPR013657 UAA transporter	no	SL2.50ch06	-	yes	0.428	0.000288728	300360	300724	300625	300724	299376	299452
A5SS_77	Solyc07g007210.2	Elongation factor like protein (AHRD V1 **** Q9LNC5_ARATH); contains Interpro domain(s) IPR001841 Zinc finger, RING-type	no	SL2.50ch07	+	yes	0.442	0.000105628	1950539	1950662	1950539	1950633	1950907	1951661
A5SS_321	Solyc04g074800.2	Craniofacial development protein 1 (AHRD V1 ***- B6T6E2_MAIZE); contains Interpro domain(s) IPR011421 Craniofacial development protein 1/Bucentaur	no	SL2.50ch04	-	yes	0.474	1.32117e-14	60711917	60712007	60711946	60712007	60710495	60710542
A5SS_1184	Solyc05g009670.2	Choline transporter-like protein (AHRD V1 **-- Q6EP45_ORYSJ); contains Interpro domain(s) IPR007603 Protein of unknown function DUF580	no	SL2.50ch05	-	yes	0.485	1.66533e-05	3869554	3869746	3869562	3869746	3869221	3869446
A5SS_865	Solyc09g091850.2	Non-lysosomal glucosylceramidase (AHRD V1 ***- B9RWK0_RICCO); contains Interpro domain(s) IPR014551 Beta-glucosidase, GBA2 type	no	SL2.50ch09	-	yes	0.498	0.00151355	71061896	71062073	71062000	71062073	71060895	71061034
A5SS_1127	Solyc07g065080.2	Fimbrin-like potential actin filament bundling protein (AHRD V1 *--* Q5AC06_CANAL); contains Interpro domain(s) IPR016146 Calponin-homology	no	SL2.50ch07	-	yes	0.541	0.000204001	66992627	66992964	66992768	66992964	66992360	66992470
A5SS_573	Solyc01g110030.2	WD-40 repeat protein (AHRD V1 **-- B2IVX2_NOSP7); contains Interpro domain(s) IPR017986 WD40 repeat, region	no	SL2.50ch01	-	yes	0.561	0.00162724	96848764	96848915	96848777	96848915	96846098	96846146
A5SS_695	Solyc12g017420.1	ATP-binding protein of ABC transporter (AHRD V1 ***- D8G8L5_9CYAN); contains Interpro domain(s) IPR010509 ABC transporter, N-terminal	no	SL2.50ch12	+	yes	0.61	3.22113e-10	6690566	6691012	6690566	6690892	6691118	6691287
A5SS_1141	Solyc06g005590.2	Telomere repeat-binding protein 5 (AHRD V1 **** TRP5_ARATH); contains Interpro domain(s) IPR001005 SANT, DNA-binding	no	SL2.50ch06	+	yes	0.624	0	632683	633386	632683	633200	634341	634563
A5SS_241	Solyc02g085760.2	Rhomboid family protein (AHRD V1 ***- D7MJX8_ARALY); contains Interpro domain(s) IPR002610 Peptidase S54, rhomboid	no	SL2.50ch02	+	yes	0.64	0.00163944	48553811	48553995	48553811	48553977	48554203	48554374
A5SS_35	MSTRG.18520	-	no	SL2.50ch12	+	yes	0.778	0	42009642	42010010	42009642	42009849	42010087	42010379
A5SS_961	Solyc12g016220.1	Cc-nbs-lrr, resistance protein	no	SL2.50ch12	+	yes	0.785	0	6406280	6406730	6406280	6406703	6406868	6407363
A5SS_1440	Solyc12g099080.1	ADP ribosylation factor (AHRD V1 *-*- Q08IJ1_TOBAC); contains Interpro domain(s) IPR006688 ADP-ribosylation factor	no	SL2.50ch12	-	yes	0.817	0	66359839	66359958	66359846	66359958	66357886	66358044
