# Supplementary material for: Glycine-rich RNA-binding cofactor RZ1AL is associated with tomato ripening and development
Source: Hortic Res. 2022 Aug 2;9:uhac134. doi: 10.1093/hr/uhac134 (PMC9350831; doi:10.1093/hr/uhac134)
Supplement: Web_Material_uhac134 [file web_material_uhac134.zip › Supplemental Table S4.xlsx]

## Sheet: Summary
Transcript ID	Protein.accession	Transcript FoldChange	Transcript Padj	Protein FoldChange	protein Pvalue	Description
Solyc00g042130.1	Q2MIB5	NA	NA	0.983	0.176997	ATP synthase subunit alpha, chloroplastic OS=Solanum lycopersicum OX=4081 GN=atpA
Solyc00g174340.1	P04284	0.482633	0.820474	1.062	0.182159	Pathogenesis-related leaf protein 6 OS=Solanum lycopersicum OX=4081 GN=PR1B1
Solyc01g005000.2	B1Q3F2	0.499786	0.000319361	NA	NA	Glutamate decarboxylase OS=Solanum lycopersicum OX=4081 GN=LeGAD3
Solyc01g005020.2	K4AS69	1.37386	0.0220102	1.004	0.89368	plasmalemma Na+/H+ antiporter [Solanum lycopersicum]
Solyc01g005030.2	K4AS70	1.4478	0.00030922	1.156	0.0128378	PREDICTED: E3 ubiquitin-protein ligase KEG isoform X1 [Solanum lycopersicum]
Solyc01g005080.2	K4AS75	0.987325	1	NA	NA	PREDICTED: 65-kDa microtubule-associated protein 6-like isoform X2 [Solanum lycopersicum]
Solyc01g005210.2	K4AS88	1.46723	0.000503751	NA	NA	PREDICTED: alpha,alpha-trehalose-phosphate synthase [UDP-forming] 6 [Solanum lycopersicum]
Solyc01g005240.2	K4AS91	1.19302	0.581614	1.053	0.097079	PREDICTED: aspartokinase 2, chloroplastic isoform X2 [Solanum lycopersicum]
Solyc01g005250.2	K4AS92	0.899075	0.831759	1.075	0.00026194	PREDICTED: aspartate-semialdehyde dehydrogenase [Solanum pennellii]
Solyc01g005330.2	K4ASA0	1.22282	0.217398	1.118	0.25336	PREDICTED: microtubule-associated protein 70-2-like [Solanum lycopersicum]
Solyc01g005380.2	K4ASA5	0.984651	1	1.102	0.065203	PREDICTED: histone-lysine N-methyltransferase setd3 [Solanum lycopersicum]
Solyc01g005410.2	K4ASA8	1.9657	1	1.69	0.035557	PREDICTED: probable peroxygenase 5 [Solanum lycopersicum]
Solyc01g005430.2	K4ASB0	1.30632	0.32541	NA	NA	PREDICTED: plant UBX domain-containing protein 2 [Solanum lycopersicum]
Solyc01g005520.2	K4ASB8	0.991108	1	0.955	0.021083	binding protein [Arabidopsis lyrata subsp. lyrata]
Solyc01g005540.2	K4ASC0	1.01827	1	1.026	0.74974	Lysine--tRNA ligase OS=Solanum lycopersicum OX=4081 GN=101243628
Solyc01g005560.2	K4ASC2	1.09814	0.890231	1.052	0.0096804	Isocitrate dehydrogenase [NADP] OS=Solanum lycopersicum OX=4081 GN=101268602
Solyc01g005620.2	K4ASC8	0.964507	1	0.889	0.0035634	oxoglutarate/malate translocator [Solanum lycopersicum]
Solyc01g005820.2	K4ASE8	1.09324	0.85483	0.995	0.88754	PREDICTED: serine/arginine-rich SC35-like splicing factor SCL33 [Solanum pennellii]
Solyc01g005930.2	K4ASF9	0.817854	0.376003	0.957	0.22644	lipase/lipooxygenase, PLAT/LH2 family protein, putative [Medicago truncatula]
Solyc01g005950.2	K4ASG1	0.961383	1	NA	NA	Serine/threonine-protein phosphatase OS=Solanum lycopersicum OX=4081
Solyc01g005960.2	K4ASG2	0.841508	0.346694	1.027	0.5488	DEAD-box ATP-dependent RNA helicase 37 [Solanum lycopersicum]
Solyc01g006000.2	K4ASG6	1.20793	0.457112	1.084	0.187557	GPI mannosyltransferase 2 OS=Solanum lycopersicum OX=4081 GN=101254228
Solyc01g006010.2	K4ASG7	0.869691	0.688396	1.017	0.778	PREDICTED: splicing factor 1 [Solanum lycopersicum]
Solyc01g006020.2	K4ASG8	1.43954	0.028851	1.14	0.029122	6,7-dimethyl-8-ribityllumazine synthase [Arabidopsis thaliana]
Solyc01g006030.2	K4ASG9	1.14229	0.911541	NA	NA	PREDICTED: E3 ubiquitin-protein ligase BRE1-like 2 [Solanum lycopersicum]
Solyc01g006110.2	K4ASH7	0.950575	0.992953	1.086	0.043885	PREDICTED: PP2A regulatory subunit TAP46 [Solanum lycopersicum]
Solyc01g006120.2	K4ASH8	1.01561	1	NA	NA	PREDICTED: casein kinase 1-like protein HD16 [Solanum lycopersicum]
Solyc01g006230.2	K4ASI9	0.999244	1	1.217	0.0098961	Cysteine protease OS=Solanum lycopersicum OX=4081
Solyc01g006240.2	K4ASJ0	0	1	1.212	0.0029771	PREDICTED: inactive protein RESTRICTED TEV MOVEMENT 1-like [Solanum lycopersicum]
Solyc01g006280.2	K4ASJ4	0.830463	0.458659	1.007	0.78238	PREDICTED: formate--tetrahydrofolate ligase [Solanum lycopersicum]
Solyc01g006290.2	K4ASJ5	1.30695	1	1.196	0.049055	Peroxidase OS=Solanum lycopersicum OX=4081 GN=101261260
Solyc01g006350.2	K4ASK1	0.988087	1	0.799	0.102437	PREDICTED: callose synthase 9 [Solanum lycopersicum]
Solyc01g006360.2	K4ASK2	1.24815	0.616012	0.839	0.073756	PREDICTED: callose synthase 9 [Solanum lycopersicum]
Solyc01g006430.2	K4ASK9	1.16007	0.317703	1.272	2.03e-05	PREDICTED: delta(12)-fatty-acid desaturase FAD2-like [Solanum lycopersicum]
Solyc01g006450.2	K4ASL1	1.02004	1	1.021	0.4011	PREDICTED: enoyl-[acyl-carrier-protein] reductase [NADH], chloroplastic-like [Solanum lycopersicum]
Solyc01g006490.2	K4ASL5	1.16608	0.650598	1.09	0.004541	PREDICTED: UPF0061 protein azo1574-like [Solanum pennellii]
Solyc01g006510.2	Q3C2L6	1.33347	0.0693647	1.17	7.24e-07	Sorbitol related enzyme OS=Solanum lycopersicum OX=4081 GN=LeSDH
Solyc01g006540.2	K4ASM0	1.35152	0.0154745	1.133	0.0026992	Lipoxygenase OS=Solanum lycopersicum OX=4081 GN=544008
Solyc01g006560.2	C0KKU8	NA	NA	NA	NA	Lipoxygenase OS=Solanum lycopersicum OX=4081 GN=loxF
Solyc01g006610.1	K4ASM7	NA	NA	NA	NA	PREDICTED: probable 2-oxoglutarate-dependent dioxygenase AOP1 [Solanum lycopersicum]
Solyc01g006630.2	K4ASM9	1.08377	1	1.033	0.26018	PREDICTED: uncharacterized oxidoreductase C26H5.09c [Solanum lycopersicum]
Solyc01g006670.2	K4ASN3	0.943845	0.993175	1.095	0.37846	PREDICTED: UDP-glycosyltransferase 92A1-like [Solanum pennellii]
Solyc01g006680.2	K4ASN4	0.727104	0.0159163	NA	NA	JmjC-domain protein JMJ524 [Solanum lycopersicum]
Solyc01g006800.2	K4ASP6	1.14283	0.655305	1.07	0.143975	Methionine aminopeptidase 2 OS=Solanum lycopersicum OX=4081
Solyc01g006830.2	K4ASP9	1.07256	0.941682	1.257	0.0005368	PREDICTED: protein WVD2-like 4 [Solanum lycopersicum]
Solyc01g006860.2	K4ASQ2	0.796304	0.431332	1.043	0.21264	PREDICTED: iron-sulfur cluster co-chaperone protein HscB, mitochondrial [Solanum pennellii]
Solyc01g006870.2	K4ASQ3	1.33418	0.0721478	NA	NA	START-2 domain protein [Medicago truncatula]
Solyc01g006900.2	K4ASQ6	0.699087	0.0555481	0.859	0.00078254	PREDICTED: putative phosphatidylglycerol/phosphatidylinositol transfer protein DDB_G0282179 [Solanum lycopersicum]
Solyc01g006950.2	K4ASR1	2.20899	0.0653247	2.042	3.52e-06	PREDICTED: syntaxin-121-like [Solanum pennellii]
Solyc01g006960.2	K4ASR2	1.17657	0.427186	1.008	0.82508	PREDICTED: trafficking protein particle complex subunit 8 [Solanum lycopersicum]
Solyc01g006970.2	K4ASR3	1.08915	0.872278	1	0.97026	PREDICTED: DExH-box ATP-dependent RNA helicase DExH1 isoform X1 [Solanum lycopersicum]
Solyc01g006980.2	K4ASR4	0.794374	0.21386	0.952	0.131657	PREDICTED: malonyl CoA-acyl carrier protein transacylase [Solanum pennellii]
Solyc01g006990.2	K4ASR5	0.901504	0.818187	NA	NA	PREDICTED: F-box protein SKIP22-like [Solanum lycopersicum]
Solyc01g007070.2	K4ASS3	0.925324	0.846157	1.141	0.07614	PREDICTED: BEL1-like homeodomain protein 1 isoform X1 [Solanum lycopersicum]
Solyc01g007090.1	K4ASS5	NA	NA	1.127	0.008158	PREDICTED: aluminum-activated malate transporter 8-like [Solanum tuberosum]
Solyc01g007150.2	K4AST1	0.936916	0.941727	1.062	0.077941	Coatomer subunit beta OS=Solanum lycopersicum OX=4081 GN=101265667
Solyc01g007320.2	K4ASU4	1.24278	0.764938	0.834	0.059081	PREDICTED: ATP synthase subunit beta, chloroplastic-like [Gossypium hirsutum]
Solyc01g007330.2	P27065	0.844115	0.818187	0.857	0.00016108	Ribulose bisphosphate carboxylase large chain OS=Solanum lycopersicum OX=4081 GN=rbcL
Solyc01g007340.2	Q2MI91	1.08197	1	1.038	0.2759	Acetyl-coenzyme A carboxylase carboxyl transferase subunit beta, chloroplastic OS=Solanum lycopersicum OX=4081 GN=accD
Solyc01g007360.2	Q2MI89	1.15146	1	NA	NA	Photosystem I assembly protein Ycf4 OS=Solanum lycopersicum OX=4081 GN=ycf4
Solyc01g007380.1	Q2MI87	1.37252	0.507721	0.928	0.06582	Cytochrome f OS=Solanum lycopersicum OX=4081 GN=petA
Solyc01g007460.2	Q2MI78	1.02416	1	0.978	0.51318	30S ribosomal protein S18, chloroplastic OS=Solanum lycopersicum OX=4081 GN=rps18
Solyc01g007490.2	Q2MI76	1.5229	0.200286	0.818	0.00104446	ATP-dependent Clp protease proteolytic subunit OS=Solanum lycopersicum OX=4081 GN=clpP
Solyc01g007500.2	Q2MI75	1.53359	0.442712	0.912	0.044101	Photosystem II CP47 reaction center protein OS=Solanum lycopersicum OX=4081 GN=psbB
Solyc01g007520.2	Q2MI72	1.68603	0.909146	0.958	0.79896	Photosystem II reaction center protein H OS=Solanum lycopersicum OX=4081 GN=psbH
Solyc01g007530.2	Q2MI71	1.18555	0.91617	0.766	0.0015569	Cytochrome b6 OS=Solanum lycopersicum OX=4081 GN=petB
Solyc01g007560.2	Q2MI69	2.52052	0.769311	NA	NA	DNA-directed RNA polymerase subunit alpha OS=Solanum lycopersicum OX=4081 GN=rpoA
Solyc01g007570.2	Q2MI68	1.51427	1	0.876	0.21094	30S ribosomal protein S11, chloroplastic OS=Solanum lycopersicum OX=4081 GN=rps11
Solyc01g007580.2	Q2MI65	NA	NA	0.925	0.11556	30S ribosomal protein S8, chloroplastic OS=Solanum lycopersicum OX=4081 GN=rps8
Solyc01g007590.2	Q2MI64	NA	NA	0.89	0.22704	50S ribosomal protein L14, chloroplastic OS=Solanum lycopersicum OX=4081 GN=rpl14
Solyc01g007610.2	K4ASW1	1.65093	0.00753044	0.855	2.24e-05	ribosomal protein S3 (chloroplast) [Solanum lycopersicum]
Solyc01g007630.2	K4ASW3	1.17644	0.477962	0.78	0.0068606	50S ribosomal protein L2 [Medicago truncatula]
Solyc01g007740.2	K4ASX2	0.98084	1	0.967	0.21192	2-Cys peroxiredoxin 2 [Solanum lycopersicum]
Solyc01g007860.2	K4ASY4	0.827558	0.341188	0.872	0.22636	PREDICTED: ubiquitin-conjugating enzyme E2 variant 1D [Solanum pennellii]
Solyc01g007880.2	K4ASY6	0.881829	0.956389	0.889	0.0118024	PREDICTED: protein ACCUMULATION AND REPLICATION OF CHLOROPLASTS 3 [Solanum lycopersicum]
Solyc01g007910.2	Q8GTQ9	1.00228	1	1.049	0.04432	Succinate--CoA ligase [ADP-forming] subunit alpha-1, mitochondrial OS=Solanum lycopersicum OX=4081 GN=SCOA
Solyc01g007920.2	K4ASZ0	1.20999	0.51305	0.955	0.25422	PREDICTED: nicotinamidase 2-like [Solanum lycopersicum]
Solyc01g007940.2	K4ASZ2	NA	NA	1.132	0.21274	PREDICTED: glutamate--glyoxylate aminotransferase 2-like [Solanum lycopersicum]
Solyc01g008070.2	K4AT05	1.05233	1	0.996	0.91482	Gut esterase (DUF1350) [Arabidopsis thaliana]
Solyc01g008090.2	K4AT06	1.31861	0.869425	1.008	0.74046	40S ribosomal protein S27 OS=Solanum lycopersicum OX=4081 GN=101247355
Solyc01g008100.2	K4AT08	0.750311	0.296088	0.85	0.00071991	transferases, transferring glycosyl groups [Arabidopsis thaliana]
Solyc01g008110.2	K4AT09	0.849637	0.307259	1.045	0.3795	obtusifoliol 14alpha-demethylase [Solanum lycopersicum]
Solyc01g008160.2	K4AT14	0.835305	0.383799	0.896	0.0038035	PREDICTED: protein SLOW GREEN 1, chloroplastic [Solanum lycopersicum]
Solyc01g008250.2	K4AT23	0.769126	0.253313	0.841	0.037703	PREDICTED: thioredoxin X, chloroplastic [Solanum lycopersicum]
Solyc01g008280.2	K4AT26	0.936118	0.979273	0.955	0.194436	Serine/threonine-protein phosphatase 2A activator OS=Solanum lycopersicum OX=4081 GN=101243811
Solyc01g008290.2	K4AT27	1.00875	1	0.984	0.68198	Dihydroorotate dehydrogenase (quinone), mitochondrial OS=Solanum lycopersicum OX=4081 GN=101268785
Solyc01g008310.2	K4AT29	1.04747	1	1.077	0.037196	PREDICTED: phenylalanine--tRNA ligase beta subunit, cytoplasmic [Solanum lycopersicum]
Solyc01g008330.2	K4AT31	0.916042	0.902986	1.034	0.093297	PREDICTED: biotin carboxylase 1, chloroplastic [Solanum lycopersicum]
Solyc01g008360.2	K4AT34	NA	NA	1.202	0.0138813	PREDICTED: splicing factor 3B subunit 6-like protein [Solanum tuberosum]
Solyc01g008370.2	K4AT35	1.00442	1	0.971	0.30854	PREDICTED: 26S proteasome non-ATPase regulatory subunit 7 homolog A [Solanum pennellii]
Solyc01g008440.2	K4AT42	1.22189	0.43306	1.122	0.050944	PREDICTED: calcium-dependent protein kinase 8 isoform X1 [Solanum lycopersicum]
Solyc01g008540.2	K4AT52	13.9899	0.148644	NA	NA	PREDICTED: cinnamoyl-CoA reductase 1 [Solanum lycopersicum]
Solyc01g008550.2	A6N6K8	0.859421	1	0.976	0.84558	Phenylacetaldehyde reductase OS=Solanum lycopersicum OX=4081 GN=PAR2
Solyc01g008620.2	Q01412	1.05515	1	0.891	0.49782	Glucan endo-1,3-beta-glucosidase A OS=Solanum lycopersicum OX=4081
Solyc01g008710.2	Q8L5J1	3.49042	1.95461e-10	1.274	1.27e-06	Mannan endo-1,4-beta-mannosidase 4 OS=Solanum lycopersicum OX=4081 GN=MAN4
Solyc01g008730.2	K4AT69	1.11098	0.977493	NA	NA	PREDICTED: transcription factor TGA2.2-like [Solanum lycopersicum]
Solyc01g008820.2	K4AT78	1.15221	0.815612	NA	NA	PREDICTED: signal peptide peptidase [Solanum lycopersicum]
Solyc01g008840.2	K4AT80	0.926903	0.947801	0.73	0.026482	PREDICTED: COP9 signalosome complex subunit 2 [Solanum lycopersicum]
Solyc01g008850.2	K4AT81	1.18036	0.337994	0.988	0.73396	Non-specific serine/threonine protein kinase OS=Solanum lycopersicum OX=4081 GN=101257694
Solyc01g008920.2	K4AT88	1.16989	1	NA	NA	PREDICTED: protein TIC 62, chloroplastic [Nicotiana attenuata]
Solyc01g008960.2	K4AT92	1.07108	0.900289	1.151	0.0057444	AGO4A OS=Solanum lycopersicum OX=4081 GN=101256023
Solyc01g008990.2	K4AT95	0.976213	1	1.105	0.180835	PREDICTED: THO complex subunit 7A [Solanum lycopersicum]
Solyc01g009010.2	K4AT97	1.28593	0.412016	1.019	0.5398	4-diphosphocytidyl-2-C-methyl-D-erythritol kinase, chloroplastic/chromoplastic [Solanum lycopersicum]
Solyc01g009030.2	K4AT99	0.920887	0.91947	0.96	0.36838	PREDICTED: protein DGS1, mitochondrial [Solanum lycopersicum]
Solyc01g009050.2	K4ATA1	1.01341	1	1.007	0.719	PREDICTED: molybdopterin biosynthesis protein CNX1 [Solanum lycopersicum]
Solyc01g009090.2	K4ATA5	1.07994	0.883804	1.019	0.53432	PREDICTED: serrate RNA effector molecule [Solanum lycopersicum]
Solyc01g009100.2	K4ATA6	0.930798	1	NA	NA	PREDICTED: 60S ribosomal protein L30-like [Solanum pennellii]
Solyc01g009120.2	K4ATA8	1.25477	1	0.975	0.71576	PREDICTED: histone deacetylase 14 isoform X3 [Solanum lycopersicum]
Solyc01g009180.2	K4ATB4	0.851247	0.45454	0.913	0.00076257	PREDICTED: 5-methyltetrahydropteroyltriglutamate--homocysteine methyltransferase [Solanum lycopersicum]
Solyc01g009230.2	E5L4Q6	1.07984	1	1.178	0.140696	ABA aldehyde oxidase OS=Solanum lycopersicum OX=4081 GN=sitiens
Solyc01g009280.2	K4ATC4	0.958983	1	1.12	0.055059	Serine/threonine-protein phosphatase OS=Solanum lycopersicum OX=4081
Solyc01g009290.2	K4ATC5	0.947636	1	1.069	0.160299	Protein CLP1 homolog OS=Solanum lycopersicum OX=4081 GN=101249197
Solyc01g009300.2	K4ATC6	0.97612	1	NA	NA	PREDICTED: serine/threonine-protein kinase Nek5-like [Solanum lycopersicum]
Solyc01g009310.2	K4ATC7	0.983596	1	1.085	0.048637	PREDICTED: 7-dehydrocholesterol reductase-like [Solanum pennellii]
Solyc01g009380.2	K4ATD4	0.900236	0.949188	1.045	0.78314	PREDICTED: nicalin-1-like [Solanum lycopersicum]
Solyc01g009390.2	K4ATD5	0.960201	1	1.01	0.77082	PREDICTED: mRNA-decapping enzyme-like protein [Solanum lycopersicum]
Solyc01g009420.2	K4ATD8	1.0379	1	1.001	0.96496	PREDICTED: UDP-D-apiose/UDP-D-xylose synthase 2 [Solanum lycopersicum]
Solyc01g009430.2	K4ATD9	0.530641	8.96939e-07	NA	NA	PREDICTED: LOW QUALITY PROTEIN: uncharacter...
Solyc01g009450.2	K4ATE1	1.01716	1	0.961	0.86932	Mitochondrial inner membrane protease ATP23 OS=Solanum lycopersicum OX=4081 GN=101246656
Solyc01g009520.2	K4ATE8	0.883425	0.753755	NA	NA	Ribosomal protein OS=Solanum lycopersicum OX=4081 GN=101245686
Solyc01g009630.2	K4ATF8	0.84696	0.670491	1.001	0.94234	PREDICTED: pre-mRNA cleavage factor Im 25 kDa subunit 2-like [Solanum pennellii]
Solyc01g009660.1	K4ATG1	NA	NA	NA	NA	PREDICTED: low-temperature-induced 65 kDa protein-like isoform X1 [Solanum lycopersicum]
Solyc01g009750.2	K4ATH0	0.910464	0.769641	1.087	0.20822	PREDICTED: cysteine-rich and transmembrane domain-containing protein A [Solanum lycopersicum]
Solyc01g009780.2	K4ATH3	1.30731	0.395359	NA	NA	PREDICTED: lipopolysaccharide-induced tumor necrosis factor-alpha factor homolog [Pyrus x bretschneideri]
Solyc01g009970.2	K4ATJ2	0.92212	1	1.02	0.45506	PREDICTED: 2-pyrone-4,6-dicarbaxylate hydrolase-like isoform X3 [Nicotiana tabacum]
Solyc01g009990.2	K4ATJ4	0.732592	0.023295	0.941	0.034059	Peptidyl-prolyl cis-trans isomerase OS=Solanum lycopersicum OX=4081 GN=101263049
Solyc01g010000.2	K4ATJ5	0.803865	0.387051	NA	NA	PREDICTED: ACT domain-containing protein ACR4-like [Solanum pennellii]
Solyc01g010190.2	K4ATL4	0.67668	0.314444	1.074	0.40898	Uncharacterized protein
Solyc01g010200.2	K4ATL5	0.787917	0.159769	1.178	0.122695	PREDICTED: keratin, type I cytoskeletal 9-like [Nicotiana attenuata]
Solyc01g010230.2	K4ATL8	0.609568	0.0170892	NA	NA	Uncharacterized protein
Solyc01g010250.2	K4ATM0	1.56003	0.000495724	1.259	0.0040615	PREDICTED: probable 6-phosphogluconolactonase 2 [Solanum lycopersicum]
Solyc01g010270.2	K4ATM2	0.901915	0.950876	0.989	0.86046	PREDICTED: protein SPIRAL1-like 1 [Solanum pennellii]
Solyc01g010310.2	K4ATM6	1.13648	1	0.958	0.35582	PREDICTED: PLASMODESMATA CALLOSE-BINDING PROTEIN 1 [Solanum lycopersicum]
Solyc01g010360.2	K4ATN1	0.995769	1	0.835	0.164504	PREDICTED: 14-3-3-like protein GF14 iota [Solanum lycopersicum]
Solyc01g010390.2	K4ATN4	2.5058	4.32778e-07	1.186	0.0117352	PREDICTED: beta-glucosidase 40 [Solanum lycopersicum]
Solyc01g010440.2	K4ATN9	1.06974	0.927854	1.019	0.7273	PREDICTED: ATP-dependent RNA helicase A-like protein [Nicotiana tabacum]
Solyc01g010590.2	K4ATQ3	0.899551	1	1.148	0.037957	Peptidyl-prolyl cis-trans isomerase OS=Solanum lycopersicum OX=4081 GN=101253307
Solyc01g010600.2	K4ATQ4	NA	NA	NA	NA	PREDICTED: homeobox-leucine zipper protein ATHB-13 isoform X2 [Solanum lycopersicum]
Solyc01g010660.2	K4ATQ9	1.20813	0.605392	0.883	0.059484	PREDICTED: protein kinase 2B, chloroplastic-like isoform X1 [Solanum lycopersicum]
Solyc01g010700.2	K4ATR3	0.84299	0.51941	0.985	0.63456	PREDICTED: SNF1-related protein kinase regulatory subunit gamma-1-like [Solanum lycopersicum]
Solyc01g010750.2	K4ATR8	0.860532	0.353673	0.965	0.174042	Hop-interacting protein THI113 [Solanum lycopersicum]
Solyc01g010760.2	K4ATR9	0.798643	0.123747	1.02	0.46002	PREDICTED: mitochondrial outer membrane protein porin of 36 kDa [Solanum pennellii]
Solyc01g010810.2	K4ATS4	0.914746	1	0.91	0.27256	PREDICTED: probable ran guanine nucleotide release factor isoform X2 [Solanum lycopersicum]
Solyc01g010820.2	K4ATS5	0.962822	1	1.092	0.0069555	PREDICTED: cullin-3A [Solanum pennellii]
Solyc01g010830.2	K4ATS6	1.00746	1	1.031	0.30556	PREDICTED: haloacid dehalogenase-like hydrolase domain-containing protein 3 isoform X2 [Solanum lycopersicum]
Solyc01g010870.2	K4ATT0	1.07591	0.882361	1.082	0.047676	PREDICTED: probable methyltransferase PMT2 [Solanum lycopersicum]
Solyc01g010940.2	K4ATT7	0.835095	0.698696	0.996	0.826	PREDICTED: transmembrane emp24 domain-containing protein p24delta9 [Solanum lycopersicum]
Solyc01g010950.2	K4ATT8	0.90063	0.944617	0.978	0.4824	PREDICTED: serine/threonine-protein kinase STY8 [Solanum lycopersicum]
Solyc01g011000.2	Q9AXQ4	0.904092	0.848581	1.068	0.041462	Eukaryotic translation initiation factor 5A-3 OS=Solanum lycopersicum OX=4081
Solyc01g011040.2	K4ATU6	1.02297	1	NA	NA	PREDICTED: probable leucine-rich repeat receptor-like protein kinase At1g35710 [Solanum pennellii]
Solyc01g011090.2	K4ATV1	0.962724	1	1.167	0.049702	PREDICTED: phospholipid-transporting ATPase 3-like [Solanum lycopersicum]
Solyc01g011100.2	K4ATV2	1.05489	0.988405	1.205	1.62e-05	Phospholipid-transporting ATPase OS=Solanum lycopersicum OX=4081
Solyc01g011340.2	Q6VUQ5	0.987034	1	0.992	0.81502	Serine/threonine-protein phosphatase OS=Solanum lycopersicum OX=4081 GN=PP2Ac2
Solyc01g011510.2	K4ATY6	0.822294	0.944512	NA	NA	Aldehyde dehydrogenase OS=Solanum lycopersicum OX=4081 GN=101267634
Solyc01g014180.2	K4AU55	1.20645	0.154055	NA	NA	PREDICTED: zinc finger A20 and AN1 domain-containing stress-associated protein 8-like isoform X1 [Solanum pennellii]
Solyc01g014230.2	K4AU60	1.28197	0.179735	1.503	0.108163	RING-type E3 ubiquitin transferase OS=Solanum lycopersicum OX=4081
Solyc01g014850.2	K4AUB9	0.922086	0.950752	1.022	0.65372	PREDICTED: zinc finger CCCH domain-containing protein 14 [Solanum lycopersicum]
Solyc01g015000.2	K4AUD4	0.47922	1	0.853	0.0121369	PREDICTED: nitrogen regulatory protein P-II homolog [Solanum lycopersicum]
Solyc01g017150.1	K4AUP6	NA	NA	NA	NA	ycf15 protein (chloroplast) [Solanum lycopersicum]
Solyc01g018070.1	K4AUY7	NA	NA	NA	NA	PREDICTED: AT-rich interactive domain-containing protein 5-like [Solanum pennellii]
Solyc01g020240.2	K4AV06	1.00551	1	0.998	0.98034	Uncharacterized protein
Solyc01g020440.2	K4AV25	1.43395	0.597863	0.908	0.21592	PREDICTED: replication factor C subunit 3 [Solanum lycopersicum]
Solyc01g020470.1	K4AV28	NA	NA	NA	NA	NAD(P)H-quinone oxidoreductase subunit J, chloroplastic OS=Solanum lycopersicum OX=4081
Solyc01g021670.2	K4AV48	1.10228	0.800607	0.983	0.58722	transmembrane protein, putative [Medicago truncatula]
Solyc01g022750.2	K4AV57	0.743603	0.0545263	0.795	0.023557	PREDICTED: NADH dehydrogenase [ubiquinone] 1 alpha subcomplex subunit 6 [Solanum lycopersicum]
Solyc01g028810.2	K4AV63	0.908126	0.707962	0.903	0.00069932	PREDICTED: ruBisCO large subunit-binding protein subunit beta, chloroplastic [Solanum lycopersicum]
Solyc01g028860.2	K4AV67	1.06525	0.925328	1.055	0.0133365	PREDICTED: YTH domain-containing family protein 2-like [Capsicum annuum]
Solyc01g028900.2	K4AV71	1.08246	0.93345	1.135	0.00066115	PREDICTED: 2-oxoisovalerate dehydrogenase subunit beta 2, mitochondrial [Solanum lycopersicum]
Solyc01g034020.2	K4AV84	1.11011	0.807505	1.021	0.72896	Serine/threonine-protein phosphatase OS=Solanum lycopersicum OX=4081 GN=101257003
Solyc01g044360.2	K4AVB7	0.969934	1	0.785	0.035118	PREDICTED: importin-5 [Solanum lycopersicum]
Solyc01g044490.2	K4AVC9	1.078	1	NA	NA	PREDICTED: elongation factor P isoform X1 [Solanum pennellii]
Solyc01g049650.2	K4AVE6	0.971625	1	1.108	0.0054787	Pyruvate kinase OS=Solanum lycopersicum OX=4081 GN=101265671
Solyc01g049680.2	K4AVE9	1.16494	0.438932	1.045	0.00046381	PREDICTED: transcription factor Pur-alpha 1 isoform X1 [Solanum lycopersicum]
Solyc01g049690.2	K4AVF0	1.14638	0.621883	1.039	0.4269	PREDICTED: transcription factor Pur-alpha 1 isoform X1 [Solanum lycopersicum]
Solyc01g049810.2	K4AVG1	0.738272	0.889736	0.997	0.99088	PREDICTED: pentatricopeptide repeat-containing protein At5g56310 [Solanum lycopersicum]
Solyc01g049890.2	K4AVG8	1.06112	0.938324	1.062	0.23898	transmembrane protein, putative [Medicago truncatula]
Solyc01g049960.2	K4AVH4	0.89575	0.985714	0.968	0.36164	chromosome-associated kinesin [Arabidopsis thaliana]
Solyc01g056520.2	K4AVL9	0.997355	1	1.23	0.0089226	PREDICTED: exportin-7 isoform X1 [Solanum lycopersicum]
Solyc01g056620.2	K4AVM8	0.786512	0.52487	0.99	0.7649	PREDICTED: double-stranded RNA-binding protein 4 isoform X4 [Solanum lycopersicum]
Solyc01g056940.2	P62980	0.924713	0.861836	NA	NA	Ubiquitin-40S ribosomal protein S27a OS=Solanum lycopersicum OX=4081 GN=UBI3
Solyc01g057000.2	K4AVR4	1.24526	0.133099	0.749	0.0022226	universal stress protein isoform 1 [Solanum lycopersicum]
Solyc01g057020.2	K4AVR6	1.15626	0.818187	0.82	0.055782	PREDICTED: protein TRIGALACTOSYLDIACYLGLYCEROL 4, chloroplastic [Solanum lycopersicum]
Solyc01g057210.2	K4AVT4	1.0207	1	1.019	0.62416	uncharacterized LOC101253414 [Solanum lycopersicum]
Solyc01g057390.2	K4AVV0	0	0.804568	NA	NA	PREDICTED: replication protein A 70 kDa DNA-binding subunit B-like [Solanum pennellii]
Solyc01g057520.2	K4AVW3	0.971418	1	1.695	0.0010151	PREDICTED: importin beta-like SAD2 homolog [Solanum lycopersicum]
Solyc01g057570.2	K4AVW8	0.957092	1	1.066	0.3452	PREDICTED: alpha-ketoglutarate-dependent dioxygenase alkB homolog 6 [Solanum lycopersicum]
Solyc01g057760.2	K4AVY7	0.936726	0.930614	NA	NA	PREDICTED: DEAD-box ATP-dependent RNA helicase 46-like isoform X1 [Solanum tuberosum]
Solyc01g057830.2	K4AVZ4	0.856266	0.481494	0.96	0.28758	PREDICTED: 30S ribosomal protein S1, chloroplastic [Solanum lycopersicum]
Solyc01g057840.2	K4AVZ5	1.06722	0.98623	1.284	0.089823	PREDICTED: nuclear export mediator factor Nemf [Solanum lycopersicum]
Solyc01g057900.2	K4AW01	0.911095	0.855824	NA	NA	PREDICTED: E3 ubiquitin-protein ligase UPL6 [Solanum lycopersicum]
Solyc01g057960.1	K4AW06	0	0.988364	1.146	0.0019436	PREDICTED: homeobox-leucine zipper protein HOX32-like [Solanum pennellii]
Solyc01g058000.2	K4AW10	NA	NA	0.835	0.03488	PREDICTED: fruit-specific protein-like [Nicotiana tabacum]
Solyc01g058140.2	Q1M319	1.2135	0.430159	1.072	0.000137768	Putative beta-glycosidase OS=Solanum lycopersicum OX=4081 GN=sfr2
Solyc01g058390.2	K4AW47	1.26432	0.536451	1.108	0.00132289	PREDICTED: galactokinase [Solanum lycopersicum]
Solyc01g058450.2	K4AW53	0.95012	1	1.08	0.095116	PREDICTED: flowering time control protein FCA [Solanum lycopersicum]
Solyc01g058560.1	K4AW64	NA	NA	NA	NA	Uncharacterized protein
Solyc01g058730.2	K4AW81	0.905454	0.801673	1.074	0.078521	transmembrane protein [Arabidopsis thaliana]
Solyc01g059830.2	K4AW91	0.987635	1	1.026	0.1297	PREDICTED: probable enoyl-CoA hydratase 1, peroxisomal [Solanum lycopersicum]
Solyc01g059870.2	Q9ZS62	1.02603	1	1.036	0.5139	Phytochrome B1 OS=Solanum lycopersicum OX=4081 GN=PHYB1
Solyc01g059880.2	K4AW95	1.00655	1	0.997	0.93326	PREDICTED: ATP-citrate synthase beta chain protein 2-like [Solanum lycopersicum]
Solyc01g059930.2	K4AWA0	1.23915	0.322575	1.161	0.0085172	PREDICTED: universal stress protein PHOS32 [Solanum lycopersicum]
Solyc01g060020.2	Q01413	NA	NA	0.853	0.008177	Glucan endo-1,3-beta-glucosidase B OS=Solanum lycopersicum OX=4081
Solyc01g060030.2	K4AWA8	0.995279	1	0.986	0.71356	PREDICTED: zinc finger CCHC domain-containing protein 10 [Solanum lycopersicum]
Solyc01g060140.2	K4AWB7	1.04597	0.994146	NA	NA	calmodulin-binding transcription factor SR3 [Solanum lycopersicum]
Solyc01g060150.2	K4AWB8	1.0355	1	0.789	0.0121194	calmodulin-binding transcription factor SR3 [Solanum lycopersicum]
Solyc01g060180.2	K4AWC1	1.00748	1	0.942	0.33424	PREDICTED: acetate/butyrate--CoA ligase AAE7, peroxisomal [Solanum lycopersicum]
Solyc01g060280.2	K4AWD1	1.0062	1	1.015	0.71762	PREDICTED: AMSH-like ubiquitin thioesterase 3 [Solanum lycopersicum]
Solyc01g060470.2	K4AWF0	0.775311	0.0234506	1.011	0.48248	Importin subunit alpha OS=Solanum lycopersicum OX=4081 GN=101257502
Solyc01g065530.2	K4AWF7	1.28811	0.391356	NA	NA	PREDICTED: COBRA-like protein 7 [Solanum lycopersicum]
Solyc01g065720.2	K4AWH6	0.959226	1	1.057	0.125837	Phospholipase OS=Solanum lycopersicum OX=4081 GN=101265364
Solyc01g065770.1	K4AWI0	NA	NA	1.005	0.9815	PREDICTED: LOW QUALITY PROTEIN: NADH dehydrogenase [ubiquinone] iron-sulfur protein 2-like [Ziziphus jujuba]
Solyc01g065780.1	K4AWI1	NA	NA	NA	NA	Uncharacterized protein
Solyc01g066050.2	K4AWK8	1.03816	1	1.088	0.036817	PREDICTED: uncharacterized transmembrane protein DDB_G0289901 isoform X1 [Solanum lycopersicum]
Solyc01g066060.2	K4AWK9	1.034	1	1.07	0.040096	PREDICTED: multiple organellar RNA editing factor 3, mitochondrial [Solanum lycopersicum]
Solyc01g066110.1	K4AWL4	NA	NA	0.763	0.00185542	PREDICTED: crocetin glucosyltransferase, chloroplastic-like [Solanum pennellii]
Solyc01g066310.2	K4AWN4	1.14193	0.528111	1.091	0.174397	PREDICTED: probable acyl-CoA dehydrogenase IBR3 isoform X2 [Solanum lycopersicum]
Solyc01g066480.2	K4AWQ1	0.935781	0.985019	0.827	0.0027006	PREDICTED: acylpyruvase FAHD1, mitochondrial [Solanum lycopersicum]
Solyc01g066520.2	K4AWQ5	0.932804	0.969701	1.028	0.44378	Dihydrolipoamide acetyltransferase component of pyruvate dehydrogenase complex OS=Solanum lycopersicum OX=4081 GN=101258692
Solyc01g066590.2	K4AWR0	1.13969	0.7334	1.044	0.24266	Dynein light chain OS=Solanum lycopersicum OX=4081 GN=101257805
Solyc01g066690.2	K4AWS0	0.900603	0.776031	1.084	0.115743	PREDICTED: eukaryotic translation initiation factor 2 subunit gamma-like [Solanum pennellii]
Solyc01g066810.2	K4AWT1	Inf	0.554792	1.015	0.70214	PREDICTED: universal stress protein A-like protein [Solanum lycopersicum]
Solyc01g066840.2	K4AWT4	0.956472	1	1.072	0.163043	40S ribosomal protein S21 OS=Solanum lycopersicum OX=4081 GN=101254027
Solyc01g066860.2	K4AWT6	0.654435	1	1.261	0.0041642	PREDICTED: 101 kDa malaria antigen [Phoenix dactylifera]
Solyc01g066970.2	K4AWU6	0.893029	1	NA	NA	PREDICTED: flowering-promoting factor 1-like protein 3 [Solanum lycopersicum]
Solyc01g067080.2	K4AWV7	0.405223	5.2711e-15	0.909	0.0134366	dynein beta chain, ciliary protein [Arabidopsis thaliana]
Solyc01g067100.2	K4AWV9	0.988323	1	1.091	0.045045	PREDICTED: cullin-1 [Solanum pennellii]
Solyc01g067290.2	K4AWX8	1.11591	1	NA	NA	PREDICTED: divinyl chlorophyllide a 8-vinyl-reductase, chloroplastic [Solanum lycopersicum]
Solyc01g067400.2	K4AWY9	1.01059	1	0.993	0.9355	PREDICTED: serine/threonine-protein kinase CDL1 [Solanum lycopersicum]
Solyc01g067550.2	K4AX03	0.911639	0.850618	0.999	0.98996	PREDICTED: zinc finger CCCH domain-containing protein 34 [Solanum lycopersicum]
Solyc01g067590.2	K4AX07	0.98096	1	1.023	0.57718	PREDICTED: sucrose nonfermenting 4-like protein [Solanum lycopersicum]
Solyc01g067630.2	K4AX11	0.978672	1	0.814	0.0157019	NAD(P)-binding Rossmann-fold superfamily protein [Arabidopsis thaliana]
Solyc01g067660.2	Q5NE19	0.951541	0.979175	0.977	0.37844	Beta-amylase OS=Solanum lycopersicum OX=4081 GN=bmy3
Solyc01g067730.2	K4AX21	1.01138	1	1.162	0.00104462	Acyl carrier protein OS=Solanum lycopersicum OX=4081 GN=101264756
Solyc01g067740.2	Q43779	0.880269	0.656703	0.903	0.0054597	Superoxide dismutase [Cu-Zn] 2 OS=Solanum lycopersicum OX=4081 GN=SODCC.5
Solyc01g067750.2	O65917	0.986368	1	1.132	0.003822	Dehydroquinate dehydratase/shikimate:NADP oxidoreductase OS=Solanum lycopersicum OX=4081 GN=543548
Solyc01g067890.2	Q9XH50	0.934352	0.89995	0.993	0.8226	1-D-deoxyxylulose 5-phosphate synthase OS=Solanum lycopersicum OX=4081 GN=dxs
Solyc01g067900.2	K4AX38	0.884236	0.717945	0.79	0.00022094	PREDICTED: rapid alkalinization factor-like [Solanum lycopersicum]
Solyc01g067930.2	K4AX41	1.22279	0.242255	1.24	0.052838	PREDICTED: xyloglucan 6-xylosyltransferase 2 [Solanum lycopersicum]
Solyc01g068020.2	K4AX50	1.161	1	NA	NA	polyketide cyclase/dehydrase and lipid transporter [Medicago truncatula]
Solyc01g068030.2	K4AX51	1.14775	0.831212	0.961	0.133739	polyketide cyclase/dehydrase and lipid transporter [Medicago truncatula]
Solyc01g068080.2	K4AX56	0.783716	0.993763	1.032	0.50222	PREDICTED: tetraketide alpha-pyrone reductase 2-like [Solanum lycopersicum]
Solyc01g068130.2	K4AX61	1.12588	0.882361	1.111	0.0127018	At2g47010/F14M4.16 [Arabidopsis lyrata subsp. lyrata]
Solyc01g068160.2	K4AX64	0.954604	1	1.21	0.00062413	PREDICTED: L-cysteine desulfhydrase [Solanum lycopersicum]
Solyc01g068200.2	K4AX68	0.938612	1	1.058	0.3487	PREDICTED: glycosyltransferase-like KOBITO 1 [Solanum lycopersicum]
Solyc01g068210.2	K4AX69	1.17591	0.460607	NA	NA	PREDICTED: NADP-specific glutamate dehydrogenase isoform X2 [Solanum lycopersicum]
Solyc01g068240.2	K4AX71	0.909435	0.886567	1.016	0.76582	PREDICTED: ubiquitin carboxyl-terminal hydrolase 24-like [Solanum lycopersicum]
Solyc01g068290.2	K4AX76	1.25103	0.439506	0.909	0.27158	PREDICTED: tRNA uridine 5-carboxymethylaminomethyl modification enzyme MnmG isoform X2 [Solanum pennellii]
Solyc01g068400.2	K4AX86	0.772395	0.257128	0.941	0.00160213	Tubulin-specific chaperone A OS=Solanum lycopersicum OX=4081
Solyc01g068430.1	K4AX89	2.2712	0.691796	1.243	0.077599	PREDICTED: protein trichome birefringence-like 38 [Solanum lycopersicum]
Solyc01g068450.2	K4AX91	1.11272	0.838445	1.01	0.76052	PREDICTED: yae1 domain-containing protein 1-like isoform X1 [Capsicum annuum]
Solyc01g068530.2	K4AX99	1.04168	1	0.881	0.0143628	PREDICTED: 40S ribosomal protein S16-like [Solanum tuberosum]
Solyc01g068580.2	K4AXA3	0.790606	0.270938	1.071	0.056641	COP1 SUPPRESSOR 2-like protein [Solanum lycopersicum]
Solyc01g068600.2	K4AXA5	3.86446	0.618249	1.019	0.6853	PREDICTED: paladin [Solanum lycopersicum]
Solyc01g068610.2	K4AXA6	1.11309	0.790786	1.037	0.53748	PREDICTED: paladin [Solanum lycopersicum]
Solyc01g068620.2	K4AXA7	0.823788	0.802744	NA	NA	polyketide cyclase/dehydrase and lipid transporter [Medicago truncatula]
Solyc01g068640.2	K4AXA9	0.977218	1	1.046	0.51442	aarF domain-containing protein kinase [Solanum lycopersicum]
Solyc01g073640.2	Q9LEG3	1.66217	0.852061	1.994	1.38e-06	Putative alcohol dehydrogenase OS=Solanum lycopersicum OX=4081 GN=yfe37
Solyc01g073650.2	K4AXB1	1.02816	1	1.113	0.25744	Serine/threonine-protein phosphatase OS=Solanum lycopersicum OX=4081 GN=101245881
Solyc01g073690.2	K4AXB5	0.502202	2.01065e-14	1.179	0.000160517	V-type proton ATPase subunit D [Solanum lycopersicum]
Solyc01g073710.2	K4AXB7	0.775262	0.732284	0.58	6.54e-07	calcium-binding EF hand family protein [Populus trichocarpa]
Solyc01g073740.2	K4AXC0	0.871619	0.80799	1.136	0.00010439	Citrate synthase OS=Solanum lycopersicum OX=4081
Solyc01g073750.2	K4AXC1	1.05834	0.952594	0.827	0.0151199	PREDICTED: callose synthase 2 [Solanum lycopersicum]
Solyc01g073960.2	K4AXE1	1.1213	0.745671	1.222	0.0107588	PREDICTED: protein EMSY-LIKE 3 [Solanum lycopersicum]
Solyc01g074010.2	K4AXE6	0.964059	1	0.892	0.0025967	PREDICTED: probable serine/threonine-protein kinase DDB_G0280111 [Solanum lycopersicum]
Solyc01g074030.2	B5M9E4	0.504821	1	1.326	0.0059432	Beta-glucosidase 01 OS=Solanum lycopersicum OX=4081 GN=100191127
Solyc01g079090.2	K4AXF5	0.91744	0.861772	1.059	0.023423	Protoporphyrinogen oxidase OS=Solanum lycopersicum OX=4081 GN=101259974
Solyc01g079220.2	K4AXG8	1.07121	0.988364	1.038	0.50924	PREDICTED: nifU-like protein 1, chloroplastic [Solanum lycopersicum]
Solyc01g079250.2	K4AXH0	1.06618	0.929491	1.127	0.0050959	PREDICTED: probable pre-mRNA-splicing factor ATP-dependent RNA helicase DEAH3 [Solanum pennellii]
Solyc01g079330.2	K4AXH8	0.932972	0.929091	1.026	0.42728	PREDICTED: DEAD-box ATP-dependent RNA helicase 24 [Solanum lycopersicum]
Solyc01g079420.2	K4AXI7	0.923452	0.888172	1.056	0.05764	PREDICTED: cytochrome c oxidase subunit 5C-2 [Solanum tuberosum]
Solyc01g079450.2	K4AXJ0	1.06161	0.958418	1.014	0.41442	PREDICTED: probable glutamyl endopeptidase, chloroplastic [Solanum lycopersicum]
Solyc01g079590.2	K4AXK4	0.900123	0.711135	0.902	0.063519	PREDICTED: transmembrane protein 205 [Solanum lycopersicum]
Solyc01g079610.2	K4AXK6	1.05358	1	1.09	0.030184	PREDICTED: dnaJ protein ERDJ3B [Solanum pennellii]
Solyc01g079620.2	B4YAJ8	0.626319	0.0185296	1.12	0.36052	MYB12 OS=Solanum lycopersicum OX=4081 GN=MYB12
Solyc01g079650.2	K4AXL0	0.919569	0.968402	0.929	0.24178	CTP synthase OS=Solanum lycopersicum OX=4081 GN=101247459
Solyc01g079720.2	K4AXL7	0.964953	1	1.058	0.099842	PREDICTED: protein phosphatase 2C 70 [Solanum lycopersicum]
Solyc01g079760.2	K4AXM1	0.810423	0.523752	1.075	0.24196	PREDICTED: peroxisomal adenine nucleotide carrier 1 [Solanum lycopersicum]
Solyc01g079780.2	K4AXM3	0.902747	0.824302	0.857	0.049536	PREDICTED: uncharacterized GPI-anchored protein At5g19250-like [Solanum lycopersicum]
Solyc01g079790.2	K4AXM4	0.901219	1	0.984	0.82874	Glucose-1-phosphate adenylyltransferase OS=Solanum lycopersicum OX=4081 GN=544039
Solyc01g079820.2	K4AXM7	0.960776	1	1.089	0.020185	PREDICTED: peroxiredoxin-2F, mitochondrial isoform X2 [Solanum lycopersicum]
Solyc01g079840.2	K4AXM9	0.914754	0.831759	1	0.97902	PREDICTED: NEDD8-activating enzyme E1 catalytic subunit isoform X1 [Solanum lycopersicum]
Solyc01g079860.2	K4AXN1	0.693154	0.00755029	0.874	1.71e-05	ATP-dependent (S)-NAD(P)H-hydrate dehydratase OS=Solanum lycopersicum OX=4081 GN=101252921
Solyc01g079870.2	K4AXN2	1.02356	1	0.788	0.025817	CONSTANS interacting protein 2b 1 [Solanum lycopersicum]
Solyc01g079880.2	K4AXN3	0.28398	0.000779902	0.651	8.33e-07	PREDICTED: stem-specific protein TSJT1 [Solanum lycopersicum]
Solyc01g079950.2	K4AXP0	0.549498	0.0162933	1.283	0.012305	PREDICTED: basic 7S globulin-like [Solanum lycopersicum]
Solyc01g080010.2	K4AXP6	0.836978	0.611142	0.656	2.29e-05	xyloglucan-specific fungal endoglucanase inhibitor protein precursor [Solanum lycopersicum]
Solyc01g080140.2	K4AXQ9	0.98809	1	0.971	0.3818	PREDICTED: UPF0613 protein PB24D3.06c [Solanum lycopersicum]
Solyc01g080160.2	K4AXR0	1.22814	0.825596	0.927	0.32306	PREDICTED: DUF21 domain-containing protein At4g14240 [Solanum lycopersicum]
Solyc01g080170.2	K4AXR1	1.3135	0.175522	1.074	0.075438	PREDICTED: hydroxymethylglutaryl-CoA lyase, mitochondrial-like [Solanum lycopersicum]
Solyc01g080190.2	K4AXR3	1.01321	1	0.951	0.22312	PREDICTED: pentatricopeptide repeat-containing protein At5g19020, mitochondrial [Solanum lycopersicum]
Solyc01g080220.2	K4AXR6	0.907044	0.900289	0.934	0.00080036	PREDICTED: endo-1,3;1,4-beta-D-glucanase-like [Solanum lycopersicum]
Solyc01g080240.2	K4AXR8	1.10705	0.74638	NA	NA	Mitogen-activated protein kinase OS=Solanum lycopersicum OX=4081 GN=100736538
Solyc01g080270.2	K4AXS1	1.01923	1	1.218	0.025816	alpha/beta-hydrolase superfamily protein [Medicago truncatula]
Solyc01g080280.2	K4AXS2	0	0.596205	0.95	0.23856	Glutamine synthetase OS=Solanum lycopersicum OX=4081 GN=543998
Solyc01g080300.2	K4AXS4	1.06021	1	0.921	0.40622	PREDICTED: protein ABCI12, chloroplastic isoform X1 [Solanum lycopersicum]
Solyc01g080350.2	K4AXS9	0.96864	1	1.043	0.34402	PREDICTED: calcium-binding protein 39 [Solanum lycopersicum]
Solyc01g080360.2	K4AXT0	1.04227	1	NA	NA	PREDICTED: AP-5 complex subunit mu [Solanum lycopersicum]
Solyc01g080400.2	K4AXT4	0.869066	0.696314	1.073	0.44868	PREDICTED: probable protein phosphatase 2C 35 isoform X1 [Solanum lycopersicum]
Solyc01g080410.2	K4AXT5	0.557662	2.67658e-11	0.716	0.00031522	PREDICTED: peptide methionine sulfoxide reductase B5-like [Solanum lycopersicum]
Solyc01g080430.2	K4AXT7	0.896078	0.67041	NA	NA	PREDICTED: putative E3 ubiquitin-protein ligase RF298 [Solanum lycopersicum]
Solyc01g080460.2	K4AXU0	0.877858	0.789701	0.94	1.65e-05	PREDICTED: pyruvate, phosphate dikinase, chloroplastic [Solanum lycopersicum]
Solyc01g080510.2	K4AXU5	1.13167	0.894834	1.043	0.4873	PH-response transcription factor [Arabidopsis thaliana]
Solyc01g080530.2	K4AXU7	0.801198	0.458032	1.036	0.58472	PREDICTED: probable prolyl 4-hydroxylase 4 [Solanum lycopersicum]
Solyc01g080590.2	K4AXV3	1.02562	1	1.02	0.78984	Low-density receptor-like protein [Arabidopsis thaliana]
Solyc01g080640.2	K4AXV8	1.0602	0.918004	1.148	0.00021846	PREDICTED: ABC transporter C family member 14-like [Solanum lycopersicum]
Solyc01g080700.2	K4AXW4	1.07053	1	1.035	0.34414	inosine-uridine preferring nucleoside hydrolase-related family protein [Populus trichocarpa]
Solyc01g080810.2	K4AXX4	0.982579	1	0.988	0.85194	PREDICTED: isoleucine--tRNA ligase, chloroplastic/mitochondrial [Solanum lycopersicum]
Solyc01g080840.2	K4AXX7	0.981316	1	0.89	0.0052961	Protein translocase subunit SecA OS=Solanum lycopersicum OX=4081
Solyc01g080850.2	K4AXX8	1.03203	1	1.062	0.153598	PREDICTED: protein transport protein SEC23 [Solanum lycopersicum]
Solyc01g080930.2	K4AXY5	0.880701	0.648458	0.998	0.84534	PREDICTED: 3-hydroxyisobutyryl-CoA hydrolase 1 [Solanum lycopersicum]
Solyc01g080940.2	K4AXY6	0.98114	1	0.963	0.5842	PREDICTED: uric acid degradation bifunctional protein TTL isoform X1 [Solanum lycopersicum]
Solyc01g081030.2	K4AXZ5	0.945445	0.994057	1.058	0.093477	PREDICTED: protein SCAI isoform X1 [Solanum lycopersicum]
Solyc01g081060.2	Q6RHY1	1.18549	0.230119	NA	NA	Xyloglucan endotransglucosylase/hydrolase OS=Solanum lycopersicum OX=4081 GN=XTH5
Solyc01g081070.2	K4AXZ9	1.00687	1	0.998	0.85072	PREDICTED: protein transport protein SEC23 [Solanum lycopersicum]
Solyc01g081120.2	K4AY04	1.2624	0.90093	NA	NA	COMPLEX 1 LYR-like protein [Arabidopsis thaliana]
Solyc01g081190.2	K4AY11	1.1401	0.697718	1.064	0.151776	calcium-binding EF hand family protein [Populus trichocarpa]
Solyc01g081200.2	K4AY12	0.837771	0.899235	NA	NA	PREDICTED: chaperone protein DnaJ-like [Setaria italica]
Solyc01g081240.2	K4AY16	1.05815	1	NA	NA	PREDICTED: pentatricopeptide repeat-containing protein At4g02750-like [Solanum lycopersicum]
Solyc01g081250.2	K4AY17	0.127912	0.000252544	NA	NA	PREDICTED: glutathione transferase GST 23-like [Solanum lycopersicum]
Solyc01g081270.2	K4AY19	0.693574	0.163159	0.735	0.0072767	PREDICTED: glutathione transferase GST 23-like [Solanum lycopersicum]
Solyc01g081300.2	K4AY22	0.616262	0.000411314	0.864	0.00125897	PREDICTED: phosphoribosylaminoimidazole-succinocarboxamide synthase, chloroplastic [Solanum lycopersicum]
Solyc01g081310.2	Q9FT21	1.19585	0.240552	1.22	0.000141033	Putative glutathione S-transferase T3 OS=Solanum lycopersicum OX=4081 GN=543815
Solyc01g081380.2	Q93XE2	0.982769	1	0.953	0.43984	Nuclear matrix protein 1 OS=Solanum lycopersicum OX=4081 GN=NMP1
Solyc01g081420.1	K4AY34	1.09217	1	0.959	0.45122	Uncharacterized protein
Solyc01g081430.2	K4AY35	1.04012	1	1.123	0.33374	Uncharacterized protein
Solyc01g081470.2	K4AY39	0.925118	1	NA	NA	2-methoxy-6-polyprenyl-1,4-benzoquinol methylase, mitochondrial OS=Solanum lycopersicum OX=4081 GN=COQ5
Solyc01g081510.2	K4AY43	0.932947	1	1.027	0.56512	PREDICTED: probable 3-hydroxyisobutyrate dehydrogenase-like 2, mitochondrial [Solanum lycopersicum]
Solyc01g081520.2	K4AY44	0.967374	1	1.139	0.127921	PREDICTED: UTP--glucose-1-phosphate uridylyltransferase isoform X1 [Solanum lycopersicum]
Solyc01g081560.2	K4AY48	0.952962	1	NA	NA	PREDICTED: pentatricopeptide repeat-containing protein At3g24000, mitochondrial [Solanum lycopersicum]
Solyc01g081570.2	K4AY49	2.47297	1.33953e-05	1.803	2.21e-05	tRNA-splicing ligase (DUF239) [Arabidopsis thaliana]
Solyc01g081600.2	K4AY52	0.398007	0.919589	0.939	0.161461	Non-specific lipid-transfer protein OS=Solanum lycopersicum OX=4081 GN=101265675
Solyc01g081610.2	D3TI69	0.833723	0.485966	0.648	1.82e-06	Beta-hexosaminidase OS=Solanum lycopersicum OX=4081 GN=100529103
Solyc01g081620.2	K4AY54	10.2532	0.00130653	NA	NA	PREDICTED: vacuolar protein sorting-associated protein 62-like [Capsicum annuum]
Solyc01g086740.2	K4AY67	0.925686	0.907355	1.132	0.0171404	PREDICTED: chaperone protein dnaJ GFA2, mitochondrial [Solanum lycopersicum]
Solyc01g086750.2	K4AY68	0.95464	1	1.105	0.100182	Clustered mitochondria protein homolog OS=Solanum lycopersicum OX=4081
Solyc01g086850.2	K4AY78	1.20368	0.444869	1.118	0.074525	PREDICTED: ras-related protein RGP1 [Solanum lycopersicum]
Solyc01g086890.2	K4AY82	1.12249	0.619416	NA	NA	PREDICTED: SURP and G-patch domain-containing protein 1-like protein [Solanum lycopersicum]
Solyc01g086980.2	K4AY91	0.919061	0.898289	1.072	0.28874	PREDICTED: protein gar2 [Jatropha curcas]
Solyc01g087120.2	K4AYA3	0.966014	1	0.941	0.0108552	PREDICTED: ATP synthase subunit O, mitochondrial [Solanum lycopersicum]
Solyc01g087170.2	K4AYA8	1.06752	0.955517	1.25	0.22056	PREDICTED: zinc finger CCCH domain-containing protein 30-like [Solanum lycopersicum]
Solyc01g087250.2	Q6E4P5	1.19622	0.698046	0.893	0.69048	Carotenoid cleavage dioxygenase 1A OS=Solanum lycopersicum OX=4081 GN=CCD1A
Solyc01g087260.2	Q6E4P4	1.05298	0.991532	1.007	0.42362	Carotenoid cleavage dioxygenase 1B OS=Solanum lycopersicum OX=4081 GN=CCD1B
Solyc01g087470.2	K4AYD7	1.02566	1	1.013	0.70578	PREDICTED: peptidyl-prolyl cis-trans isomerase FKBP42 [Solanum lycopersicum]
Solyc01g087520.2	K4AYE2	1.10644	0.841808	0.902	0.0168846	PREDICTED: ferredoxin-thioredoxin reductase, variable chain-like [Solanum lycopersicum]
Solyc01g087540.2	K4AYE4	0.875319	1	0.798	0.00037552	DUF642 family protein [Medicago truncatula]
Solyc01g087550.2	K4AYE5	1.20555	0.55521	NA	NA	PREDICTED: cytochrome b5 domain-containing protein RLF [Solanum lycopersicum]
Solyc01g087560.2	K4AYE6	1.07018	0.930798	NA	NA	Methyltransferase OS=Solanum lycopersicum OX=4081 GN=101252433
Solyc01g087610.2	K4AYF1	1.62301	0.0334474	1.029	0.21634	PREDICTED: alpha-N-acetylglucosaminidase isoform X1 [Solanum lycopersicum]
Solyc01g087620.2	K4AYF2	0.890895	0.650163	NA	NA	Uncharacterized protein
Solyc01g087640.2	A6N6K9	0.978631	1	0.99	0.801	Putative alcohol dehydrogenase OS=Solanum lycopersicum OX=4081 GN=ADH
Solyc01g087650.2	K4AYF5	0.957022	1	1.045	0.8091	Conserved oligomeric Golgi complex subunit 8 OS=Solanum lycopersicum OX=4081 GN=101254422
Solyc01g087680.2	K4AYF8	0.980906	1	0.853	0.29718	structural constituent of ribosome protein [Medicago truncatula]
Solyc01g087720.2	K4AYG2	1.08285	0.915881	NA	NA	PREDICTED: structural maintenance of chromosomes protein 5 [Solanum lycopersicum]
Solyc01g087730.2	K4AYG3	1.41626	0.0433279	0.911	0.0051179	Ribosomal protein OS=Solanum lycopersicum OX=4081 GN=101256124
Solyc01g087800.2	K4AYH0	0.893975	1	0.904	0.22114	PREDICTED: subtilisin-like protease SBT1.9 [Solanum lycopersicum]
Solyc01g087820.2	Q9ZS44	0.614543	0.885219	1.136	0.0047008	SBT4B protein OS=Solanum lycopersicum OX=4081 GN=sbt4b
Solyc01g087850.2	O82777	1.15423	0.988405	0.896	0.0021951	Subtilisin-like protease OS=Solanum lycopersicum OX=4081 GN=sbt3
Solyc01g087900.2	K4AYI0	0.91645	0.855521	1.099	0.0041839	PREDICTED: N-alpha-acetyltransferase daf-31 [Solanum pennellii]
Solyc01g087950.2	K4AYI5	1.53109	0.0587528	1.245	0.00020204	Carboxypeptidase OS=Solanum lycopersicum OX=4081 GN=101259978
Solyc01g087970.2	K4AYI7	0.862637	1	1.067	0.23476	Carboxypeptidase OS=Solanum lycopersicum OX=4081 GN=101260269
Solyc01g088020.2	K4AYJ2	1.00408	1	1.015	0.57012	PREDICTED: protein transport protein SEC31 homolog B [Solanum lycopersicum]
Solyc01g088080.2	K4AYJ8	0.92345	0.910647	0.953	0.021137	PREDICTED: T-complex protein 1 subunit theta [Solanum lycopersicum]
Solyc01g088090.2	K4AYJ9	0.772004	0.0368959	0.952	0.172061	PREDICTED: pheophytinase, chloroplastic [Solanum lycopersicum]
Solyc01g088140.2	K4AYK4	1.07248	1	1.077	0.154962	PREDICTED: chloride channel protein 1 [Ziziphus jujuba]
Solyc01g088170.2	Q9FV24	0.902238	0.753755	0.985	0.82672	Aldehyde oxidase OS=Solanum lycopersicum OX=4081 GN=AO2
Solyc01g088350.2	K4AYM5	0.866743	0.905581	0.874	0.362	PREDICTED: NADH dehydrogenase [ubiquinone] 1 alpha subcomplex assembly factor 3 [Solanum lycopersicum]
Solyc01g088370.2	K4AYM7	0.913254	0.775796	0.606	0.0056182	Eukaryotic translation initiation factor 3 subunit B OS=Solanum lycopersicum OX=4081 GN=101267059
Solyc01g088400.2	K4AYN0	0.696633	0.64264	1.768	4.8e-06	PREDICTED: protein ECERIFERUM 1-like [Solanum lycopersicum]
Solyc01g088480.2	K4AYN8	1.15908	0.813391	1.042	0.5748	UMP-CMP kinase OS=Solanum lycopersicum OX=4081 GN=101243930
Solyc01g088510.2	K4AYP1	1.14958	0.523912	1.066	0.023222	PREDICTED: dynamin-related protein 1E [Solanum lycopersicum]
Solyc01g088560.2	K4AYP6	1.4163	0.0522156	1.079	0.161883	PREDICTED: ras-related protein RABH1b [Solanum lycopersicum]
Solyc01g088570.2	K4AYP7	0.744692	0.216296	1.036	0.66956	Acyl carrier protein OS=Solanum lycopersicum OX=4081 GN=101245883
Solyc01g088590.2	K4AYP9	0.941973	1	1.024	0.57056	PREDICTED: putative invertase inhibitor [Solanum lycopersicum]
Solyc01g088600.2	K4AYQ0	1.41711	0.681755	NA	NA	PREDICTED: protein TRIGALACTOSYLDIACYLGLYCEROL 4, chloroplastic [Solanum lycopersicum]
Solyc01g088610.2	K4AYQ1	0.912733	0.991248	0.868	0.00091561	PREDICTED: 10 kDa chaperonin [Solanum pennellii]
Solyc01g088690.2	K4AYQ9	0.996474	1	1.059	0.199563	PREDICTED: probable receptor-like protein kinase At5g47070 [Solanum lycopersicum]
Solyc01g088700.2	K4AYR0	1.01673	1	1.008	0.37178	PREDICTED: eukaryotic translation initiation factor 4G [Solanum lycopersicum]
Solyc01g088730.2	K4AYR3	1.23886	0.218178	NA	NA	PREDICTED: dnaJ homolog subfamily C member 17 [Solanum lycopersicum]
Solyc01g088740.2	K4AYR4	1.10261	0.891189	NA	NA	Casein kinase II subunit beta OS=Solanum lycopersicum OX=4081
Solyc01g089860.2	K4AYS7	1.12867	0.867302	NA	NA	PREDICTED: histone-lysine N-methyltransferase SETD1B [Solanum lycopersicum]
Solyc01g089870.2	K4AYS8	0.776653	0.0816335	0.985	0.78646	PREDICTED: pentatricopeptide repeat-containing protein At1g02150 [Solanum lycopersicum]
Solyc01g089900.2	K4AYT1	1.16366	0.834516	1.083	0.193159	Mannosyltransferase OS=Solanum lycopersicum OX=4081 GN=101253423
Solyc01g089940.1	K4AYT5	NA	NA	0.994	0.8934	PREDICTED: bax inhibitor 1-like [Solanum pennellii]
Solyc01g089970.2	K4AYT8	0.857909	0.390596	0.89	0.0131551	Nucleoside diphosphate kinase OS=Solanum lycopersicum OX=4081 GN=544095
Solyc01g089980.2	K4AYT9	1.13162	0.76726	1.209	0.0957	PREDICTED: ELMO domain-containing protein A isoform X1 [Solanum lycopersicum]
Solyc01g090170.2	K4AYV8	0.937483	1	1.009	0.80944	ras-related protein Rab-1A [Solanum lycopersicum]
Solyc01g090190.2	K4AYW0	0.92623	0.890085	1.047	0.22352	plasminogen activator inhibitor 1 RNA-binding protein-like [Solanum lycopersicum]
Solyc01g090200.2	K4AYW1	0.941834	1	0.86	0.145385	PREDICTED: glycine--tRNA ligase, chloroplastic/mitochondrial 2 isoform X1 [Solanum lycopersicum]
Solyc01g090280.2	K4AYW9	0.994068	1	1.064	0.118319	PREDICTED: tRNA wybutosine-synthesizing protein 4 [Solanum lycopersicum]
Solyc01g090290.2	K4AYX0	0.932809	0.988364	1.064	0.41528	PREDICTED: COP9 signalosome complex subunit 7 isoform X1 [Solanum lycopersicum]
Solyc01g090350.2	K4AYX6	0	1	1.124	0.40018	Non-specific lipid-transfer protein OS=Solanum lycopersicum OX=4081 GN=101258994
Solyc01g090360.2	K4AYX7	0.95844	1	1.045	0.65452	Non-specific lipid-transfer protein OS=Solanum lycopersicum OX=4081 GN=101259287
Solyc01g090410.2	K4AYY2	0.99786	1	0.991	0.85798	PREDICTED: palmitoyl-protein thioesterase 1 isoform X1 [Solanum lycopersicum]
Solyc01g090550.2	K4AYZ6	0.921816	0.837902	NA	NA	PREDICTED: dnaJ protein homolog 2 [Solanum lycopersicum]
Solyc01g090590.2	K4AZ00	0.877902	0.648748	0.955	0.27928	lipase-related family protein [Populus trichocarpa]
Solyc01g090670.2	K4AZ08	0.854357	0.642389	1.038	0.32136	nucleoporin-like protein [Solanum lycopersicum]
Solyc01g090690.2	K4AZ10	1.01148	1	1.071	0.0021227	Elongation factor G, mitochondrial OS=Solanum lycopersicum OX=4081 GN=101265477
Solyc01g090700.2	K4AZ11	0.942925	0.96614	1.101	0.028305	PREDICTED: 3-hydroxyisobutyryl-CoA hydrolase-like protein 1, mitochondrial [Solanum lycopersicum]
Solyc01g090710.2	Q645N0	36.5998	0.00142051	NA	NA	Malate dehydrogenase OS=Solanum lycopersicum OX=4081 GN=cMDH
Solyc01g090720.2	K4AZ13	1.001	1	1.007	0.88356	p53 and DNA damage-regulated protein 1 [Asparagus officinalis]
Solyc01g090750.2	K4AZ16	0.778339	0.0732968	0.918	0.05758	PREDICTED: T-complex protein 1 subunit alpha [Solanum pennellii]
Solyc01g090770.2	K4AZ18	0.850594	0.666289	1.036	0.0159772	alanine-tRNA ligase [Arabidopsis thaliana]
Solyc01g090780.2	K4AZ19	1.07755	0.881829	1	0.98682	PREDICTED: CCR4-NOT transcription complex subunit 1 [Solanum lycopersicum]
Solyc01g090900.2	K4AZ31	1.03709	1	NA	NA	transmembrane protein, putative [Medicago truncatula]
Solyc01g090910.2	K4AZ32	1.42327	0.293894	NA	NA	PREDICTED: vesicle-associated protein 1-1 [Solanum lycopersicum]
Solyc01g090940.2	K4AZ34	1.21879	0.521096	1.035	0.61768	Phosphatidate cytidylyltransferase OS=Solanum lycopersicum OX=4081
Solyc01g090990.2	K4AZ39	0.852438	0.831759	1.002	0.9638	vesicle-associated membrane protein [Solanum lycopersicum]
Solyc01g091020.2	K4AZ42	0.963714	1	NA	NA	Golgi SNAP receptor complex member 1 OS=Solanum lycopersicum OX=4081
Solyc01g091070.2	K4AZ47	0.913461	0.93965	1.096	0.049457	Methionine aminopeptidase OS=Solanum lycopersicum OX=4081
Solyc01g091120.2	K4AZ52	0.948268	0.988364	1.033	0.84854	PREDICTED: IRK-interacting protein [Solanum lycopersicum]
Solyc01g091130.2	K4AZ53	0.848321	0.576047	0.954	0.080644	nitroreductase family protein [Populus trichocarpa]
Solyc01g091160.2	Q5UNS2	1.00522	1	0.946	0.199936	Arginase 1 OS=Solanum lycopersicum OX=4081 GN=ARG1
Solyc01g091170.2	Q5UNS1	2.64293	1	0.839	0.00031732	Arginase 2 OS=Solanum lycopersicum OX=4081 GN=ARG2
Solyc01g091190.2	P10748	0.786318	0.15819	1.016	0.61626	3-phosphoshikimate 1-carboxyvinyltransferase, chloroplastic OS=Solanum lycopersicum OX=4081
Solyc01g091210.2	K4AZ61	1.09206	0.992104	0.92	0.055775	PREDICTED: tRNA 2'-phosphotransferase 1 [Solanum lycopersicum]
Solyc01g091270.2	K4AZ67	0.769598	0.0447901	0.829	0.00074036	PREDICTED: myeloid leukemia factor 1 isoform X1 [Prunus mume]
Solyc01g091310.2	K4AZ71	0.873109	0.738017	0.957	0.32092	PREDICTED: transducin beta-like protein 2 [Solanum lycopersicum]
Solyc01g091350.2	K4AZ75	1.06211	1	0.957	0.52238	ATP-dependent DNA helicase 2 subunit KU80 OS=Solanum lycopersicum OX=4081 GN=101253129
Solyc01g091360.2	K4AZ76	Inf	0.950876	0.863	0.6598	DUF1499 family protein [Medicago truncatula]
Solyc01g091460.2	K4AZ86	1.03198	1	0.87	0.0041216	PREDICTED: brefeldin A-inhibited guanine nucleotide-exchange protein 2-like [Solanum lycopersicum]
Solyc01g091520.2	K4AZ92	0.737455	0.0651415	0.948	0.195264	PREDICTED: enoyl-CoA delta isomerase 1, peroxisomal-like [Solanum lycopersicum]
Solyc01g091530.2	K4AZ93	1.16548	0.708038	1.315	0.0150408	PREDICTED: fasciclin-like arabinogalactan protein 10 [Solanum lycopersicum]
Solyc01g091580.2	K4AZ98	0.986377	1	0.884	0.025675	PREDICTED: cell division protein FtsY homolog, chloroplastic [Solanum lycopersicum]
Solyc01g091640.2	K4AZA4	0.820946	0.329058	1.039	0.6271	PREDICTED: probable methyltransferase PMT13 [Solanum lycopersicum]
Solyc01g091650.2	K4AZA5	0.969451	1	1.043	0.052723	PREDICTED: COP9 signalosome complex subunit 1 [Solanum lycopersicum]
Solyc01g091690.2	K4AZA9	1.39587	0.146643	1.328	0.00028435	PREDICTED: probable methyltransferase PMT15 [Solanum lycopersicum]
Solyc01g091750.2	K4AZB5	0.989108	1	1.048	0.152739	PREDICTED: serine/arginine-rich splicing factor RS41-like isoform X2 [Solanum pennellii]
Solyc01g091780.2	K4AZB8	0.977687	1	1.027	0.75154	PREDICTED: protein-ribulosamine 3-kinase, chloroplastic [Solanum lycopersicum]
Solyc01g091880.2	K4AZC8	1.21563	0.436348	1.061	0.21866	ATPase 101266070 OS=Solanum lycopersicum OX=4081 GN=101266070
Solyc01g091890.2	K4AZC9	0.994607	1	0.92	0.28972	Ubiquitin-related modifier 1 homolog OS=Solanum lycopersicum OX=4081 GN=101266365
Solyc01g091900.2	K4AZD0	1.29677	0.145088	0.883	0.170455	Peroxisomal membrane protein PEX16 OS=Solanum lycopersicum OX=4081 GN=101266867
Solyc01g091910.2	Q9AWB6	4.14444	0.0735533	1.111	0.2723	Phospholipase D OS=Solanum lycopersicum OX=4081 GN=PLDb2
Solyc01g094000.2	K4AZE1	0.887402	0.676273	NA	NA	PREDICTED: UTP:RNA uridylyltransferase 1 [Solanum lycopersicum]
Solyc01g094010.2	K4AZE2	1.05904	1	0.997	0.98968	alpha/beta-hydrolases superfamily protein [Solanum lycopersicum]
Solyc01g094030.2	O48645	0.986725	1	0.952	0.151079	CLB1 OS=Solanum lycopersicum OX=4081 GN=543501
Solyc01g094050.1	K4AZE6	0.957176	1	NA	NA	PREDICTED: BEACH domain-containing protein C2 [Solanum lycopersicum]
Solyc01g094060.2	K4AZE7	0.998208	1	1.043	0.6518	PREDICTED: BEACH domain-containing protein C2 [Solanum lycopersicum]
Solyc01g094080.2	K4AZE9	0.637449	1.64858e-05	0.728	5.93e-05	PREDICTED: cytochrome P450 704C1-like isoform X1 [Solanum lycopersicum]
Solyc01g094150.2	K4AZF6	0.847832	0.503706	NA	NA	PREDICTED: spastin isoform X1 [Solanum lycopersicum]
Solyc01g094170.2	K4AZF8	1.29553	0.124255	1.121	0.0110957	PREDICTED: digalactosyldiacylglycerol synthase 2, chloroplastic [Solanum lycopersicum]
Solyc01g094190.2	K4AZG0	0.985828	1	1.137	0.041277	PREDICTED: methionine adenosyltransferase 2 subunit beta isoform X1 [Solanum lycopersicum]
Solyc01g094200.2	K4AZG1	0.79205	0.218178	1.041	0.080445	Malic enzyme OS=Solanum lycopersicum OX=4081 GN=101246962
Solyc01g094220.2	K4AZG3	0.728424	0.0575941	0.952	0.0188225	carbonyl reductase-like [Solanum lycopersicum]
Solyc01g094240.2	K4AZG5	1.80697	0.611212	0.712	0.0044241	PREDICTED: (+)-neomenthol dehydrogenase-like [Solanum lycopersicum]
Solyc01g094260.2	K4AZG7	0.798081	1	1.635	7.88e-07	PREDICTED: (+)-neomenthol dehydrogenase-like [Solanum lycopersicum]
Solyc01g094270.2	K4AZG8	0.998117	1	1.316	4.09e-06	PREDICTED: (+)-neomenthol dehydrogenase [Solanum lycopersicum]
Solyc01g094280.2	K4AZG9	0.850482	0.599788	1.009	0.43542	PREDICTED: bifunctional protein FolD 4, chloroplastic [Solanum lycopersicum]
Solyc01g094290.2	K4AZH0	1.00739	1	0.869	0.096725	PREDICTED: K(+) efflux antiporter 2, chloroplastic [Solanum lycopersicum]
Solyc01g094330.2	K4AZH4	1.05916	1	NA	NA	propionyl-CoA carboxylase, putative [Medicago truncatula]
Solyc01g094340.2	K4AZH5	1.04564	1	0.981	0.67974	PREDICTED: acetyl-coenzyme A carboxylase carboxyl transferase subunit alpha, chloroplastic isoform X1[Solanum lycopersicum]
Solyc01g094350.2	K4AZH6	1.07611	0.992104	1.048	0.54662	PREDICTED: DEAD-box ATP-dependent RNA helicase 8 [Solanum lycopersicum]
Solyc01g094370.2	Q9XEX9	1.13579	0.849011	1.061	0.087638	Remorin 2 OS=Solanum lycopersicum OX=4081 GN=rem-2
Solyc01g094400.2	K4AZI1	NA	NA	1.22	0.00180265	PREDICTED: actin-depolymerizing factor 12 [Solanum pennellii]
Solyc01g094410.2	K4AZI2	0.951676	0.969812	1.056	0.159144	PREDICTED: FT-interacting protein 1-like [Solanum lycopersicum]
Solyc01g094420.2	K4AZI3	0.926579	0.918358	NA	NA	PREDICTED: sentrin-specific protease 1-like [Capsicum annuum]
Solyc01g094480.2	K4AZI9	1.06899	0.957782	1.241	0.107922	PREDICTED: protein pleiotropic regulatory locus 1 [Solanum lycopersicum]
Solyc01g094500.2	K4AZJ1	1.14777	1	NA	NA	PREDICTED: riboflavin biosynthesis protein PYRD, chloroplastic [Solanum lycopersicum]
Solyc01g094540.2	K4AZJ5	0.968819	1	0.815	0.00114014	Small nuclear ribonucleoprotein-associated protein OS=Solanum lycopersicum OX=4081
Solyc01g094550.2	K4AZJ6	1.29606	0.207304	1.064	0.119064	PREDICTED: acyl-CoA thioesterase 2-like [Solanum pennellii]
Solyc01g094560.2	K4AZJ7	1.04372	1	1.048	0.21826	60S ribosomal protein L36 OS=Solanum lycopersicum OX=4081
Solyc01g094570.2	K4AZJ8	1.16092	0.647242	1.171	0.45026	lipase class 3 family protein [Populus trichocarpa]
Solyc01g094690.2	K4AZL0	0.873249	0.77737	0.801	7.83e-05	Plasmamembrane intrinsic protein 12 OS=Solanum lycopersicum OX=4081 GN=543640
Solyc01g094720.2	K4AZL3	0.719836	0.0912141	NA	NA	PREDICTED: ascorbate transporter, chloroplastic [Solanum lycopersicum]
Solyc01g094770.2	K4AZL7	0.99951	1	NA	NA	PREDICTED: ATG8-interacting protein 1 isoform X2 [Solanum lycopersicum]
Solyc01g094790.2	K4AZL9	1.14223	0.591319	1.071	0.0045024	Cysteine synthase OS=Solanum lycopersicum OX=4081 GN=101255033
Solyc01g094920.2	K4AZN2	1.18155	0.243839	0.779	0.0036593	PREDICTED: probable receptor-like protein kinase At5g24010 [Solanum lycopersicum]
Solyc01g094930.2	K4AZN3	0.947125	1	0.87	0.035341	PREDICTED: CAAX prenyl protease 1 homolog [Solanum lycopersicum]
Solyc01g094960.2	K4AZN6	1.00826	1	1.128	0.0199181	Mitogen-activated protein kinase OS=Solanum lycopersicum OX=4081 GN=100534642
Solyc01g095000.2	K4AZP0	0.908396	0.918366	1.177	0.20542	Nuclear transport factor 2 (NTF2) family protein [Arabidopsis thaliana]
Solyc01g095050.2	K4AZP5	1.12061	0.658582	0.81	0.00155618	cAMP-regulated phosphoprotein 19-related protein [Arabidopsis thaliana]
Solyc01g095120.2	K4AZQ1	0.824158	0.500536	1.096	0.009204	alpha/beta-hydrolases superfamily protein [Solanum lycopersicum]
Solyc01g095140.2	P93220	4.27676	0.188562	1.72	2.03e-05	Ethylene-responsive late embryogenesis-like protein OS=Solanum lycopersicum OX=4081 GN=ER5
Solyc01g095150.2	Q40159	1.58247	0.00170791	1.002	0.90092	Late embryogenesis (Lea)-like protein OS=Solanum lycopersicum OX=4081 GN=544157
Solyc01g095170.2	Q19QU4	0.874206	0.513221	1.003	0.94074	Plant cell wall protein SlTFR88 OS=Solanum lycopersicum OX=4081 GN=778266
Solyc01g095200.2	K4AZQ9	0.940096	0.94303	0.987	0.63148	Reticulon-like protein OS=Solanum lycopersicum OX=4081 GN=101262660
Solyc01g095210.2	K4AZR0	0.876911	0.807578	0.904	0.1199	PREDICTED: golgin candidate 4 isoform X1 [Solanum lycopersicum]
Solyc01g095270.2	K4AZR6	0.841249	0.498195	NA	NA	DUF2358 family protein [Medicago truncatula]
Solyc01g095320.2	K4AZS1	0.75578	0.0199806	NA	NA	PREDICTED: BAG family molecular chaperone regulator 6 [Solanum lycopersicum]
Solyc01g095410.2	K4AZT0	1.11285	0.639154	1	0.98466	PREDICTED: eukaryotic translation initiation factor 1A-like [Solanum pennellii]
Solyc01g095420.2	K4AZT1	0.991188	1	0.945	0.158122	copper ion-binding protein [Medicago truncatula]
Solyc01g095430.2	K4AZT2	1.41385	0.551137	0.892	0.0101837	PREDICTED: protein CURVATURE THYLAKOID 1A, chloroplastic [Solanum lycopersicum]
Solyc01g095450.2	K4AZT4	NA	NA	0.955	0.117118	PREDICTED: GDSL esterase/lipase At4g01130 [Solanum lycopersicum]
Solyc01g095480.2	K4AZT7	0.924983	1	1.118	0.045398	PREDICTED: exosome complex component RRP41 homolog [Solanum lycopersicum]
Solyc01g095580.2	K4AZU7	0.837065	0.270192	1.047	0.65286	PREDICTED: jasmonic acid-amido synthetase JAR1-like [Solanum lycopersicum]
Solyc01g095620.2	D7S016	0.558776	0.901691	1.185	0.0132841	Glycosyltransferase OS=Solanum lycopersicum OX=4081 GN=101244237
Solyc01g095650.2	K4AZV4	2.16329	1	NA	NA	PREDICTED: histone H3-like centromeric protein HTR12 isoform X1 [Solanum lycopersicum]
Solyc01g095670.2	K4AZV6	1.06317	1	0.958	0.146543	PREDICTED: rhodanese-like domain-containing protein 4, chloroplastic [Solanum lycopersicum]
Solyc01g095730.2	K4AZW2	1.03108	1	NA	NA	Poly(A) RNA polymerase cid14 [Morus notabilis]
Solyc01g095900.2	K4AZX9	0.861152	0.339458	0.987	0.74914	PREDICTED: protein TSS-like isoform X1 [Solanum lycopersicum]
Solyc01g095970.2	K4AZY6	1.23564	0.564647	1.129	0.0159182	PREDICTED: dynamin-related protein 5A [Solanum lycopersicum]
Solyc01g096040.2	K4AZZ3	0.67938	0.00064608	1.116	0.000182655	PREDICTED: aspartyl protease family protein 2 [Solanum lycopersicum]
Solyc01g096050.2	K4AZZ4	0.899791	0.703768	1.116	0.115864	PREDICTED: transcription factor bHLH13-like [Solanum lycopersicum]
Solyc01g096060.2	K4AZZ5	0.871361	0.595313	0.945	0.106121	PREDICTED: exportin-2 [Solanum lycopersicum]
Solyc01g096090.2	K4AZZ8	0.930945	1	0.825	0.23822	fiber [Arabidopsis thaliana]
Solyc01g096160.2	K4B005	1.12177	0.758853	1.044	0.42378	PREDICTED: bifunctional fucokinase/fucose pyrophosphorylase isoform X1 [Solanum lycopersicum]
Solyc01g096240.2	K4B012	0.917287	0.92394	NA	NA	plant/F21F14-40 protein [Medicago truncatula]
Solyc01g096250.2	K4B013	0.577128	0.467153	1.182	0.083002	PREDICTED: extensin [Solanum pennellii]
Solyc01g096270.2	K4B015	0.991876	1	0.895	0.075783	PREDICTED: cytochrome b5 [Solanum lycopersicum]
Solyc01g096350.2	K4B023	1.04469	1	1.151	0.24276	PREDICTED: CDPK-related kinase 3 [Solanum lycopersicum]
Solyc01g096370.2	K4B025	0	1	1.304	0.00109616	PREDICTED: transcription factor MYC2-like isoform X2 [Solanum lycopersicum]
Solyc01g096430.2	K4B031	1.11401	0.758807	0.992	0.74754	PREDICTED: NAD(P)H:quinone oxidoreductase [Solanum pennellii]
Solyc01g096450.2	K4B033	0.786608	0.913994	1.003	0.85716	PREDICTED: aspartyl protease AED3 [Solanum lycopersicum]
Solyc01g096460.2	K4B034	1.00314	1	NA	NA	PREDICTED: U-box domain-containing protein 11 [Solanum lycopersicum]
Solyc01g096480.2	Q9LKW0	0.926278	1	0.948	0.23182	Thioredoxin-like protein CITRX, chloroplastic OS=Solanum lycopersicum OX=4081 GN=CITRX
Solyc01g096490.2	K4B037	0.989631	1	NA	NA	PREDICTED: E3 ubiquitin-protein ligase KEG [Solanum lycopersicum]
Solyc01g096500.2	K4B038	1.30626	0.0437065	NA	NA	PREDICTED: sphingoid long-chain bases kinase 1 [Solanum lycopersicum]
Solyc01g096520.2	K4B040	0.889049	0.885697	1.03	0.183121	Peptidyl-prolyl cis-trans isomerase OS=Solanum lycopersicum OX=4081 GN=101268431
Solyc01g096530.2	K4B041	0.931834	1	1.067	0.140096	Trafficking protein particle complex subunit OS=Solanum lycopersicum OX=4081 GN=101243742
Solyc01g096540.2	K4B042	1.32435	0.238619	0.801	0.138938	plant/MOJ9-14 protein [Medicago truncatula]
Solyc01g096550.2	K4B043	0.908157	0.946022	0.989	0.81676	protein arginine methyltransferase [Solanum lycopersicum]
Solyc01g096560.1	K4B044	0.628144	1	NA	NA	PREDICTED: CO(2)-response secreted protease-like [Solanum lycopersicum]
Solyc01g096590.2	K4B047	1.03491	1	1.097	0.0094233	ribosomal protein S10p/S20e family protein [Solanum lycopersicum]
Solyc01g096660.2	Q672Q7	0.821342	0.239047	0.777	0.00157739	PSII-associated proline-rich protein [Solanum lycopersicum]
Solyc01g096670.2	K4B055	0.556024	0.000227747	NA	NA	PREDICTED: cytochrome P450 98A2-like [Solanum lycopersicum]
Solyc01g096700.2	K4B058	0.94171	0.922746	1.018	0.54748	gonidialess A/Zuotin related factor-like protein [Solanum lycopersicum]
Solyc01g096710.2	K4B059	1.05341	0.984202	0.977	0.88574	PREDICTED: dr1-associated corepressor-like isoform X1 [Solanum lycopersicum]
Solyc01g096780.2	K4B066	1.05384	1	1.144	0.000122778	PREDICTED: protein SAD1/UNC-84 domain protein 1-like [Solanum lycopersicum]
Solyc01g096830.2	K4B071	1.01441	1	1.004	0.87504	Cation-transporting ATPase OS=Solanum lycopersicum OX=4081 GN=101249766
Solyc01g096850.2	K4B073	1.06837	0.988364	1.08	0.46076	PREDICTED: protein FAR1-RELATED SEQUENCE 3-like isoform X1 [Solanum lycopersicum]
Solyc01g096870.2	K4B075	0.82299	0.249122	0.98	0.3076	PREDICTED: proline--tRNA ligase, chloroplastic/mitochondrial [Solanum lycopersicum]
Solyc01g096910.2	K4B079	1.28695	0.389876	0.928	0.324	PREDICTED: vacuolar protein sorting-associated protein 36 [Solanum lycopersicum]
Solyc01g096930.2	K4B081	1.19561	0.416773	NA	NA	Phospholipid-transporting ATPase OS=Solanum lycopersicum OX=4081 GN=101252122
Solyc01g096960.2	K4B084	1.01199	1	1.35	0.0025837	PREDICTED: protein RESTRICTED TEV MOVEMENT 2 [Solanum lycopersicum]
Solyc01g096980.1	K4B086	1.04991	1	1.083	0.130064	PREDICTED: protein piccolo-like [Solanum pennellii]
Solyc01g096990.2	K4B087	1.00625	1	1.029	0.56276	PREDICTED: vacuolar protein sorting-associated protein 9A [Solanum lycopersicum]
Solyc01g097160.2	K4B0A4	0.97279	1	1.076	0.082242	oxidoreductase [Arabidopsis lyrata subsp. lyrata]
Solyc01g097190.2	K4B0A7	0.852006	0.401804	0.954	0.058624	ankyrin repeats-containing protein [Solanum lycopersicum]
Solyc01g097240.2	P32045	0.804743	0.658915	1.027	0.48522	Pathogenesis-related protein P2 OS=Solanum lycopersicum OX=4081
Solyc01g097270.2	K4B0B4	0.322698	0.753685	0.854	0.032457	PREDICTED: wound-induced protein WIN2 [Solanum pennellii]
Solyc01g097300.2	K4B0B7	0.787085	0.365795	1.065	0.04136	Prefoldin subunit 4 OS=Solanum lycopersicum OX=4081 GN=101260870
Solyc01g097310.2	K4B0B8	1.06977	0.969701	0.836	0.043157	PREDICTED: sec-independent protein translocase protein TATA, chloroplastic [Solanum lycopersicum]
Solyc01g097340.2	C6K2K9	0.545481	0.000785932	0.677	0.00022483	GDP-mannose 3',5'-epimerase OS=Solanum lycopersicum OX=4081 GN=GME1
Solyc01g097350.2	K4B0C2	1.15502	0.665965	1.04	0.3011	calcium-binding EF hand family protein [Populus trichocarpa]
Solyc01g097360.2	K4B0C3	1.11865	0.929817	1.12	0.033878	uncharacterized LOC100274819 [Zea mays]
Solyc01g097380.1	K4B0C5	0.864587	1	NA	NA	PREDICTED: perakine reductase-like [Solanum pennellii]
Solyc01g097440.2	K4B0D1	1.02486	1	0.978	0.69248	putative peptide:N-glycanase [Solanum lycopersicum]
Solyc01g097450.2	K4B0D2	NA	NA	0.979	0.099875	PREDICTED: PITH domain-containing protein At3g04780 [Solanum lycopersicum]
Solyc01g097460.2	K4B0D3	0.88854	0.649066	0.891	0.0144611	PREDICTED: probable ribose-5-phosphate isomerase 3, chloroplastic [Solanum pennellii]
Solyc01g097510.2	K4B0D8	0.982309	1	1.035	0.75936	Annexin OS=Solanum lycopersicum OX=4081 GN=101264558
Solyc01g097520.2	K4B0D9	1.05569	1	0.995	0.7191	PREDICTED: annexin D4 [Solanum lycopersicum]
Solyc01g097540.2	K4B0E1	0.873996	0.732829	0.987	0.53956	Annexin OS=Solanum lycopersicum OX=4081 GN=101265171
Solyc01g097600.1	K4B0E7	0.952211	1	NA	NA	PREDICTED: multisubstrate pseudouridine synthase 7 isoform X1 [Solanum lycopersicum]
Solyc01g097610.2	K4B0E8	0.828578	0.391032	1.043	0.25282	PREDICTED: F-box protein At5g49610-like [Solanum lycopersicum]
Solyc01g097670.2	K4B0F4	0.75451	0.306594	1.451	0.000140273	PREDICTED: pentatricopeptide repeat-containing protein At3g49170, chloroplastic [Solanum lycopersicum]
Solyc01g097740.2	K4B0G1	0.939176	1	0.911	0.087023	PREDICTED: ER membrane protein complex subunit 2 [Solanum lycopersicum]
Solyc01g097760.2	K4B0G3	1.01875	1	NA	NA	PREDICTED: 60S ribosomal protein L7a-2-like [Solanum pennellii]
Solyc01g097770.2	K4B0G4	2.05622	0.707693	0.965	0.48658	phototropin-2 [Solanum lycopersicum]
Solyc01g097800.2	K4B0G7	0.823784	0.310024	1.039	0.100661	PREDICTED: DNA-damage-repair/toleration protein DRT102 [Solanum lycopersicum]
Solyc01g097810.2	Q9SE20	0.85602	0.399219	0.965	0.146061	Zeta-carotene desaturase, chloroplastic/chromoplastic OS=Solanum lycopersicum OX=4081 GN=ZDS
Solyc01g097870.2	K4B0H4	0.94484	1	0.803	0.002644	40S ribosomal protein S24 OS=Solanum lycopersicum OX=4081 GN=101244617
Solyc01g097880.2	K4B0H5	0.91111	0.846426	0.995	0.8128	Guanine deaminase OS=Solanum lycopersicum OX=4081 GN=101244906
Solyc01g097890.2	K4B0H6	1.12399	0.736567	1.055	0.171715	PREDICTED: probable transcription factor At5g28040 [Solanum lycopersicum]
Solyc01g097910.2	K4B0H8	1.61796	0.00284936	1.023	0.72782	PREDICTED: rubredoxin [Solanum tuberosum]
Solyc01g097980.2	K4B0I5	1.12328	0.672855	1.09	0.47822	TCTR2 protein [Solanum lycopersicum]
Solyc01g098000.2	K4B0I7	0.905748	0.960107	0.962	0.39552	PREDICTED: elongation factor 1-delta 1 isoform X1 [Solanum lycopersicum]
Solyc01g098040.2	K4B0J1	1.10117	0.847372	NA	NA	S-adenosylmethionine-dependent methyltransferase, putative [Medicago truncatula]
Solyc01g098090.2	K4B0J6	1.09491	0.809866	1.028	0.59312	WD repeat-containing protein [Solanum lycopersicum]
Solyc01g098100.2	K4B0J7	0.673464	0.00713666	NA	NA	60S ribosome subunit biogenesis protein NIP7 homolog OS=Solanum lycopersicum OX=4081 GN=101250451
Solyc01g098110.2	K4B0J8	0.670116	0.000312625	0.881	0.00080259	PREDICTED: acyltransferase-like protein At1g54570, chloroplastic isoform X2 [Solanum pennellii]
Solyc01g098140.2	K4B0K1	0.813549	0.828477	0.708	0.00018357	PREDICTED: carboxylesterase 1-like [Solanum lycopersicum]
Solyc01g098160.2	K4B0K3	1.03032	1	1.163	0.49802	PREDICTED: probable serine/threonine-protein kinase At1g54610 [Solanum lycopersicum]
Solyc01g098170.2	K4B0K4	1.06348	0.985916	1.066	0.36642	PREDICTED: protein HASTY 1 [Solanum lycopersicum]
Solyc01g098180.2	K4B0K5	0.882889	0.708038	1.265	0.36442	PREDICTED: translation initiation factor eIF-2B subunit epsilon [Solanum lycopersicum]
Solyc01g098190.2	K4B0K6	0.902201	0.702669	NA	NA	Sodium/hydrogen exchanger OS=Solanum lycopersicum OX=4081 GN=778261
Solyc01g098200.2	K4B0K7	0.849791	0.685936	NA	NA	PREDICTED: vesicle-associated protein 1-2 [Solanum lycopersicum]
Solyc01g098230.2	K4B0L0	0.800775	0.352174	0.997	0.9035	PREDICTED: mitochondrial import inner membrane translocase subunit TIM44-2 [Solanum lycopersicum]
Solyc01g098380.2	K4B0M5	0.828357	0.450927	1.108	0.157163	PREDICTED: 4-hydroxy-tetrahydrodipicolinate reductase 1, chloroplastic-like [Solanum lycopersicum]
Solyc01g098400.2	K4B0M7	0.284369	0.454619	0.996	0.9792	PREDICTED: histidine-containing phosphotransfer protein 1-like [Solanum pennellii]
Solyc01g098460.2	K4B0N3	0.970494	1	1.094	0.47746	U6 small nuclear RNA (adenine-(43)-N(6))-methyltransferase OS=Solanum lycopersicum OX=4081
Solyc01g098500.2	K4B0N7	0.953303	1	1.07	0.192281	sugar-porter family protein 5 isoform 1 [Solanum lycopersicum]
Solyc01g098550.2	K4B0P2	0.825084	0.499394	0.718	0.00066347	PREDICTED: tryptophan synthase alpha chain [Solanum lycopersicum]
Solyc01g098560.2	K4B0P3	1.53914	0.457112	1.376	0.00180127	PREDICTED: sugar transporter ERD6-like 5 [Solanum lycopersicum]
Solyc01g098610.2	E1U7P9	1.04254	1	1.038	0.27154	Glutathione synthetase OS=Solanum lycopersicum OX=4081 GN=GSH2
Solyc01g098630.2	K4B0Q0	0.874581	0.889736	0.999	0.9649	PREDICTED: 39S ribosomal protein L45, mitochondrial [Solanum lycopersicum]
Solyc01g098640.2	K4B0Q1	1.45001	0.162013	0.982	0.72878	PREDICTED: UPF0603 protein At1g54780, chloroplastic [Solanum lycopersicum]
Solyc01g098650.2	K4B0Q2	0.53759	4.26146e-06	0.861	0.035077	PREDICTED: GDSL esterase/lipase At1g54790 [Solanum lycopersicum]
Solyc01g098700.2	K4B0Q7	0.790271	0.430159	0.931	0.033221	PREDICTED: branched-chain-amino-acid aminotransferase-like protein 1 [Solanum lycopersicum]
Solyc01g098750.2	K4B0R2	1.19737	0.573557	NA	NA	PREDICTED: probable E3 ubiquitin-protein ligase LUL4 [Solanum lycopersicum]
Solyc01g098760.2	K4B0R3	0.780334	0.393384	NA	NA	PREDICTED: neurogenic protein mastermind [Solanum lycopersicum]
Solyc01g098780.2	K4B0R5	0.878275	0.7334	0.966	0.6398	Signal peptidase complex subunit 3 OS=Solanum lycopersicum OX=4081 GN=101260768
Solyc01g098810.2	K4B0R8	1.07826	1	1.053	0.45332	PREDICTED: alpha-crystallin domain-containing protein 22.3 [Solanum lycopersicum]
Solyc01g098840.2	K4B0S1	1.19052	0.626027	1.015	0.66962	Mevalonate kinase OS=Solanum lycopersicum OX=4081 GN=101261961
Solyc01g098850.2	K4B0S2	0.68114	1	1.049	0.62528	PREDICTED: glucose and ribitol dehydrogenase homolog 1 [Solanum lycopersicum]
Solyc01g098880.2	K4B0S5	0.855523	0.47731	0.962	0.00120417	PREDICTED: serine--tRNA ligase [Solanum lycopersicum]
Solyc01g098900.2	K4B0S7	1.11329	0.859456	1.106	0.24412	Protein YIPF OS=Solanum lycopersicum OX=4081 GN=101263468
Solyc01g098910.2	K4B0S8	1.5028	0.0593393	1.254	0.023716	PREDICTED: peroxisomal adenine nucleotide carrier 1 [Solanum lycopersicum]
Solyc01g098920.2	K4B0S9	1.12788	0.609225	1.028	0.0067215	Mitochondrial Rho GTPase OS=Solanum lycopersicum OX=4081 GN=101264070
Solyc01g098990.2	K4B0T6	1.0737	1	0.892	0.132803	DUF1995 domain protein, putative (DUF1995) [Arabidopsis thaliana]
Solyc01g099040.2	K4B0U1	0.897886	0.667772	0.822	3.97e-05	PREDICTED: GDSL esterase/lipase At5g03980 isoform X1 [Solanum lycopersicum]
Solyc01g099090.2	K4B0U6	1.1529	0.473263	1.005	0.7638	PREDICTED: mannosylglycoprotein endo-beta-mannosidase [Solanum lycopersicum]
Solyc01g099100.2	K4B0U7	1.08674	0.842983	1.059	0.008585	PREDICTED: long chain acyl-CoA synthetase 6, peroxisomal [Solanum lycopersicum]
Solyc01g099110.2	K4B0U8	0.882698	0.798136	0.95	0.065561	PREDICTED: probable Xaa-Pro aminopeptidase P [Solanum lycopersicum]
Solyc01g099130.2	K4B0V0	1.07662	0.904923	0.985	0.9501	PREDICTED: F-box protein At1g55000 [Solanum lycopersicum]
Solyc01g099150.2	K4B0V2	0.890098	0.708996	1.663	0.00049968	Lipoxygenase OS=Solanum lycopersicum OX=4081
Solyc01g099160.2	Q9FT17	0.829958	0.676273	1.031	0.094464	Lipoxygenase OS=Solanum lycopersicum OX=4081 GN=543818
Solyc01g099180.2	K4B0V5	0.470594	0.963083	0.916	0.0040841	Lipoxygenase OS=Solanum lycopersicum OX=4081 GN=107648852
Solyc01g099190.2	P38416	0.540324	2.58314e-10	0.921	0.00151595	Linoleate 9S-lipoxygenase B OS=Solanum lycopersicum OX=4081 GN=LOX1.2
Solyc01g099200.2	K4B0V7	0.448372	0.0097898	NA	NA	Lipoxygenase OS=Solanum lycopersicum OX=4081 GN=101266174
Solyc01g099240.2	K4B0W1	0.950511	1	0.981	0.60602	PREDICTED: probable 3-hydroxyisobutyrate dehydrogenase-like 1, mitochondrial [Solanum lycopersicum]
Solyc01g099280.2	K4B0W5	1.15058	0.749114	NA	NA	PREDICTED: sucrose nonfermenting 4-like protein [Solanum lycopersicum]
Solyc01g099350.2	K4B0X2	1.04685	1	1.12	0.005299	PREDICTED: acyl-CoA-binding domain-containing protein 4 [Solanum lycopersicum]
Solyc01g099370.2	K4B0X4	1.73171	4.0025e-10	0.888	0.10122	PREDICTED: protein SRC2 homolog [Solanum lycopersicum]
Solyc01g099400.2	K4B0X7	1.0948	0.818187	1.085	0.135822	PREDICTED: autophagy-related protein 18a [Solanum lycopersicum]
Solyc01g099410.2	P25469	0.625614	0.167568	0.988	0.89312	Histone H2A.1 OS=Solanum lycopersicum OX=4081
Solyc01g099520.2	K4B0Y8	1.41649	0.000933211	0.772	0.0066219	PREDICTED: rapid alkalinization factor [Solanum pennellii]
Solyc01g099560.2	K4B0Z1	NA	NA	NA	NA	PREDICTED: (+)-neomenthol dehydrogenase-like isoform X1 [Solanum lycopersicum]
Solyc01g099590.2	A3FMP5	0.74658	0.00500795	0.766	1.45e-07	Glutathione-S-transferase OS=Solanum lycopersicum OX=4081 GN=gst
Solyc01g099600.2	K4B0Z5	0.745458	0.00928674	0.903	0.020782	PREDICTED: heavy metal-associated isoprenylated plant protein 3 [Solanum lycopersicum]
Solyc01g099630.2	Q40144	0.787505	1	1.017	0.593	Probable xyloglucan endotransglucosylase/hydrolase 1 OS=Solanum lycopersicum OX=4081 GN=XTH1
Solyc01g099660.2	K4B100	0.775822	0.363967	0.574	0.006882	PREDICTED: mediator of RNA polymerase II transcription subunit 37a [Solanum lycopersicum]
Solyc01g099680.2	K4B102	0.98621	1	0.856	0.0041015	PREDICTED: REF/SRPP-like protein At3g05500 isoform X1 [Solanum lycopersicum]
Solyc01g099690.2	K4B103	0.850694	0.355265	0.916	0.00112029	ATP-dependent Clp protease proteolytic subunit OS=Solanum lycopersicum OX=4081 GN=101253726
Solyc01g099700.2	K4B104	1.11931	0.766792	1.17	0.26304	T-box protein [Arabidopsis thaliana]
Solyc01g099740.2	K4B108	0.93281	0.993763	1.079	0.024241	PREDICTED: probable U6 snRNA-associated Sm-like protein LSm4 [Solanum pennellii]
Solyc01g099760.2	K4B110	0.95712	1	1.052	0.078818	PREDICTED: 26S protease regulatory subunit 6A homolog [Solanum tuberosum]
Solyc01g099770.2	K4B111	1.11673	0.919456	0.988	0.6943	translationally-controlled tumor protein homolog [Solanum lycopersicum]
Solyc01g099780.2	K4B112	1.17749	0.667755	0.972	0.54188	PREDICTED: translationally-controlled tumor protein homolog [Solanum lycopersicum]
Solyc01g099810.2	K4B115	1.0822	0.892985	0.954	0.25708	PREDICTED: serine/arginine-rich splicing factor SR30 isoform X1 [Solanum lycopersicum]
Solyc01g099830.2	K4B117	0.976443	1	0.947	0.20242	PREDICTED: 60S ribosomal protein L22-3 [Solanum tuberosum]
Solyc01g099840.2	K4B118	1.32631	0.0633124	NA	NA	PREDICTED: auxin-repressed 12.5 kDa protein [Solanum pennellii]
Solyc01g099850.2	K4B119	0.635019	0.00222401	0.923	0.123517	folate receptor family protein [Arabidopsis thaliana]
Solyc01g099860.2	K4B120	1.00892	1	0.914	0.075323	Serine/threonine-protein phosphatase OS=Solanum lycopersicum OX=4081 GN=101258308
Solyc01g099890.2	K4B123	0.899114	0.920236	1.07	0.058304	PREDICTED: malignant T-cell-amplified sequence 1 homolog [Solanum tuberosum]
Solyc01g099900.2	K4B124	0.959019	1	0.843	0.034257	PREDICTED: 60S ribosomal protein L18-2 [Solanum pennellii]
Solyc01g099910.2	K4B125	1.00937	1	NA	NA	PREDICTED: bifunctional epoxide hydrolase 2 [Solanum lycopersicum]
Solyc01g100030.2	P32518	0.329911	0.00356789	NA	NA	Deoxyuridine 5'-triphosphate nucleotidohydrolase OS=Solanum lycopersicum OX=4081
Solyc01g100050.2	K4B139	1.08328	0.8421	1.071	0.022843	PREDICTED: topless-related protein 3 isoform X2 [Solanum pennellii]
Solyc01g100060.2	K4B140	0.993284	1	NA	NA	PREDICTED: pre-mRNA-splicing factor 38 [Solanum lycopersicum]
Solyc01g100170.2	K4B151	1.18894	0.425625	1.038	0.51526	PREDICTED: syntaxin-43 [Solanum lycopersicum]
Solyc01g100190.2	K4B153	0.986835	1	NA	NA	PREDICTED: protein misato homolog 1 isoform X2 [Solanum lycopersicum]
Solyc01g100320.2	K4B166	0.805902	0.108422	0.982	0.20142	protein disulfide-isomerase like 2-1 precursor [Solanum lycopersicum]
Solyc01g100330.2	K4B167	1.03754	1	0.945	0.122701	zinc finger matrin-type protein 2 [Solanum lycopersicum]
Solyc01g100350.2	K4B169	1.14965	0.424513	0.961	0.53516	small GTP-binding protein Sar1BNt-like protein [Solanum tuberosum]
Solyc01g100360.2	K4B170	1.06485	0.988364	0.985	0.45076	PREDICTED: dihydrolipoyl dehydrogenase 2, chloroplastic-like [Solanum pennellii]
Solyc01g100370.2	K4B171	0.516947	0.00465302	0.7	0.000118945	universal stress protein A-like protein isoform 2 [Solanum lycopersicum]
Solyc01g100380.2	K4B172	0.861624	0.367505	0.934	0.27188	PREDICTED: calreticulin [Solanum pennellii]
Solyc01g100390.2	K4B173	0.979555	1	0.893	0.0019403	PREDICTED: pyrophosphate-energized vacuolar membrane proton pump [Solanum lycopersicum]
Solyc01g100410.2	K4B175	1.07402	1	0.916	0.025318	PREDICTED: iron-sulfur assembly protein IscA-like 2, mitochondrial [Solanum lycopersicum]
Solyc01g100480.2	K4B182	0.935933	0.988364	0.894	0.060922	transmembrane protein, putative [Medicago truncatula]
Solyc01g100520.2	Q93YH0	0.957172	1	0.756	8.42e-05	ATP-dependent Clp protease proteolytic subunit OS=Solanum lycopersicum OX=4081 GN=clpP2
Solyc01g100570.2	K4B188	0.993852	1	0.818	0.063642	PREDICTED: nucleolar protein 56 [Solanum lycopersicum]
Solyc01g100580.2	K4B189	0.947066	1	NA	NA	PREDICTED: pentatricopeptide repeat-containing protein At4g01990, mitochondrial-like [Solanum lycopersicum]
Solyc01g100650.2	K4B196	0.958406	1	0.988	0.72244	PREDICTED: NHL repeat-containing protein 2 isoform X2 [Solanum lycopersicum]
Solyc01g100720.2	K4B1A3	1.07351	0.905347	1.194	0.0062951	Importin subunit alpha OS=Solanum lycopersicum OX=4081 GN=101253727
Solyc01g100740.2	K4B1A5	1.0451	1	1.153	0.024657	PREDICTED: probable Xaa-Pro aminopeptidase 3 [Solanum lycopersicum]
Solyc01g100760.2	K4B1A7	0.360689	6.91916e-07	0.822	0.24626	plant/F25P12-18 protein [Medicago truncatula]
Solyc01g100770.2	K4B1A8	0.550695	0.0114135	1.011	0.84284	plant/F25P12-18 protein [Medicago truncatula]
Solyc01g100810.2	K4B1B2	1.23111	0.338834	0.926	0.22516	PREDICTED: alkaline/neutral invertase A, mitochondrial [Solanum lycopersicum]
Solyc01g100820.2	K4B1B3	0.92991	1	1.111	0.044964	PREDICTED: AP-3 complex subunit mu isoform X2 [Solanum lycopersicum]
Solyc01g100840.2	K4B1B5	1.09994	1	0.941	0.25362	PREDICTED: trafficking protein particle complex subunit 4 [Solanum lycopersicum]
Solyc01g100970.2	K4B1C7	0.942676	1	0.903	0.00198459	PREDICTED: pyrrolidone-carboxylate peptidase [Solanum pennellii]
Solyc01g101020.2	K4B1D2	1.01084	1	NA	NA	PREDICTED: FACT complex subunit SPT16-like [Solanum lycopersicum]
Solyc01g101040.2	K4B1D4	1.11602	0.74573	0.996	0.88646	PREDICTED: ATP-citrate synthase alpha chain protein 3 [Solanum pennellii]
Solyc01g101060.2	P43280	1.51952	4.26146e-06	1.218	0.0020202	S-adenosylmethionine synthase 1 OS=Solanum lycopersicum OX=4081 GN=SAM1
Solyc01g101070.2	K4B1D6	0.988405	1	NA	NA	PREDICTED: pleiotropic drug resistance protein 3 isoform X1 [Solanum lycopersicum]
Solyc01g101140.2	K4B1E3	0.892477	0.636968	NA	NA	PREDICTED: meiosis arrest female protein 1 homolog [Prunus mume]
Solyc01g101240.2	Q40140	1.72289	2.07014e-08	1.303	0.0044786	Aspartic protease OS=Solanum lycopersicum OX=4081 GN=543969
Solyc01g101250.2	K4B1F2	1.08278	0.959757	NA	NA	PREDICTED: G patch domain-containing protein 8 [Solanum lycopersicum]
Solyc01g102310.2	K4B1F9	0.988449	1	0.824	0.0026197	PREDICTED: probable serine/threonine-protein kinase kinX isoform X1 [Solanum lycopersicum]
Solyc01g102330.2	K4B1G1	1.20303	0.707693	1.108	0.0179751	PREDICTED: probable carbohydrate esterase At4g34215 [Solanum lycopersicum]
Solyc01g102350.2	K4B1G3	1.2546	0.594065	1.182	0.0085644	Pectin acetylesterase OS=Solanum lycopersicum OX=4081 GN=101268518
Solyc01g102370.2	K4B1G5	0.909241	1	1.066	0.1241	Flap endonuclease 1 OS=Solanum lycopersicum OX=4081 GN=FEN1
Solyc01g102400.2	K4B1G8	1.34336	0.427727	1.065	0.024919	PREDICTED: germin-like protein 5-1 [Solanum lycopersicum]
Solyc01g102410.2	K4B1G9	0.867917	0.496347	1.051	0.0636	PREDICTED: glutamate--tRNA ligase, cytoplasmic [Solanum lycopersicum]
Solyc01g102470.2	K4B1H5	0.791892	0.510715	1.026	0.57034	PREDICTED: pentatricopeptide repeat-containing protein At4g38150-like [Solanum lycopersicum]
Solyc01g102490.2	K4B1H7	2.10952	0.0614168	1.097	0.033378	PREDICTED: NADPH:adrenodoxin oxidoreductase, mitochondrial isoform X3 [Solanum lycopersicum]
Solyc01g102510.2	K4B1H9	1.14174	0.520043	1.17	0.000196871	Transducin/WD40 repeat-like superfamily protein [Arabidopsis thaliana]
Solyc01g102520.2	K4B1I0	0	0.988364	NA	NA	MLO-like protein OS=Solanum lycopersicum OX=4081 GN=101252637
Solyc01g102590.2	K4B1I7	0.939614	0.971255	1.072	0.38942	PREDICTED: eukaryotic translation initiation factor 3 subunit C-like [Solanum lycopersicum]
Solyc01g102610.2	K4B1I9	2.24241	0.000854163	NA	NA	PREDICTED: ferric reduction oxidase 6 [Solanum lycopersicum]
Solyc01g102660.2	K4B1J4	1.04581	0.996403	0.733	0.00145817	PREDICTED: glutathione S-transferase zeta class isoform X1 [Solanum lycopersicum]
Solyc01g102700.2	K4B1J8	3.67205	3.15078e-21	1.218	0.0021953	PREDICTED: probable leucine-rich repeat receptor-like protein kinase At5g49770 [Solanum lycopersicum]
Solyc01g102760.2	C9EID2	0.984505	1	1.093	0.117964	Putative alfin-like transcription factor OS=Solanum lycopersicum OX=4081 GN=fin1
Solyc01g102800.2	K4B1K6	0.830796	0.346521	0.893	0.052964	PREDICTED: histidine--tRNA ligase, cytoplasmic [Solanum lycopersicum]
Solyc01g102820.2	K4B1K8	1.13245	0.931876	1.143	0.0077232	PREDICTED: 2-C-methyl-D-erythritol 4-phosphate cytidylyltransferase, chloroplastic [Solanum pennellii]
Solyc01g102940.2	K4B1M0	1.67037	0.000137127	1.305	4.22e-05	Methionine S-methyltransferase OS=Solanum lycopersicum OX=4081 GN=101254039
Solyc01g102960.2	K4B1M2	0.217746	1.58123e-23	0.54	5.43e-08	PREDICTED: 22.7 kDa class IV heat shock protein-like [Solanum lycopersicum]
Solyc01g102970.2	K4B1M3	0.97192	1	1.157	0.084199	PREDICTED: squamous cell carcinoma antigen recognized by T-cells 3 isoform X2 [Solanum lycopersicum]
Solyc01g103010.2	K4B1M7	0.857752	0.420033	0.73	0.014302	PREDICTED: cullin-associated NEDD8-dissociated protein 1 [Solanum lycopersicum]
Solyc01g103020.2	K4B1M8	1.15413	0.789701	0.982	0.6818	tudor domain-containing protein [Solanum lycopersicum]
Solyc01g103040.2	K4B1N0	1.09213	1	0.956	0.55296	PREDICTED: mitotic spindle checkpoint protein MAD1 [Solanum lycopersicum]
Solyc01g103100.2	K4B1N6	0.841932	0.804568	NA	NA	PREDICTED: NADPH-dependent pterin aldehyde reductase isoform X2 [Solanum lycopersicum]
Solyc01g103110.2	K4B1N7	1.07378	0.988364	0.974	0.5128	acyl-CoA [Arabidopsis thaliana]
Solyc01g103130.1	K4B1N9	0.355098	0.992104	1.074	0.53392	PREDICTED: dynamin-2A [Solanum lycopersicum]
Solyc01g103140.2	K4B1P0	1.08166	0.931447	1.132	0.04944	Chloride channel protein OS=Solanum lycopersicum OX=4081
Solyc01g103160.2	K4B1P2	0.845893	0.413634	1.027	0.74202	PREDICTED: pentatricopeptide repeat-containing protein At1g10270 [Solanum lycopersicum]
Solyc01g103220.2	K4B1P8	0.774415	0.112635	0.943	0.0071576	PREDICTED: cytochrome c [Solanum lycopersicum]
Solyc01g103230.2	K4B1P9	0.868536	0.771131	1.031	0.65574	Non-lysosomal glucosylceramidase OS=Solanum lycopersicum OX=4081 GN=101261555
Solyc01g103370.2	Q41339	0.948046	1	1.072	0.135183	Small GTP-binding protein OS=Solanum lycopersicum OX=4081 GN=LeRab1B
Solyc01g103380.2	K4B1R4	1.03135	1	1.081	0.00036323	PREDICTED: ras-related protein RABA2a [Solanum pennellii]
Solyc01g103410.2	K4B1R7	1.15438	0.458054	NA	NA	PREDICTED: KH domain-containing protein At1g09660/At1g09670 [Solanum lycopersicum]
Solyc01g103420.2	K4B1R8	0.92149	0.899235	0.891	0.22026	PREDICTED: regulator of nonsense transcripts UPF3 [Solanum lycopersicum]
Solyc01g103440.2	K4B1S0	0.796404	0.170777	1.013	0.65506	PREDICTED: phosphoribosylamine--glycine ligase [Solanum lycopersicum]
Solyc01g103450.2	K4B1S1	0.929774	0.861948	1.007	0.45718	PREDICTED: stromal 70 kDa heat shock-related protein, chloroplastic [Solanum lycopersicum]
Solyc01g103480.2	K4B1S4	0.954169	1	1.071	0.00027863	Coatomer subunit delta OS=Solanum lycopersicum OX=4081 GN=101266270
Solyc01g103510.2	K4B1S7	0.745468	0.0434631	0.588	0.035304	PREDICTED: 60S ribosomal protein L3-2 [Solanum lycopersicum]
Solyc01g103540.2	K4B1S9	1.19286	0.192774	1.129	0.026836	PREDICTED: YTH domain-containing family protein 1 isoform X3 [Solanum lycopersicum]
Solyc01g103560.2	K4B1T1	0.721275	0.466568	0.904	0.27784	tRNA pseudouridine synthase OS=Solanum lycopersicum OX=4081 GN=101268033
Solyc01g103670.2	K4B1U2	0.797081	0.369855	1.057	0.168199	alpha_beta hydrolase fold-1 domain-containing protein [Solanum lycopersicum]
Solyc01g103680.2	K4B1U3	0.955531	0.995345	1.071	0.0084789	DUF1682 family protein [Medicago truncatula]
Solyc01g103710.2	K4B1U6	0.895871	0.761132	0.852	0.6156	PREDICTED: nifU-like protein 2, chloroplastic [Solanum lycopersicum]
Solyc01g103750.2	K4B1V0	1.01925	1	1.062	0.077983	PREDICTED: ATP phosphoribosyltransferase 2, chloroplastic [Solanum lycopersicum]
Solyc01g103780.2	K4B1V3	1.21072	0.215168	1.166	0.3761	TCP transcription factor 11 [Solanum lycopersicum]
Solyc01g103800.2	K4B1V5	1.10521	0.859232	0.946	0.052761	40S ribosomal protein S12 OS=Solanum lycopersicum OX=4081 GN=101247070
Solyc01g103850.2	K4B1W0	0.935693	0.988364	1.057	0.106217	PREDICTED: ubiquitin-like domain-containing CTD phosphatase [Solanum lycopersicum]
Solyc01g103930.2	K4B1W8	1.01189	1	1.287	5.84e-05	Transmembrane 9 superfamily member OS=Solanum lycopersicum OX=4081 GN=101248620
Solyc01g103950.2	K4B1X0	0.898495	0.889476	0.932	0.2777	PREDICTED: thiamine biosynthetic bifunctional enzyme TH1, chloroplastic isoform X2 [Solanum lycopersicum]
Solyc01g104000.2	K4B1X5	0.846113	0.368402	1.245	0.0054406	Serine hydroxymethyltransferase OS=Solanum lycopersicum OX=4081 GN=101250548
Solyc01g104020.2	K4B1X7	1.26413	0.223626	1.116	0.00169636	embryo-specific family protein [Populus trichocarpa]
Solyc01g104030.2	K4B1X8	1.02957	1	0.862	0.47652	PREDICTED: potassium channel AKT2/3 isoform X2 [Solanum lycopersicum]
Solyc01g104040.2	K4B1X9	0.92292	0.900289	0.77	0.036417	PREDICTED: UDP-glucose:glycoprotein glucosyltransferase isoform X1 [Solanum lycopersicum]
Solyc01g104050.2	K4B1Y0	0.937851	1	NA	NA	PREDICTED: probable receptor-like protein kinase At1g11050 [Solanum lycopersicum]
Solyc01g104070.2	K4B1Y2	0.852439	0.408366	0.679	0.047395	PREDICTED: importin-4 [Solanum lycopersicum]
Solyc01g104130.2	K4B1Y8	0.853199	0.310479	1.023	0.31786	PREDICTED: RNA demethylase ALKBH5-like [Gossypium hirsutum]
Solyc01g104140.2	K4B1Y9	1.04509	1	0.773	0.0153577	Phosphatidylinositol 4-phosphate 5-kinase OS=Solanum lycopersicum OX=4081 GN=101254537
Solyc01g104170.2	K4B1Z2	1.05724	0.955517	1.067	0.0133352	PREDICTED: ankyrin repeat domain-containing protein 2B [Solanum lycopersicum]
Solyc01g104190.2	K4B1Z4	1.04352	1	0.996	0.9248	maternal effect embryo arrest protein [Medicago truncatula]
Solyc01g104210.2	K4B1Z6	3.97207	0.27126	NA	NA	PREDICTED: putative elongation of fatty acids protein DDB_G0272012 [Solanum pennellii]
Solyc01g104220.2	K4B1Z7	0.731801	0.0444671	0.967	0.115641	PREDICTED: transmembrane emp24 domain-containing protein p24delta4 [Solanum lycopersicum]
Solyc01g104270.2	K4B202	0.953701	1	0.963	0.3553	PREDICTED: protein RETICULATA-RELATED 1, chloroplastic-like [Solanum lycopersicum]
Solyc01g104300.2	K4B205	1.04244	1	NA	NA	DUF639 family protein [Medicago truncatula]
Solyc01g104370.2	K4B212	0.769713	0.0224469	1.51	0.06494	PREDICTED: 60S acidic ribosomal protein P1 [Solanum lycopersicum]
Solyc01g104380.2	Q9M509	1.47248	1	2.088	0.000199458	Plantacyanin OS=Solanum lycopersicum OX=4081 GN=543646
Solyc01g104460.2	K4B221	1.08196	0.974852	NA	NA	PREDICTED: partner of Y14 and mago [Solanum lycopersicum]
Solyc01g104470.2	K4B222	1.07718	0.882361	1.202	0.009758	Ribosome assembly factor mrt4 OS=Solanum lycopersicum OX=4081 GN=101262055
Solyc01g104510.2	O22466	1.0127	1	0.997	0.98144	WD-40 repeat-containing protein MSI1 OS=Solanum lycopersicum OX=4081 GN=MSI1
Solyc01g104560.2	K4B230	1.10225	0.76726	0.92	0.22064	PREDICTED: pinin [Solanum lycopersicum]
Solyc01g104590.2	Q6SKP4	1.09407	0.773074	0.637	0.037903	Ribosomal protein L3 OS=Solanum lycopersicum OX=4081 GN=RPL3
Solyc01g104600.2	K4B234	0.922742	0.963795	0.895	0.073279	PREDICTED: COP9 signalosome complex subunit 8 [Solanum lycopersicum]
Solyc01g104650.2	K4B239	0.809777	0.125856	1.503	0.00037758	PREDICTED: G-box-binding factor 4 isoform X1 [Solanum lycopersicum]
Solyc01g104660.2	K4B240	1.07657	0.899235	1.191	0.00055791	PREDICTED: UPF0496 protein 4 [Citrus sinensis]
Solyc01g104700.2	P38547	0.828177	0.226988	1.034	0.2695	GTP-binding nuclear protein Ran2 OS=Solanum lycopersicum OX=4081 GN=RAN2
Solyc01g104770.2	K4B249	0.980516	1	1.219	0.00089885	actin [Solanum lycopersicum]
Solyc01g104840.2	K4B256	0.13318	8.15365e-96	0.285	2.09e-07	PREDICTED: glycine-rich RNA-binding protein RZ1A-like [Solanum lycopersicum]
Solyc01g104850.2	K4B257	1.50421	0.704177	0.671	2.09e-05	Carboxypeptidase OS=Solanum lycopersicum OX=4081 GN=101252532
Solyc01g104870.2	K4B259	NA	NA	1.112	0.039517	PREDICTED: putative clathrin assembly protein At1g03050 [Solanum lycopersicum]
Solyc01g104880.2	K4B260	1.06048	1	1.101	0.050465	Phosphatidylserine decarboxylase proenzyme 2 OS=Solanum lycopersicum OX=4081 GN=PSD2
Solyc01g104920.2	K4B264	0.926058	0.918094	1.12	0.00034367	PREDICTED: vesicle-fusing ATPase [Solanum lycopersicum]
Solyc01g104950.2	K4B267	0.958275	1	1.183	2.29e-05	beta-D-xylosidase 2 precursor [Solanum lycopersicum]
Solyc01g105060.2	K4B276	0.954566	1	0.948	0.115497	PREDICTED: 3-hydroxyacyl-[acyl-carrier-protein] dehydratase FabZ-like [Solanum tuberosum]
Solyc01g105070.2	K4B277	0.770209	0.585653	0.916	0.0080757	Peroxidase OS=Solanum lycopersicum OX=4081 GN=544293
Solyc01g105100.2	K4B280	0.987817	1	0.994	0.89274	PREDICTED: endoplasmic reticulum-Golgi intermediate compartment protein 3 [Solanum lycopersicum]
Solyc01g105140.2	K4B284	0.825335	0.243839	0.89	0.0056594	PREDICTED: serine/arginine-rich splicing factor SC35 [Solanum lycopersicum]
Solyc01g105160.2	K4B286	1.11534	0.872278	1.105	0.099937	PREDICTED: copper-transporting ATPase PAA1, chloroplastic [Solanum lycopersicum]
Solyc01g105170.2	K4B287	0.891818	0.805902	0.892	0.27412	PREDICTED: copper-transporting ATPase PAA1, chloroplastic [Solanum lycopersicum]
Solyc01g105220.2	K4B292	1.31534	0.153393	NA	NA	Ubiquinol oxidase OS=Solanum lycopersicum OX=4081 GN=543892
Solyc01g105240.2	K4B294	0.966166	1	1.018	0.46372	PREDICTED: ubiquitin carboxyl-terminal hydrolase 4-like [Solanum lycopersicum]
Solyc01g105280.2	K4B298	1.32407	0.0684346	1.042	0.20602	PREDICTED: probable protein phosphatase 2C 10 [Solanum pennellii]
Solyc01g105340.2	K4B2A4	0.775426	0.0186175	0.917	0.002239	PREDICTED: chaperone protein DnaJ-like [Solanum pennellii]
Solyc01g105370.2	K4B2A7	1.20584	0.820567	1.072	0.033864	PREDICTED: nitronate monooxygenase [Solanum pennellii]
Solyc01g105410.2	K4B2B1	0.855974	1	1.19	0.00044451	PREDICTED: protein EXORDIUM-like 2 [Solanum lycopersicum]
Solyc01g105420.2	K4B2B2	0.7658	0.0476671	0.911	0.044096	Phospho-2-dehydro-3-deoxyheptonate aldolase OS=Solanum lycopersicum OX=4081
Solyc01g105540.2	K4B2C4	0.806293	0.305184	0.782	0.0030408	PREDICTED: LOW QUALITY PROTEIN: dicarboxylate transporter 2.1, chloroplastic-like [Solanum lycopersicum]
Solyc01g105560.2	K4B2C6	1.11674	0.684684	1.148	0.0079846	GTP cyclohydrolase II / 3,4-dihydroxy-2-butanone-4-phosphate synthase [Solanum lycopersicum]
Solyc01g105570.2	K4B2C7	0.892817	0.899235	1.027	0.75322	U2 small nuclear ribonucleoprotein auxiliary factor-like protein [Arabidopsis thaliana]
Solyc01g105660.2	K4B2D6	0.970128	1	1.058	0.163063	PREDICTED: protein DMR6-LIKE OXYGENASE 2-like [Solanum lycopersicum]
Solyc01g105710.2	Q2VY16	0.949809	1	0.877	0.00105704	Peptidylprolyl isomerase OS=Solanum lycopersicum OX=4081 GN=CIP3
Solyc01g105780.2	K4B2E8	0.920919	0.882361	1.105	0.3354	Chaperone protein DnaJ [Morus notabilis]
Solyc01g105810.2	A5CKE3	NA	NA	1.054	0.21252	Guanosine nucleotide diphosphate dissociation inhibitor OS=Solanum lycopersicum OX=4081 GN=GDI1
Solyc01g105970.2	K4B2G6	1.06751	0.928532	0.96	0.66428	PREDICTED: magnesium-dependent phosphatase 1 [Solanum pennellii]
Solyc01g105980.2	K4B2G7	1.07146	1	1.126	0.0035391	vacuole protein [Arabidopsis thaliana]
Solyc01g106000.2	K4B2G9	1.11344	0.676273	0.906	0.020639	PREDICTED: nicotinamidase 1 [Solanum lycopersicum]
Solyc01g106010.2	K4B2H0	1.09818	0.884081	0.942	0.055039	PREDICTED: fructose-1,6-bisphosphatase class 1 [Solanum pennellii]
Solyc01g106050.2	K4B2H4	1.06008	0.9509	1.107	0.0155373	PREDICTED: dynamin-related protein 3B-like [Solanum lycopersicum]
Solyc01g106210.2	K4B2I9	0.835581	0.202425	1.005	0.78684	PREDICTED: heat shock 70 kDa protein, mitochondrial [Solanum lycopersicum]
Solyc01g106260.2	K4B2J4	0.890122	0.685861	1.053	0.083321	PREDICTED: heat shock 70 kDa protein, mitochondrial-like [Solanum lycopersicum]
Solyc01g106320.2	K4B2K0	0.829209	0.162648	0.888	6.07e-05	PREDICTED: trithorax group protein osa [Ziziphus jujuba]
Solyc01g106330.2	K4B2K1	0.657672	0.00745019	1.044	0.020319	PREDICTED: fatty acid amide hydrolase-like [Solanum lycopersicum]
Solyc01g106360.2	K4B2K4	0.935298	0.933857	1.131	0.0115048	PREDICTED: fatty acid amide hydrolase [Solanum lycopersicum]
Solyc01g106430.2	K4B2L1	1.49868	0.119514	1.146	0.0012001	PREDICTED: soluble inorganic pyrophosphatase 6, chloroplastic [Solanum lycopersicum]
Solyc01g106440.2	K4B2L2	1.03798	1	1.181	0.044201	S-acyltransferase OS=Solanum lycopersicum OX=4081 GN=101253326
Solyc01g106450.2	K4B2L3	0.919193	0.955517	1.027	0.4616	PREDICTED: L-galactose dehydrogenase [Solanum lycopersicum]
Solyc01g106570.2	K4B2M4	0.771767	0.295848	0.774	0.03098	PREDICTED: DUF21 domain-containing protein At4g33700 isoform X1 [Solanum lycopersicum]
Solyc01g106620.2	B2LW68	NA	NA	0.901	0.0101187	PR1 protein OS=Solanum lycopersicum OX=4081 GN=100191111
Solyc01g106740.2	K4B2P1	0.880154	0.68679	1.011	0.68672	PREDICTED: aspartate--tRNA ligase, chloroplastic/mitochondrial [Solanum lycopersicum]
Solyc01g106770.2	K4B2P4	1.12124	0.693824	0.853	0.145438	Serine/threonine-protein kinase TOR OS=Solanum lycopersicum OX=4081
Solyc01g106820.2	K4B2P9	1.249	0.507711	0.92	0.125256	PREDICTED: probable zinc metallopeptidase EGY3, chloroplastic [Solanum lycopersicum]
Solyc01g106880.2	K4B2Q5	1.17528	0.935943	NA	NA	PREDICTED: ribosomal RNA small subunit methyltransferase E [Solanum pennellii]
Solyc01g106950.2	K4B2R2	2.04287	0.154528	0.75	0.021878	PREDICTED: MAR-binding filament-like protein 1-1 isoform X1 [Solanum lycopersicum]
Solyc01g107030.2	K4B2S0	0.94818	1	0.98	0.57946	PREDICTED: protein CASC3 isoform X1 [Solanum lycopersicum]
Solyc01g107130.2	K4B2T0	1.04225	1	1.07	0.00047644	PREDICTED: vacuolar-sorting receptor 3 [Solanum lycopersicum]
Solyc01g107150.2	K4B2T2	0.938199	1	0.984	0.54108	PREDICTED: zinc finger protein-like 1 homolog isoform X4 [Solanum lycopersicum]
Solyc01g107160.2	K4B2T3	0.91299	0.941819	1.048	0.073617	PREDICTED: mitotic checkpoint protein BUB3.1 [Solanum pennellii]
Solyc01g107180.2	K4B2T5	0.923637	0.894858	NA	NA	PREDICTED: BTB/POZ domain-containing protein NPY2 [Solanum lycopersicum]
Solyc01g107310.2	K4B2U8	1.31685	0.114171	0.996	0.94424	PREDICTED: probable protein phosphatase 2C 63 [Solanum lycopersicum]
Solyc01g107330.2	K4B2V0	1.05348	1	NA	NA	SWIB_MDM2 domain protein precursor [Solanum lycopersicum]
Solyc01g107390.2	K4B2V6	1.14918	0.500536	0.938	0.107584	probable indole-3-acetic acid-amido synthetase GH3.1 [Solanum lycopersicum]
Solyc01g107550.2	K4B2X1	0.883872	0.629171	1.036	0.0079604	PREDICTED: methylthioribose kinase [Solanum lycopersicum]
Solyc01g107670.2	K4B2Y3	0.848921	0.39412	1.043	0.42464	PREDICTED: probable LRR receptor-like serine/threonine-protein kinase At4g36180 [Solanum lycopersicum]
Solyc01g107700.2	K4B2Y6	1.11684	0.706736	0.947	0.021222	PREDICTED: kynurenine formamidase isoform X2 [Solanum pennellii]
Solyc01g107750.2	K4B2Z1	1.05366	0.988364	1.01	0.65374	PREDICTED: phosphatidylinositol 3,4,5-trisphosphate 3-phosphatase and protein-tyrosine-phosphatase PTEN2A[Solanum lycopersicum]
Solyc01g107780.2	K4B2Z4	0.76783	1	1.451	4e-05	Glycosyltransferase OS=Solanum lycopersicum OX=4081 GN=101256719
Solyc01g107820.2	K4B2Z8	0.878807	0.647478	1.005	0.8884	Glycosyltransferase OS=Solanum lycopersicum OX=4081 GN=544103
Solyc01g107830.2	K4B2Z9	0.745618	0.00715338	1.006	0.83842	Glycosyltransferase OS=Solanum lycopersicum OX=4081 GN=101258702
Solyc01g107860.2	K4B302	1.09111	0.973383	1.023	0.42836	PREDICTED: CBS domain-containing protein CBSX1, chloroplastic [Solanum lycopersicum]
Solyc01g107870.2	K4B303	0.986202	1	1.056	0.0022436	Polyadenylate-binding protein OS=Solanum lycopersicum OX=4081 GN=101258105
Solyc01g107880.2	K4B304	1.08613	0.829627	NA	NA	PREDICTED: probable E3 ubiquitin ligase SUD1 [Solanum lycopersicum]
Solyc01g107990.2	K4B315	1.30978	0.557591	1.041	0.45108	PREDICTED: PI-PLC X domain-containing protein At5g67130 [Solanum lycopersicum]
Solyc01g108020.2	K4B318	1.11322	0.905961	0.876	0.047636	PREDICTED: thioredoxin M3, chloroplastic [Solanum lycopersicum]
Solyc01g108030.2	K4B319	1.28257	0.0543856	1.211	4.13e-05	PREDICTED: methylcrotonoyl-CoA carboxylase beta chain, mitochondrial [Solanum lycopersicum]
Solyc01g108080.2	K4B324	0.962021	1	NA	NA	PREDICTED: ABSCISIC ACID-INSENSITIVE 5-like protein 7 [Solanum lycopersicum]
Solyc01g108150.2	K4B331	1.03338	1	1.187	1.94e-05	PREDICTED: probable quinone oxidoreductase [Solanum lycopersicum]
Solyc01g108180.2	K4B334	1.02132	1	0.988	0.83064	PREDICTED: pentatricopeptide repeat-containing protein At2g15690 [Solanum lycopersicum]
Solyc01g108250.2	K4B341	1.22924	0.111009	0.827	0.0089769	Dem2 protein [Solanum lycopersicum]
Solyc01g108260.2	K4B342	0.98371	1	0.705	0.062163	PREDICTED: EKC/KEOPS complex subunit TPRKB [Solanum lycopersicum]
Solyc01g108280.2	K4B344	0.881018	0.649066	0.951	0.061675	PREDICTED: serine/threonine-protein kinase SRK2E-like isoform X1 [Solanum tuberosum]
Solyc01g108340.2	K4B350	1.10309	0.925204	1.011	0.5995	peptidyl-prolyl cis-trans isomerase CYP40-like [Solanum lycopersicum]
Solyc01g108500.2	K4B365	0.783029	0.0330668	NA	NA	PREDICTED: polyadenylate-binding protein RBP47 [Solanum lycopersicum]
Solyc01g108530.2	K4B368	0.818707	0.31835	0.924	0.115742	PREDICTED: 2-hydroxyisoflavanone dehydratase-like [Solanum lycopersicum]
Solyc01g108540.2	K4B369	0.960903	1	0.992	0.86534	PREDICTED: 2-hydroxyisoflavanone dehydratase-like [Solanum lycopersicum]
Solyc01g108560.2	K4B371	0.397948	1	1.192	0.0046588	PREDICTED: 2-hydroxyisoflavanone dehydratase-like [Solanum lycopersicum]
Solyc01g108570.2	K4B372	1.09818	1	1.165	0.0095402	PREDICTED: 2-hydroxyisoflavanone dehydratase-like [Solanum lycopersicum]
Solyc01g108580.2	K4B373	0.682276	0.0283112	0.998	0.9678	PREDICTED: 2-hydroxyisoflavanone dehydratase-like [Solanum lycopersicum]
Solyc01g108600.2	K4B375	0.973141	1	1.042	0.170044	PREDICTED: presequence protease 1, chloroplastic/mitochondrial-like [Solanum lycopersicum]
Solyc01g108630.2	K4B378	2.97856	0.00488257	1.27	0.0026796	nitrite reductase [Solanum lycopersicum]
Solyc01g108660.2	K4B381	0.845292	0.723437	0.934	0.045316	N-acetylglutamate-5-P reductase OS=Solanum lycopersicum OX=4081 GN=101252029
Solyc01g108840.2	K4B399	1.09313	0.843436	1.123	0.0048439	PREDICTED: receptor protein kinase TMK1-like isoform X1 [Solanum lycopersicum]
Solyc01g108850.2	K4B3A0	NA	NA	0.854	0.184255	PREDICTED: receptor protein kinase TMK1-like [Solanum pennellii]
Solyc01g108880.2	K4B3A3	0.586942	0.0140444	1.019	0.138224	PREDICTED: protein DMR6-LIKE OXYGENASE 2 [Solanum lycopersicum]
Solyc01g108890.2	K4B3A4	1.08416	0.941819	0.975	0.54572	PREDICTED: protein FAM114A2-like isoform X1 [Nicotiana attenuata]
Solyc01g108920.2	K4B3A6	1.18001	0.514804	1.147	0.1533	phox domain-containing family protein [Populus trichocarpa]
Solyc01g109130.2	K4B3C7	0.620808	0.0483094	1.015	0.7864	Proteasome assembly chaperone 2 OS=Solanum lycopersicum OX=4081 GN=101258795
Solyc01g109260.2	K4B3D9	0.867648	0.768366	0.837	0.014284	PREDICTED: plastid division protein PDV2 [Solanum lycopersicum]
Solyc01g109300.2	D0VNY3	1.06558	0.908922	0.966	0.108301	ISPH protein OS=Solanum lycopersicum OX=4081 GN=100316901
Solyc01g109350.2	K4B3E8	0.94825	0.988405	1.075	0.0032363	PREDICTED: phospholipase A-2-activating protein isoform X1 [Solanum lycopersicum]
Solyc01g109360.2	K4B3E9	1.16051	0.506711	1.049	0.114556	PREDICTED: tyrosine--tRNA ligase 1, cytoplasmic [Solanum lycopersicum]
Solyc01g109400.2	K4B3F3	1.17645	0.599917	0.983	0.74054	PREDICTED: probable NAD(P)H dehydrogenase (quinone) FQR1-like 2 [Solanum lycopersicum]
Solyc01g109410.2	K4B3F4	0.890081	0.700356	1.021	0.4358	Dolichyl-diphosphooligosaccharide--protein glycosyltransferase 48 kDa subunit OS=Solanum lycopersicum OX=4081 GN=101245405
Solyc01g109420.2	K4B3F5	1.39162	0.419477	NA	NA	PREDICTED: probable NAD(P)H dehydrogenase (quinone) FQR1-like 2 [Solanum lycopersicum]
Solyc01g109460.2	K4B3F9	1.23584	0.901691	1.061	0.3396	Polyol/monosaccharide transporter 4 OS=Solanum lycopersicum OX=4081 GN=101253030
Solyc01g109520.2	K4B3G5	1.0281	1	1.038	0.185958	PREDICTED: ras-related protein RABG3f [Capsicum annuum]
Solyc01g109540.2	K4B3G7	0.894183	0.714364	0.75	0.056476	Coatomer subunit gamma OS=Solanum lycopersicum OX=4081 GN=101263943
Solyc01g109560.2	K4B3G9	0.991594	1	1.05	0.124885	PREDICTED: guanine nucleotide-binding protein subunit beta [Solanum lycopersicum]
Solyc01g109570.2	K4B3H0	0.992198	1	1.019	0.6008	PREDICTED: glucan endo-1,3-beta-D-glucosidase [Solanum lycopersicum]
Solyc01g109580.2	K4B3H1	1.42397	0.984202	1.2	0.0070394	Adenylyl cyclase-associated protein OS=Solanum lycopersicum OX=4081 GN=101245702
Solyc01g109640.2	K4B3H7	0.847716	0.976231	NA	NA	AP complex subunit sigma OS=Solanum lycopersicum OX=4081 GN=101266464
Solyc01g109660.2	K4B3H9	0.893667	0.697048	1.085	0.0009443	PREDICTED: glycine-rich RNA-binding protein-like [Solanum pennellii]
Solyc01g109680.2	K4B3I1	0.907156	0.915385	1.115	0.22786	dipeptide transport ATP-binding protein [Arabidopsis thaliana]
Solyc01g109710.2	K4B3I4	1.20614	0.237182	0.818	0.049223	Response to dessication 2 OS=Solanum lycopersicum OX=4081 GN=101259002
Solyc01g109770.2	K4B3J0	1.15471	0.583879	0.844	0.016463	Protein RER1 OS=Solanum lycopersicum OX=4081 GN=101268521
Solyc01g109830.2	K4B3J6	0.806407	0.298773	1.014	0.49698	Bifunctional dihydrofolate reductase-thymidylate synthase OS=Solanum lycopersicum OX=4081 GN=101267455
Solyc01g109850.2	K4B3J8	0.896486	0.784747	1.064	0.0022628	PREDICTED: diaminopimelate decarboxylase 1, chloroplastic [Solanum lycopersicum]
Solyc01g109890.2	K4B3K2	1.04022	1	1.009	0.70446	PREDICTED: chaperone protein dnaJ 10 [Solanum lycopersicum]
Solyc01g109920.2	K4B3K5	1.34245	0.0114203	0.907	0.28238	PREDICTED: embryogenic cell protein 40 [Solanum lycopersicum]
Solyc01g109930.2	K4B3K6	0.970458	1	0.913	0.0075236	PREDICTED: bifunctional phosphatase IMPL2, chloroplastic [Solanum lycopersicum]
Solyc01g109940.2	K4B3K7	0.842133	0.306442	1.038	0.042857	PREDICTED: 26S protease regulatory subunit S10B homolog B [Solanum pennellii]
Solyc01g109960.2	K4B3K9	1.02427	1	1.119	0.061763	PREDICTED: SUMO-activating enzyme subunit 2 isoform X1 [Solanum lycopersicum]
Solyc01g110000.2	K4B3L3	5.08424	2.00178e-05	1.173	0.05662	Beta-galactosidase OS=Solanum lycopersicum OX=4081 GN=104645427
Solyc01g110020.2	K4B3L5	NA	NA	1.172	0.0141048	PREDICTED: protein winged eye-like [Solanum pennellii]
Solyc01g110060.2	K4B3L9	1.05876	1	0.974	0.30394	Purple acid phosphatase OS=Solanum lycopersicum OX=4081
Solyc01g110110.2	K4B3M4	2.30942	0.000654408	NA	NA	PREDICTED: cysteine protease RD19A [Solanum lycopersicum]
Solyc01g110120.2	K4B3M5	0.896999	0.751987	1.151	4.27e-05	V-type proton ATPase subunit a OS=Solanum lycopersicum OX=4081 GN=101265176
Solyc01g110130.2	K4B3M6	0.633464	0.0133373	1.159	0.020818	DNA helicase OS=Solanum lycopersicum OX=4081 GN=101264867
Solyc01g110290.2	K4B3P2	1.18427	0.737249	1.251	0.0070226	squalene synthase [Solanum lycopersicum]
Solyc01g110300.2	K4B3P3	1.00614	1	1.083	0.0086639	BAR and SH3 domain-containing protein [Solanum lycopersicum]
Solyc01g110360.2	K4B3P9	1.86393	0.549393	1.043	0.41516	Fructose-bisphosphate aldolase OS=Solanum lycopersicum OX=4081 GN=101246870
Solyc01g110390.2	K4B3Q2	0.88983	0.698757	1.011	0.77256	PREDICTED: NADH dehydrogenase [ubiquinone] 1 beta subcomplex subunit 9 [Solanum pennellii]
Solyc01g110410.2	K4B3Q4	1.13088	0.699879	1.025	0.172858	PREDICTED: ubiquitin fusion degradation protein 1 homolog [Solanum pennellii]
Solyc01g110450.2	K4B3Q8	0.930944	0.913243	0.959	0.033282	PREDICTED: NADP-dependent D-sorbitol-6-phosphate dehydrogenase [Solanum lycopersicum]
Solyc01g110480.2	K4B3R1	1.36754	0.00261728	1.107	0.00099772	PREDICTED: probable transcription factor PosF21 [Solanum pennellii]
Solyc01g110490.2	K4B3R2	0.973609	1	NA	NA	tRNA-dihydrouridine(47) synthase [NAD(P)(+)] OS=Solanum lycopersicum OX=4081 GN=101268622
Solyc01g110520.2	K4B3R5	0.846803	0.274433	1.012	0.70816	Amidophosphoribosyltransferase OS=Solanum lycopersicum OX=4081 GN=101250934
Solyc01g110530.2	K4B3R6	0.943077	1	1.055	0.056504	Peptidyl-prolyl cis-trans isomerase OS=Solanum lycopersicum OX=4081 GN=101245005
Solyc01g111040.2	K4B3W7	NA	NA	0.907	0.0025172	uncharacterized LOC102580903 [Solanum tuberosum]
Solyc01g111060.2	K4B3W9	NA	NA	0.945	0.31456	PREDICTED: 5'-methylthioadenosine/S-adenosylhomocysteine nucleosidase 2 [Solanum lycopersicum]
Solyc01g111080.2	E5KBY0	NA	NA	0.871	0.0023043	Snakin-2 OS=Solanum lycopersicum OX=4081 GN=Sn2
Solyc01g111120.2	K4B3X5	NA	NA	0.969	0.033956	PREDICTED: triosephosphate isomerase, chloroplastic [Solanum lycopersicum]
Solyc01g111140.2	K4B3X7	NA	NA	1.031	0.58358	PREDICTED: protein XAP5 CIRCADIAN TIMEKEEPER [Solanum pennellii]
Solyc01g111150.2	K4B3X8	NA	NA	0.634	0.05128	PREDICTED: translocon-associated protein subunit alpha isoform X2 [Solanum lycopersicum]
Solyc01g111170.2	P21568	NA	NA	1.116	0.00085719	Peptidyl-prolyl cis-trans isomerase OS=Solanum lycopersicum OX=4081 GN=CYP
Solyc01g111200.2	K4B3Y2	NA	NA	1.083	0.26478	PREDICTED: eukaryotic translation initiation factor 4B3 [Solanum lycopersicum]
Solyc01g111210.2	K4B3Y3	NA	NA	0.85	0.0117566	PREDICTED: putative amidase C869.01 [Solanum lycopersicum]
Solyc01g111230.2	K4B3Y5	NA	NA	1.097	0.113055	Dirigent protein OS=Solanum lycopersicum OX=4081 GN=101257513
Solyc01g111240.2	K4B3Y6	1.0194	1	0.976	0.41396	PREDICTED: translocase of chloroplast 120, chloroplastic [Solanum lycopersicum]
Solyc01g111250.2	K4B3Y7	3.71485	0.000211889	1.391	0.00044406	PREDICTED: PI-PLC X-box domain-containing protein DDB_G0293730-like [Solanum pennellii]
Solyc01g111260.2	K4B3Y8	1.3289	0.0590319	1.108	0.079975	PREDICTED: PI-PLC X-box domain-containing protein DDB_G0293730-like isoform X2 [Solanum tuberosum]
Solyc01g111280.2	K4B3Z0	1.12878	0.899235	NA	NA	PREDICTED: glycine-rich protein 2-like [Solanum lycopersicum]
Solyc01g111300.2	K4B3Z2	0.909344	0.90577	1.068	0.099035	PREDICTED: glycine-rich protein 2-like [Solanum tuberosum]
Solyc01g111350.2	K4B3Z7	0.953019	1	0.7	0.25274	PREDICTED: protein NUCLEAR FUSION DEFECTIVE 4-like [Solanum lycopersicum]
Solyc01g111360.2	K4B3Z8	0.863743	0.855525	1.06	0.65094	Peptidyl-prolyl cis-trans isomerase OS=Solanum lycopersicum OX=4081 GN=101262058
Solyc01g111370.2	K4B3Z9	1.01686	1	0.99	0.72852	PREDICTED: CTL-like protein DDB_G0288717 [Solanum lycopersicum]
Solyc01g111400.2	K4B402	1.0576	0.987937	1.225	0.00094083	PREDICTED: subtilisin-like protease SBT1.6 [Solanum lycopersicum]
Solyc01g111410.2	K4B403	0.921929	0.927255	NA	NA	PREDICTED: protein prenyltransferase alpha subunit repeat-containing protein 1-B [Solanum lycopersicum]
Solyc01g111440.2	K4B406	1.35449	0.101468	1.09	0.0036235	PREDICTED: protein EARLY-RESPONSIVE TO DEHYDRATION 7, chloroplastic-like [Solanum lycopersicum]
Solyc01g111450.2	K4B407	NA	NA	0.965	0.031864	Proteasome subunit alpha type OS=Solanum lycopersicum OX=4081 GN=544128
Solyc01g111510.2	K4B413	0.888099	0.6753	0.931	0.0161422	L-ascorbate peroxidase 3, peroxisomal [Solanum lycopersicum]
Solyc01g111520.2	K4B414	1.24909	0.271361	1.174	0.00194057	synaptotagmin-1 [Solanum lycopersicum]
Solyc01g111560.2	K4B418	1.18903	0.539831	NA	NA	PREDICTED: rac-like GTP-binding protein 5 [Solanum tuberosum]
Solyc01g111590.2	K4B421	0.7031	0.663685	1.074	0.082356	PREDICTED: WD-40 repeat-containing protein MSI2 [Solanum lycopersicum]
Solyc01g111630.2	K4B425	1.30801	0.853424	1.245	0.01774	PREDICTED: glycerate dehydrogenase [Solanum lycopersicum]
Solyc01g111640.2	K4B426	0.597489	0.959757	1.2	0.00027962	PREDICTED: SKP1-like protein 1A [Solanum lycopersicum]
Solyc01g111650.2	K4B427	1.0353	1	1.176	0.070659	S-phase kinase-associated protein 1 OS=Solanum lycopersicum OX=4081 GN=101268328
Solyc01g111660.2	K4B428	1.31574	1	NA	NA	Plasmamembrane intrinsic protein 28 OS=Solanum lycopersicum OX=4081 GN=101268623
Solyc01g111700.1	K4B432	0.154732	0.518553	NA	NA	PREDICTED: probable 26S proteasome non-ATPase regulatory subunit 3 [Solanum lycopersicum]
Solyc01g111710.2	K4B433	1.01073	1	0.823	0.085923	PCI superfamily protein [Solanum lycopersicum]
Solyc01g111720.2	K4B434	0.936983	0.956279	0.801	0.033325	PREDICTED: translation initiation factor IF-3-like [Nicotiana tabacum]
Solyc01g111760.2	K4B438	1.10276	0.723437	1.214	0.0036958	PREDICTED: V-type proton ATPase subunit B 2 [Solanum pennellii]
Solyc01g111780.2	K4B440	1.0212	1	0.931	0.068599	PREDICTED: transportin-1 isoform X2 [Solanum lycopersicum]
Solyc01g111830.2	K4B445	0.995807	1	1.361	0.000122623	Methyltransferase OS=Solanum lycopersicum OX=4081 GN=101247376
Solyc01g111920.2	K4B454	0.855484	0.520622	NA	NA	PREDICTED: F-box protein SKIP23-like [Solanum lycopersicum]
Solyc01g111940.2	K4B456	0.956573	1	0.983	0.59052	PREDICTED: coiled-coil domain-containing protein 124 [Solanum lycopersicum]
Solyc01g111970.2	K4B459	1.27287	1	1.298	8.07e-05	PREDICTED: L-ascorbate oxidase homolog [Solanum lycopersicum]
Solyc01g111990.2	K4B461	0.936367	0.951758	0.863	0.127803	Probable alanine--tRNA ligase, chloroplastic OS=Solanum lycopersicum OX=4081 GN=101251229
Solyc01g112000.2	A7X331	1.6838	0.2768	1.157	6.41e-05	Expansin-like protein OS=Solanum lycopersicum OX=4081 GN=EXLA1
Solyc01g112020.2	K4B464	0.89285	0.752009	1.046	0.028499	PREDICTED: pentatricopeptide repeat-containing protein At4g35850, mitochondrial [Solanum lycopersicum]
Solyc01g112080.2	K4B469	0.693454	0.896872	NA	NA	PREDICTED: lysM domain-containing GPI-anchored protein 2 [Solanum lycopersicum]
Solyc01g112100.2	K4B471	0.932876	0.882361	1.002	0.86592	Flavin-containing monooxygenase OS=Solanum lycopersicum OX=4081 GN=101254042
Solyc01g112150.2	K4B476	0.993769	1	1.035	0.198063	PREDICTED: SEC1 family transport protein SLY1 [Solanum lycopersicum]
Solyc01g112160.2	K4B477	0.994027	1	1.088	0.049303	PREDICTED: metal-independent phosphoserine phosphatase [Solanum lycopersicum]
Solyc01g112170.2	K4B478	1.05389	1	0.764	0.034465	PREDICTED: sorcin-like [Solanum pennellii]
Solyc01g112230.2	K4B484	1.66552	0.899235	0.901	0.63236	PREDICTED: metallothionein-like protein 4B isoform X1 [Solanum lycopersicum]
Solyc01g112240.2	K4B485	0.804528	0.623065	1.233	0.00129743	PREDICTED: alpha-1,3-mannosyl-glycoprotein 2-beta-N-acetylglucosaminyltransferase isoform X2 [Solanum pennellii]
Solyc01g112250.2	K4B486	0.250327	4.53653e-32	0.951	0.129218	PREDICTED: calcium-dependent protein kinase 5 [Solanum pennellii]
Solyc01g112280.2	K4B489	1.00724	1	0.975	0.20532	Aminoacylase OS=Solanum lycopersicum OX=4081 GN=543751
Solyc01g112290.2	K4B490	1.0258	1	1.083	0.067341	PREDICTED: glutamate--tRNA ligase, chloroplastic/mitochondrial [Solanum lycopersicum]
Solyc01g112340.2	K4B495	0.936291	0.969812	0.884	0.041357	PREDICTED: brefeldin A-inhibited guanine nucleotide-exchange protein 1 [Solanum lycopersicum]
Solyc01g112350.2	K4B496	1.04315	1	0.97	0.60344	PREDICTED: brefeldin A-inhibited guanine nucleotide-exchange protein 1 [Solanum lycopersicum]
Solyc01g112360.1	K4B497	NA	NA	0.93	0.4454	Uncharacterized protein
Solyc02g011760.1	Q2MI49	NA	NA	0.789	0.0111011	Photosystem I iron-sulfur center OS=Solanum lycopersicum OX=4081 GN=psaC
Solyc02g011820.1	K4B4I1	NA	NA	NA	NA	Ycf1 (chloroplast) [Solanum galapagense]
Solyc02g011990.1	Q2MIC0	NA	NA	0.958	0.27268	Photosystem II protein D1 OS=Solanum lycopersicum OX=4081 GN=psbA
Solyc02g012020.1	Q2MIB4	NA	NA	0.793	0.00150108	ATP synthase subunit b, chloroplastic OS=Solanum lycopersicum OX=4081 GN=atpF
Solyc02g014030.1	K4B4K3	1.12238	1	0.984	0.59	MRLK6 OS=Solanum lycopersicum OX=4081 GN=101244537
Solyc02g014150.2	K4B4L4	1.10511	0.984202	0.927	0.025395	PREDICTED: photosystem II stability/assembly factor HCF136, chloroplastic isoform X1 [Solanum lycopersicum]
Solyc02g014170.2	K4B4L6	0.850709	0.445893	NA	NA	PREDICTED: sacsin [Solanum lycopersicum]
Solyc02g014310.2	K4B4N0	0.996925	1	1.063	0.166275	nucleolin-like [Solanum lycopersicum]
Solyc02g014380.2	K4B4N7	1.04233	1	0.975	0.80384	PREDICTED: protein odr-4 homolog [Solanum lycopersicum]
Solyc02g014520.2	K4B4Q1	1.04782	1	NA	NA	PREDICTED: histone-lysine N-methyltransferase setd3 isoform X1 [Solanum lycopersicum]
Solyc02g014560.2	K4B4Q5	NA	NA	0.916	0.0082812	PREDICTED: calcium uptake protein 1, mitochondrial-like [Solanum lycopersicum]
Solyc02g014600.1	K4B4Q9	NA	NA	1.006	0.96222	Uncharacterized protein
Solyc02g014720.2	K4B4S1	0.870965	0.686198	1.036	0.21248	metal-dependent phosphohydrolase [Medicago truncatula]
Solyc02g014770.2	K4B4S6	0.911226	0.959614	NA	NA	PREDICTED: protein CHROMATIN REMODELING 19 isoform X1 [Solanum lycopersicum]
Solyc02g020910.2	K4B4U1	0.868224	0.565675	0.748	0.056138	PREDICTED: myosin-1 [Solanum lycopersicum]
Solyc02g020940.2	K4B4U4	1.55133	0.812491	1.234	0.0057227	Glyceraldehyde-3-phosphate dehydrogenase OS=Solanum lycopersicum OX=4081 GN=101253541
Solyc02g020960.1	Q2MIA0	NA	NA	0.964	0.43622	Photosystem I P700 chlorophyll a apoprotein A1 OS=Solanum lycopersicum OX=4081 GN=psaA
Solyc02g020980.2	K4B4U8	1.0888	0.901696	1.061	0.109381	PREDICTED: 4-alpha-glucanotransferase DPE2 [Solanum lycopersicum]
Solyc02g021030.1	K4B4V3	2.71092	0.946914	NA	NA	Uncharacterized protein
Solyc02g021240.2	K4B4X4	1.11995	0.708038	1.081	0.32052	oligopeptide transporter 1 [Solanum lycopersicum]
Solyc02g021340.2	K4B4Y4	1.07309	0.979314	1.01	0.80382	PREDICTED: transport and Golgi organization 2 homolog [Solanum lycopersicum]
Solyc02g021420.2	K4B4Z2	1.10226	0.80463	1.112	0.00022319	PREDICTED: villin-4 [Solanum lycopersicum]
Solyc02g021440.2	K4B4Z4	1.15316	0.43425	1.042	0.083744	Non-specific serine/threonine protein kinase OS=Solanum lycopersicum OX=4081 GN=101259992
Solyc02g021470.2	K4B4Z7	0.907998	0.849018	1.085	0.160242	cullin 4 [Solanum lycopersicum]
Solyc02g021550.2	K4B503	0.984578	1	1.095	0.160156	eukaryotic translation initiation factor 4E-1 [Solanum lycopersicum]
Solyc02g021560.2	K4B504	1.05779	0.973383	1.035	0.144616	UBP1-associated protein 2C [Solanum lycopersicum]
Solyc02g021650.2	Q6QNU4	0.862039	0.448277	0.979	0.151295	DNA damage-binding protein 1 OS=Solanum lycopersicum OX=4081 GN=DDB1
Solyc02g021690.2	K4B517	1.07005	1	1.006	0.85236	PREDICTED: alpha N-terminal protein methyltransferase 1 [Solanum lycopersicum]
Solyc02g021700.2	K4B518	1.0236	1	1.028	0.62516	PREDICTED: alpha N-terminal protein methyltransferase 1 [Solanum lycopersicum]
Solyc02g022930.2	K4B541	0.666998	0.673069	1.01	0.864	3-hydroxyisobutyrate dehydrogenase OS=Solanum lycopersicum OX=4081 GN=101265687
Solyc02g023970.2	K4B546	0.908827	0.911688	1	0.9844	Obg-like ATPase 1 OS=Solanum lycopersicum OX=4081 GN=101266277
Solyc02g023980.2	K4B547	0.885504	0.913994	0.867	0.171602	PREDICTED: N-acetyl-D-glucosamine kinase [Solanum lycopersicum]
Solyc02g024020.2	K4B551	0.94218	1	0.994	0.89076	PREDICTED: ADP-ribosylation factor GTPase-activating protein AGD12-like [Solanum pennellii]
Solyc02g024050.2	K4B553	1.2047	0.935488	1.028	0.116678	Ferredoxin--NADP reductase, chloroplastic OS=Solanum lycopersicum OX=4081 GN=101268044
Solyc02g030110.2	K4B562	0.8699	0.887372	1.006	0.9372	PREDICTED: vacuolar protein sorting-associated protein 54, chloroplastic-like [Solanum lycopersicum]
Solyc02g030170.2	Q66YT8	0.962699	1	0.813	0.049083	DWARF1/DIMINUTO OS=Solanum lycopersicum OX=4081 GN=DWF1
Solyc02g030250.2	K4B576	0.94254	1	1.073	0.056782	Coatomer subunit epsilon OS=Solanum lycopersicum OX=4081 GN=101245110
Solyc02g030450.2	K4B594	1.01047	1	1.034	0.33008	Protein ROOT HAIR DEFECTIVE 3 homolog OS=Solanum lycopersicum OX=4081
Solyc02g031770.2	K4B5C4	1.0644	1	0.979	0.69652	PREDICTED: ATP synthase mitochondrial F1 complex assembly factor 1 [Solanum lycopersicum]
Solyc02g031860.2	K4B5D3	1.03174	1	1.04	0.060957	PREDICTED: serine/threonine-protein kinase pakA-like [Nicotiana sylvestris]
Solyc02g031910.2	K4B5D7	0.977343	1	1.008	0.80366	PREDICTED: serine/threonine-protein kinase pakA-like [Nicotiana sylvestris]
Solyc02g031950.2	K4B5E1	0.545453	0.0330668	0.975	0.43506	PREDICTED: pathogen-related protein [Solanum lycopersicum]
Solyc02g031970.1	K4B5E3	1.1546	0.509899	NA	NA	PREDICTED: 50S ribosomal protein L7/L12-like [Solanum pennellii]
Solyc02g032330.2	K4B5H9	1.03443	1	1.053	0.31332	Reticulon-like protein OS=Solanum lycopersicum OX=4081
Solyc02g032380.1	K4B5I4	1.05607	1	1.29	0.00132184	PREDICTED: nuclear pore complex protein NUP214-like [Solanum lycopersicum]
Solyc02g032390.1	K4B5I5	0	1	NA	NA	PREDICTED: nuclear pore complex protein NUP214-like [Solanum lycopersicum]
Solyc02g032450.2	K4B5J1	1.14248	0.649066	NA	NA	PREDICTED: nuclear pore complex protein NUP214 [Solanum lycopersicum]
Solyc02g032480.1	K4B5J4	1.2242	0.819372	1.05	0.034002	PREDICTED: nuclear pore complex protein NUP214 [Solanum lycopersicum]
Solyc02g032490.2	K4B5J5	1.05186	1	1.099	0.23084	PREDICTED: nuclear pore complex protein NUP214 [Solanum lycopersicum]
Solyc02g032930.2	K4B5N6	0.93254	0.911631	1.044	0.0166425	PREDICTED: B-cell receptor-associated protein 31 [Solanum pennellii]
Solyc02g032940.2	K4B5N7	1.35861	0.352661	1.146	0.105063	PREDICTED: aspartic proteinase [Solanum lycopersicum]
Solyc02g036330.2	K4B5S6	1.19989	0.716924	1.277	0.0029632	PREDICTED: cell division control protein 48 isoform X2 [Solanum lycopersicum]
Solyc02g036340.2	K4B5S7	1.23964	0.513221	1.082	0.071555	PREDICTED: ATPase family AAA domain-containing protein 1-A isoform X1 [Solanum lycopersicum]
Solyc02g036350.2	A4ZYQ6	0.939976	1	1.096	0.21998	1-aminocyclopropane-1-carboxylate oxidase OS=Solanum lycopersicum OX=4081 GN=100125909
Solyc02g036360.1	K4B5S9	1.15173	0.643861	NA	NA	Hop-interacting protein THI142 [Solanum lycopersicum]
Solyc02g036450.2	K4B5T8	0.878373	0.791905	0.998	0.98892	PREDICTED: ras-related protein RHN1 isoform X1 [Solanum lycopersicum]
Solyc02g037490.1	K4B5U3	NA	NA	1.309	0.005485	PREDICTED: probable acyl-activating enzyme 5, peroxisomal [Solanum lycopersicum]
Solyc02g037510.2	K4B5U5	1.14071	0.863882	NA	NA	PREDICTED: cationic amino acid transporter 4, vacuolar-like [Solanum lycopersicum]
Solyc02g038690.1	K4B5W3	0.253304	0.25028	1.007	0.84928	Histone H2B OS=Solanum lycopersicum OX=4081 GN=101264987
Solyc02g038750.2	K4B5W8	1.02492	1	0.941	0.52272	PREDICTED: WD repeat-containing protein 55 [Solanum lycopersicum]
Solyc02g044030.1	K4B5Z2	0.847578	0.810015	0.843	0.0008593	PREDICTED: FT-interacting protein 1-like [Solanum lycopersicum]
Solyc02g049070.2	K4B5Z5	0.957738	1	1.027	0.48452	ribosomal RNA small subunit methyltransferase J [Arabidopsis thaliana]
Solyc02g050240.2	K4B612	0.803868	0.443241	1.089	0.0024155	PREDICTED: protease 2 [Solanum pennellii]
Solyc02g050260.2	K4B614	1.00408	1	1.061	0.123958	PREDICTED: protease 2 [Solanum pennellii]
Solyc02g061790.2	K4B669	0.765612	0.571049	NA	NA	PREDICTED: RNA polymerase II transcriptional coactivator KIWI-like [Solanum pennellii]
Solyc02g061850.2	K4B675	0.721266	0.732901	0.921	0.058179	Phospholipase D OS=Solanum lycopersicum OX=4081 GN=101256058
Solyc02g062000.2	K4B690	0.98428	1	1	0.9679	PREDICTED: protein FREE1-like [Solanum lycopersicum]
Solyc02g062100.2	K4B6A0	1.68863	0.00521405	1.185	0.040257	PREDICTED: protein EARLY-RESPONSIVE TO DEHYDRATION 7, chloroplastic-like [Solanum lycopersicum]
Solyc02g062110.2	K4B6A1	1.39655	0.143102	1.108	0.0173632	PREDICTED: vacuolar fusion protein CCZ1 homolog isoform X2 [Solanum lycopersicum]
Solyc02g062130.2	K4B6A3	0.654275	0.204388	0.886	0.021401	Ferredoxin--NADP reductase, chloroplastic OS=Solanum lycopersicum OX=4081 GN=101251845
Solyc02g062140.2	K4B6A4	0.989824	1	1.196	0.0068432	Vacuolar protein 8 [Morus notabilis]
Solyc02g062270.2	K4B6B6	1.02445	1	NA	NA	PREDICTED: nucleolin-like isoform X3 [Solanum lycopersicum]
Solyc02g062290.2	K4B6B8	1.03199	1	NA	NA	PREDICTED: nucleolin-like isoform X2 [Solanum lycopersicum]
Solyc02g062340.2	K4B6C3	0.58769	0.875445	0.954	0.31162	Fructose-bisphosphate aldolase OS=Solanum lycopersicum OX=4081 GN=101249787
Solyc02g062350.2	K4B6C4	0.784335	0.317703	0.906	0.058165	PREDICTED: protein CHAPERONE-LIKE PROTEIN OF POR1, chloroplastic [Solanum lycopersicum]
Solyc02g062390.2	K4B6C8	0.662453	0.00902783	0.812	9.36e-07	PREDICTED: desiccation-related protein clone PCC27-04 [Solanum lycopersicum]
Solyc02g062430.2	K4B6D2	1.11935	0.985047	1.037	0.14722	PREDICTED: D-2-hydroxyglutarate dehydrogenase, mitochondrial isoform X1 [Solanum lycopersicum]
Solyc02g062460.2	K4B6D4	1.13117	0.591319	1.049	0.0165201	PREDICTED: probable 2-oxoglutarate-dependent dioxygenase AOP1 isoform X1 [Solanum lycopersicum]
Solyc02g062530.2	K4B6E1	0.934191	1	0.997	0.88832	thiamine-phosphate synthase [Arabidopsis thaliana]
Solyc02g062540.2	K4B6E2	0.84964	0.8208	1.05	0.20528	PREDICTED: thioredoxin domain-containing protein PLP3B [Solanum lycopersicum]
Solyc02g062600.2	K4B6E8	0.875021	0.734689	1.01	0.4137	gamma carbonic anhydrase 1, mitochondrial [Solanum lycopersicum]
Solyc02g062610.2	K4B6E9	0.78334	0.899235	NA	NA	PREDICTED: pheophytinase, chloroplastic [Solanum lycopersicum]
Solyc02g062640.2	K4B6F2	0.860357	0.796088	0.908	0.00188294	PREDICTED: phosphopantetheine adenylyltransferase [Solanum lycopersicum]
Solyc02g062680.2	K4B6F6	0.954258	1	0.867	0.104378	Anaphase-promoting complex subunit 10 OS=Solanum lycopersicum OX=4081 GN=101267195
Solyc02g062700.2	K4B6F8	0.861696	0.793006	1.042	0.25458	PREDICTED: ATPase family AAA domain-containing protein 3C [Solanum lycopersicum]
Solyc02g062710.1	K4B6F9	1.49418	0.0447901	0.959	0.51428	PREDICTED: uncharacterized acetyltransferase At3g50280-like [Solanum lycopersicum]
Solyc02g062740.2	K4B6G2	0.928309	0.935478	0.987	0.7029	DNA cytosine 5-methyltransferase-like [Solanum lycopersicum]
Solyc02g062800.2	K4B6G8	1.01798	1	1.082	0.183255	PREDICTED: F-box protein At3g26010 [Solanum lycopersicum]
Solyc02g062810.2	K4B6G9	0.927596	1	0.847	0.0032578	Signal recognition particle subunit SRP68 OS=Solanum lycopersicum OX=4081 GN=101264998
Solyc02g062910.1	K4B6H9	0.9431	1	1.01	0.73082	PREDICTED: pentatricopeptide repeat-containing protein At4g36680, mitochondrial [Solanum lycopersicum]
Solyc02g062920.2	K4B6I0	1.08083	0.913994	1.093	0.073538	U2 snRNP auxiliary factor large subunit OS=Solanum lycopersicum OX=4081 GN=101263485
Solyc02g062950.2	K4B6I3	0.952568	1	0.985	0.92214	G-box-binding protein [Solanum lycopersicum]
Solyc02g062970.2	Q93X45	1.08035	0.87042	0.98	0.346	Xaa-Pro aminopeptidase 2 OS=Solanum lycopersicum OX=4081 GN=app2
Solyc02g063050.2	K4B6J3	1.06305	1	1.018	0.70784	transmembrane protein [Arabidopsis thaliana]
Solyc02g063070.2	A0A0J9YZP8	1.05749	0.959757	1.031	0.30454	PREDICTED: 14-3-3 protein 4 [Solanum pennellii]
Solyc02g063090.2	K4B6J6	0.796417	0.208828	1.042	0.078924	PREDICTED: T-complex protein 1 subunit zeta 1 [Solanum lycopersicum]
Solyc02g063130.2	K4B6K0	0.926413	0.91617	1.006	0.83162	PREDICTED: ubiquitin receptor RAD23d isoform X1 [Solanum lycopersicum]
Solyc02g063150.2	P08706	23.7888	0.036621	0.853	0.067384	Ribulose bisphosphate carboxylase small chain 1, chloroplastic OS=Solanum lycopersicum OX=4081 GN=RBCS-1
Solyc02g063360.2	K4B6M1	0.915956	0.812956	0.95	0.169661	PREDICTED: protein C2-DOMAIN ABA-RELATED 1 [Solanum lycopersicum]
Solyc02g063410.2	K4B6M6	0	1	1.129	0.125002	hydroxyproline-rich glycoprotein family protein [Arabidopsis thaliana]
Solyc02g063490.2	K4B6N4	1.19269	0.247678	1.044	0.0059388	Malate dehydrogenase OS=Solanum lycopersicum OX=4081 GN=101249428
Solyc02g064550.2	K4B6P1	1.12857	0.84712	1.101	0.020961	PREDICTED: prostamide/prostaglandin F synthase [Solanum lycopersicum]
Solyc02g064640.2	K4B6Q0	1.50131	0.0933915	1.08	0.26744	PREDICTED: ADP-ribosylation factor-like protein 8A [Solanum pennellii]
Solyc02g064670.1	K4B6Q3	0.980985	1	0.799	0.0022363	PREDICTED: 60S ribosomal protein L26-1 [Solanum lycopersicum]
Solyc02g064680.2	K4B6Q4	2.07994	1.54818e-09	1.151	0.030844	Calcium-transporting ATPase OS=Solanum lycopersicum OX=4081 GN=101246688
Solyc02g064700.2	K4B6Q6	0.993914	1	0.986	0.78786	PREDICTED: casein kinase II subunit alpha [Solanum lycopersicum]
Solyc02g064750.2	K4B6R1	1.07985	0.988364	1.21	0.0146984	probable prolyl 4-hydroxylase 9 [Solanum lycopersicum]
Solyc02g064770.2	K4B6R3	1.06766	1	0.919	0.21234	PREDICTED: probable esterase KAI2 [Solanum pennellii]
Solyc02g064800.2	K4B6R6	1.30305	0.530789	NA	NA	DNA damage-binding protein 2 [Morus notabilis]
Solyc02g064940.1	K4B6S9	0.800961	0.983444	1.061	0.025904	PREDICTED: leucine-rich repeat extensin-like protein 6 [Daucus carota subsp. sativus]
Solyc02g064950.2	K4B6T0	0.983583	1	0.837	0.0158751	PREDICTED: CBS domain-containing protein CBSX1, chloroplastic [Solanum lycopersicum]
Solyc02g064990.2	K4B6T4	1.37417	0.244574	NA	NA	remorin family protein [Populus trichocarpa]
Solyc02g065030.1	K4B6T8	0.845621	0.95602	0.98	0.63286	PREDICTED: pentatricopeptide repeat-containing protein DOT4, chloroplastic-like [Solanum lycopersicum]
Solyc02g065070.2	K4B6U2	0.967749	1	1.158	0.2159	PREDICTED: CDPK-related kinase 5-like [Solanum lycopersicum]
Solyc02g065080.2	K4B6U3	1.03416	1	1.021	0.5929	PREDICTED: phosphoglycerate mutase-like protein 4 [Solanum lycopersicum]
Solyc02g065170.2	K4B6V2	3.8389	2.27502e-11	1.522	0.025497	PREDICTED: L-ascorbate oxidase homolog [Solanum lycopersicum]
Solyc02g065180.2	K4B6V3	0.95915	1	NA	NA	PREDICTED: autophagy-related protein 101-like [Solanum pennellii]
Solyc02g065240.2	K4B6V8	1.23568	0.985714	1.401	0.00015609	PREDICTED: salicylic acid-binding protein 2 [Solanum lycopersicum]
Solyc02g065280.2	K4B6W2	1.29877	0.759712	1.313	0.00077569	PREDICTED: salicylic acid-binding protein 2 [Solanum lycopersicum]
Solyc02g065300.1	K4B6W4	0.968887	1	1.04	0.22872	PREDICTED: leucine--tRNA ligase, cytoplasmic [Solanum lycopersicum]
Solyc02g065400.2	P23322	1.57652	0.0349679	0.887	0.40292	Oxygen-evolving enhancer protein 1, chloroplastic OS=Solanum lycopersicum OX=4081 GN=PSBO
Solyc02g065470.1	K4B6X9	1.18824	0.848853	1.197	0.0065849	PREDICTED: STS14 protein [Solanum lycopersicum]
Solyc02g065500.2	K4B6Y2	1.20126	0.297732	NA	NA	ribosome 60S biogenesis amino-terminal protein [Medicago truncatula]
Solyc02g065520.1	G3KGB1	1.08321	1	0.802	0.00068289	Lyk10 OS=Solanum lycopersicum OX=4081 GN=100736543
Solyc02g065630.2	K4B6Z5	1.08619	0.931789	1.085	0.0139032	PREDICTED: protein FLX-like 2 [Solanum lycopersicum]
Solyc02g065780.1	K4B709	1.30157	1	0.777	0.002519	PREDICTED: protein RALF-like 27 [Solanum lycopersicum]
Solyc02g066930.2	K4B725	0.872192	0.545443	0.918	0.20484	PREDICTED: glycine-rich RNA-binding protein 4, mitochondrial [Solanum lycopersicum]
Solyc02g066940.2	K4B726	1.09242	0.803562	NA	NA	PREDICTED: protein RIK isoform X3 [Solanum lycopersicum]
Solyc02g066950.2	K4B727	1.27589	0.748669	0.96	0.55788	PREDICTED: nucleoprotein TPR-like isoform X1 [Solanum pennellii]
Solyc02g067030.2	Q9M726	0.848237	0.784227	1.044	0.047097	Non-specific serine/threonine protein kinase OS=Solanum lycopersicum OX=4081 GN=SNF1
Solyc02g067070.2	K4B739	0.874347	0.705447	NA	NA	PREDICTED: zinc finger protein 385B-like [Solanum lycopersicum]
Solyc02g067080.2	K4B740	1.20871	0.377646	1.177	0.000121282	UDP-glucose 6-dehydrogenase OS=Solanum lycopersicum OX=4081
Solyc02g067090.2	K4B741	0.951243	0.996104	0.984	0.77636	PREDICTED: coilin-like isoform X1 [Solanum lycopersicum]
Solyc02g067180.2	Q6R8F6	1.16701	0.52881	1.125	0.00197803	Cystathionine gamma synthase OS=Solanum lycopersicum OX=4081 GN=543920
Solyc02g067210.2	K4B753	0.880508	0.597238	1.135	0.00316	PREDICTED: RNA-binding KH domain-containing protein isoform X1 [Solanum lycopersicum]
Solyc02g067360.2	K4B768	1.57542	0.610284	NA	NA	PREDICTED: protease Do-like 8, chloroplastic [Solanum lycopersicum]
Solyc02g067460.2	K4B778	1.12437	0.642857	1.043	0.21842	PREDICTED: mitochondrial outer membrane protein porin of 34 kDa [Solanum lycopersicum]
Solyc02g067470.2	K4B779	1.1217	0.969581	1.105	0.184662	PREDICTED: hypersensitive-induced response protein 1 [Solanum lycopersicum]
Solyc02g067530.2	K4B785	1.17365	0.771679	1.122	0.0133773	PREDICTED: probable prolyl 4-hydroxylase 6 [Solanum lycopersicum]
Solyc02g067580.2	K4B790	0.601887	0.0273778	0.688	0.00029578	NADH-ubiquinone reductase complex 1 MLRQ subunit-like protein [Solanum lycopersicum]
Solyc02g067690.2	K4B7A1	0.802481	0.657559	1.006	0.66838	PREDICTED: UDP-glycosyltransferase 90A1 [Solanum lycopersicum]
Solyc02g067740.2	K4B7A6	0.710509	0.0886736	1.028	0.47164	plant/K24A2-2 protein [Medicago truncatula]
Solyc02g067750.2	B1VK36	1.18129	0.984702	1.261	0.000116619	Carbonic anhydrase OS=Solanum lycopersicum OX=4081 GN=ca3
Solyc02g067820.2	K4B7B4	0.936052	0.982596	1.046	0.2155	PREDICTED: glycosylphosphatidylinositol anchor attachment 1 protein [Solanum lycopersicum]
Solyc02g067840.2	K4B7B6	0.951288	0.992104	1.08	0.029878	PREDICTED: altered inheritance of mitochondria protein 32-like [Solanum lycopersicum]
Solyc02g067860.2	K4B7B8	1.12415	0.697442	1.045	0.21622	Glucose-6-phosphate 1-epimerase OS=Solanum lycopersicum OX=4081 GN=101255458
Solyc02g067890.2	K4B7C1	0.764414	0.0902442	1.269	0.027024	PREDICTED: probable methyltransferase PMT9 isoform X1 [Solanum lycopersicum]
Solyc02g067920.2	K4B7C4	1.47407	0.00460624	NA	NA	PREDICTED: protein ABHD17B [Solanum lycopersicum]
Solyc02g067980.2	K4B7D0	0.880686	0.680248	1.048	0.157297	Serine/threonine protein phosphatase 2A regulatory subunit OS=Solanum lycopersicum OX=4081 GN=101251646
Solyc02g068050.2	K4B7D7	1.08768	0.988364	0.857	0.138198	PREDICTED: histone-lysine N-methyltransferase setd3 [Nicotiana sylvestris]
Solyc02g068090.2	K4B7E1	1.04882	1	0.885	0.033322	PREDICTED: protein ENL [Eucalyptus grandis]
Solyc02g068100.2	K4B7E2	0.933076	0.900723	NA	NA	PREDICTED: SWI/SNF complex component SNF12 homolog [Solanum lycopersicum]
Solyc02g068110.2	K4B7E3	0.982288	1	NA	NA	Transcription and mRNA export factor ENY2 OS=Solanum lycopersicum OX=4081
Solyc02g068130.2	K4B7E5	1.0161	1	0.905	0.0148953	PREDICTED: mitochondrial import receptor subunit TOM20 [Solanum pennellii]
Solyc02g068150.2	K4B7E7	0.949774	1	1.058	0.034195	PREDICTED: nuclear transport factor 2-like [Solanum lycopersicum]
Solyc02g068180.2	K4B7F0	0.956228	1	NA	NA	PREDICTED: ABC transporter I family member 11, chloroplastic [Solanum lycopersicum]
Solyc02g068190.1	K4B7F1	1.43501	0.742743	NA	NA	PREDICTED: DEAD-box ATP-dependent RNA helicase 21-like [Solanum lycopersicum]
Solyc02g068240.2	K4B7F6	1.04677	1	0.88	0.43348	PREDICTED: diacylglycerol O-acyltransferase 2 isoform X1 [Solanum lycopersicum]
Solyc02g068310.2	K4B7G3	1.10357	0.768747	1.153	0.037344	PREDICTED: 2-oxoglutarate-dependent dioxygenase DAO [Solanum lycopersicum]
Solyc02g068320.2	K4B7G4	0.679884	0.0730446	0.933	0.0147384	PREDICTED: 2-oxoglutarate-dependent dioxygenase DAO [Solanum lycopersicum]
Solyc02g068380.2	K4B7H0	0.958576	1	0.915	0.0071003	PREDICTED: allantoate deiminase [Solanum lycopersicum]
Solyc02g068450.2	K4B7H7	1.12311	0.849147	0.876	0.00080078	PREDICTED: V-type proton ATPase subunit F [Solanum pennellii]
Solyc02g068480.2	K4B7I0	0.985562	1	0.954	0.45196	PREDICTED: U4/U6.U5 tri-snRNP-associated protein 2-like [Solanum lycopersicum]
Solyc02g068500.2	K4B7I2	0.815239	0.418963	0.715	0.00126164	PREDICTED: thioredoxin O2, mitochondrial [Solanum lycopersicum]
Solyc02g068530.2	K4B7I5	1.65577	0.0543856	1.181	0.0040166	PREDICTED: UDP-N-acetylglucosamine diphosphorylase 2-like [Solanum pennellii]
Solyc02g068580.1	K4B7J0	0.940644	1	1.075	0.3186	PREDICTED: histone acetyltransferase type B catalytic subunit [Solanum lycopersicum]
Solyc02g068590.2	K4B7J1	1.11063	0.711859	1.145	0.023924	Potassium transporter OS=Solanum lycopersicum OX=4081 GN=101261576
Solyc02g068640.2	K4B7J6	0.908888	0.927665	1.038	0.23496	PREDICTED: pyrroline-5-carboxylate reductase isoform X2 [Solanum pennellii]
Solyc02g068650.1	K4B7J7	0.793775	0.402654	0.993	0.90834	tRNA (guanine-N(7)-)-methyltransferase OS=Solanum lycopersicum OX=4081 GN=101260600
Solyc02g068700.2	K4B7K2	1.21494	0.915644	NA	NA	PREDICTED: 14 kDa zinc-binding protein isoform X2 [Solanum lycopersicum]
Solyc02g068730.2	K4B7K5	0.859424	0.568297	0.943	0.136183	PREDICTED: chaperonin 60 subunit alpha 2, chloroplastic [Solanum lycopersicum]
Solyc02g068740.2	K4B7K6	0.997996	1	1.013	0.50136	Glycine cleavage system H protein OS=Solanum lycopersicum OX=4081 GN=101258615
Solyc02g068750.1	K4B7K7	0.964376	1	1.173	0.034725	Probable tRNA N6-adenosine threonylcarbamoyltransferase OS=Solanum lycopersicum OX=4081 GN=GCP2
Solyc02g068900.2	K4B7M2	0.735525	0.0531283	0.927	0.022259	PREDICTED: glutathionyl-hydroquinone reductase YqjG-like isoform X2 [Solanum pennellii]
Solyc02g068920.2	Q71LX7	1.22808	0.133987	0.881	0.071804	Lecithine cholesterol acyltransferase-like protein OS=Solanum lycopersicum OX=4081 GN=544234
Solyc02g069010.2	K4B7N3	0.825443	0.585889	0.898	0.0042236	Inositol-1-monophosphatase OS=Solanum lycopersicum OX=4081 GN=101254658
Solyc02g069090.2	K4B7P1	1.06621	0.931789	1.08	0.0079446	PREDICTED: cathepsin B [Solanum lycopersicum]
Solyc02g069100.2	K4B7P2	0.96202	1	1.265	6.46e-05	PREDICTED: cathepsin B [Solanum lycopersicum]
Solyc02g069110.2	K4B7P3	0.910763	1	1.129	0.067396	PREDICTED: cathepsin B [Solanum lycopersicum]
Solyc02g069120.2	K4B7P4	0.855741	0.698667	0.982	0.46736	PREDICTED: zinc finger protein ZPR1-like [Solanum lycopersicum]
Solyc02g069150.2	K4B7P7	1.12302	0.629171	1.081	0.05122	PREDICTED: vesicle-associated membrane protein 722-like [Solanum tuberosum]
Solyc02g069160.2	K4B7P8	0.941152	0.988364	1.065	0.28802	PREDICTED: cleavage stimulating factor 64-like [Solanum lycopersicum]
Solyc02g069260.2	K4B7Q8	0.866115	0.426945	0.953	0.20246	AGO2A2 OS=Solanum lycopersicum OX=4081 GN=101249141
Solyc02g069370.2	K4B7R9	0.951248	1	0.756	0.04238	PREDICTED: ras-related protein RABF2a [Solanum pennellii]
Solyc02g069380.2	K4B7S0	1.03437	1	NA	NA	cation exchanger family protein [Populus trichocarpa]
Solyc02g069410.2	K4B7S3	0.663782	0.5975	0.87	0.037736	PREDICTED: haloacid dehalogenase-like hydrolase domain-containing protein At3g48420 isoform X2 [Solanum lycopersicum]
Solyc02g069420.2	K4B7S4	0.528037	9.18371e-09	0.547	0.00094174	Phospholipid-transporting ATPase OS=Solanum lycopersicum OX=4081
Solyc02g069490.2	K4B7T1	0.404538	0.684627	0.99	0.87578	delta(24)-sterol reductase-like [Solanum lycopersicum]
Solyc02g069570.2	K4B7T9	0.781102	0.275516	NA	NA	PREDICTED: pentatricopeptide repeat-containing protein At1g30610, chloroplastic [Solanum lycopersicum]
Solyc02g069590.2	K4B7U1	0.889342	0.734728	0.919	0.121617	Coatomer subunit epsilon OS=Solanum lycopersicum OX=4081
Solyc02g069610.2	K4B7U3	0.975533	1	0.863	0.0054553	PREDICTED: vesicle transport protein GOT1B-like [Solanum pennellii]
Solyc02g069630.2	K4B7U5	0.856397	1	0.97	0.57946	PREDICTED: subtilisin-like protease SBT2.3 [Solanum lycopersicum]
Solyc02g069640.2	K4B7U6	0.860113	0.676723	1.204	0.0004237	PREDICTED: gamma-soluble NSF attachment protein [Solanum lycopersicum]
Solyc02g069650.1	K4B7U7	1.06561	1	1.023	0.73584	PREDICTED: vacuolar protein sorting-associated protein 54, chloroplastic-like [Solanum lycopersicum]
Solyc02g069690.1	K4B7V1	0.506421	0.299349	1.465	1.85e-05	PREDICTED: berberine bridge enzyme-like 4 [Solanum lycopersicum]
Solyc02g069720.2	K4B7V4	1.12623	0.78213	1.004	0.93088	PREDICTED: protein LSD1 [Solanum lycopersicum]
Solyc02g069750.1	K4B7V7	0.943896	1	1.086	0.036039	PREDICTED: probable choline kinase 2 isoform X3 [Solanum lycopersicum]
Solyc02g069790.2	K4B7W1	0.839915	0.45454	NA	NA	PREDICTED: DNA-damage-repair/toleration protein DRT111, chloroplastic [Solanum lycopersicum]
Solyc02g069800.1	K4B7W2	0.962616	1	0.941	0.0034956	Abhydrolase superfamily protein [Solanum lycopersicum]
Solyc02g069820.2	K4B7W4	0.947764	1	0.978	0.43016	PREDICTED: kxDL motif-containing protein 1 [Nicotiana tomentosiformis]
Solyc02g069840.2	K4B7W6	0.833806	0.753755	1.032	0.59352	50S ribosomal protein L20 OS=Solanum lycopersicum OX=4081 GN=101261574
Solyc02g070020.1	K4B7Y4	1.02606	1	1.065	0.049702	PREDICTED: UDP-glycosyltransferase 91C1-like [Solanum lycopersicum]
Solyc02g070250.2	K4B807	0.875632	0.810879	0.858	0.022564	PREDICTED: accelerated cell death 11 isoform X1 [Solanum lycopersicum]
Solyc02g070290.2	K4B811	1.12467	0.805902	1.075	0.41428	PREDICTED: cation-chloride cotransporter 1 isoform X1 [Solanum lycopersicum]
Solyc02g070300.2	K4B812	0.903426	1	NA	NA	PREDICTED: protection of telomeres protein 1b-like isoform X1 [Solanum lycopersicum]
Solyc02g070310.2	K4B813	1.03755	1	0.977	0.64182	PREDICTED: 60S ribosomal protein L32-1 [Solanum pennellii]
Solyc02g070350.2	K4B816	0.911961	0.807866	0.753	0.0181847	40S ribosomal protein S4 OS=Solanum lycopersicum OX=4081 GN=101252046
Solyc02g070360.2	K4B818	1.05144	1	0.847	0.026478	40S ribosomal protein S4 OS=Solanum lycopersicum OX=4081 GN=101250951
Solyc02g070490.2	K4B830	1.24559	0.445876	0.99	0.75202	PREDICTED: pheophytinase, chloroplastic [Solanum lycopersicum]
Solyc02g070500.1	K4B831	1.39343	0.0201717	1.225	3.94e-05	plant/F25P12-18 protein [Medicago truncatula]
Solyc02g070510.2	K4B832	0.918364	0.927884	0.992	0.83034	Proteasome subunit alpha type OS=Solanum lycopersicum OX=4081 GN=101247093
Solyc02g070520.2	K4B833	0.989657	1	1.157	0.027937	alpha-1,2-Mannosidase OS=Solanum lycopersicum OX=4081 GN=101246787
Solyc02g070550.2	K4B836	1.13486	0.534684	1.036	0.22866	la-related protein 6A [Solanum lycopersicum]
Solyc02g070570.2	K4B838	0.995751	1	0.972	0.3764	PREDICTED: 40S ribosomal protein S14-2 [Capsicum annuum]
Solyc02g070580.1	A9QPL5	1.58517	0.00218191	1.259	0.0054998	Sterol 22-desaturase OS=Solanum lycopersicum OX=4081 GN=SD1
Solyc02g070650.2	K4B846	0.839248	0.399425	0.983	0.94174	60S ribosomal protein L18a OS=Solanum lycopersicum OX=4081 GN=101244736
Solyc02g070670.2	K4B848	0.978543	1	1.211	0.00137965	urease accessory protein G-like [Solanum lycopersicum]
Solyc02g070760.2	K4B857	0.97867	1	0.966	0.84988	NAD-dependent epimerase/dehydratase family protein [Medicago truncatula]
Solyc02g070770.2	K4B858	0.918155	0.880776	0.994	0.76258	NAD-dependent epimerase/dehydratase family protein [Medicago truncatula]
Solyc02g070780.2	K4B859	0.459762	5.33146e-05	NA	NA	DNA helicase OS=Solanum lycopersicum OX=4081 GN=101268250
Solyc02g070790.2	K4B860	0.573057	0.221863	1.131	0.00100109	PREDICTED: 3-oxoacyl-[acyl-carrier-protein] synthase I, chloroplastic [Solanum lycopersicum]
Solyc02g070810.2	K4B862	0.980963	1	NA	NA	PREDICTED: nuclear pore complex protein GP210 [Solanum lycopersicum]
Solyc02g070890.2	K4B870	0.679386	0.0423532	NA	NA	PREDICTED: LRR receptor-like serine/threonine-protein kinase FLS2 [Solanum lycopersicum]
Solyc02g071030.1	P07370	NA	NA	0.84	0.044983	Chlorophyll a-b binding protein 1B, chloroplastic OS=Solanum lycopersicum OX=4081 GN=CAB1B
Solyc02g071040.2	K4B880	1.25314	0.193621	0.978	0.7808	starch synthase IV [Solanum lycopersicum]
Solyc02g071090.2	K4B885	0.763397	0.0633124	0.991	0.86294	PREDICTED: probable purine permease 10 [Solanum lycopersicum]
Solyc02g071150.2	K4B891	0.928876	0.938324	0.777	9.9e-05	PREDICTED: DNA-binding protein DDB_G0278111 [Solanum pennellii]
Solyc02g071170.2	K4B893	0.98917	1	1.009	0.85336	PREDICTED: coatomer subunit zeta-2 [Solanum lycopersicum]
Solyc02g071180.2	K4B894	1.10394	0.792459	1.135	0.022164	PREDICTED: GBF-interacting protein 1-like isoform X1 [Solanum lycopersicum]
Solyc02g071270.1	K4B8A3	0.947456	0.988364	1.053	0.4775	PREDICTED: protein MEI2-like 5 isoform X2 [Solanum lycopersicum]
Solyc02g071320.2	K4B8A8	0.986861	1	0.958	0.20084	PREDICTED: myb-like protein X [Nicotiana tabacum]
Solyc02g071330.2	K4B8A9	0.934899	0.996257	1.053	0.027603	PREDICTED: SH3 domain-containing protein 3 [Solanum lycopersicum]
Solyc02g071360.2	K4B8B2	0.612971	0.0190299	0.916	0.0058761	PREDICTED: protein SRG1 [Solanum lycopersicum]
Solyc02g071380.2	K4B8B4	0.707084	0.881841	0.975	0.35614	PREDICTED: protein SRG1 [Solanum lycopersicum]
Solyc02g071430.2	K4B8B9	2.74247	0.555999	1.232	0.00188201	PREDICTED: protein SRG1 [Solanum lycopersicum]
Solyc02g071450.2	K4B8C1	0.986257	1	1.182	0.0174842	PREDICTED: protein SRG1 [Solanum lycopersicum]
Solyc02g071490.2	K4B8C5	1.09311	1	1.173	0.059777	PREDICTED: codeine O-demethylase-like [Solanum lycopersicum]
Solyc02g071580.2	K4B8D4	1.32121	0.839783	0.927	0.49896	PREDICTED: subtilisin-like protease SBT5.6 [Solanum lycopersicum]
Solyc02g071600.2	K4B8D6	1.03913	1	NA	NA	adenine phosphoribosyltransferase [Arabidopsis thaliana]
Solyc02g071620.2	K4B8D8	2.30297	4.99404e-07	2.073	0.00029977	PREDICTED: GDSL esterase/lipase At1g29670-like [Solanum lycopersicum]
Solyc02g071700.2	K4B8E6	0	1	1.337	4.13e-05	PREDICTED: GDSL esterase/lipase At1g29670-like [Solanum tuberosum]
Solyc02g071740.2	K4B8E9	1.74526	0.0712995	NA	NA	PREDICTED: serine/threonine-protein kinase HT1-like [Solanum lycopersicum]
Solyc02g071750.2	K4B8F0	0.863402	0.74638	0.905	0.022798	PREDICTED: cyclic phosphodiesterase [Solanum lycopersicum]
Solyc02g071760.2	K4B8F1	1.3235	1	NA	NA	PREDICTED: oil body-associated protein 2C [Solanum lycopersicum]
Solyc02g071780.2	K4B8F3	1.88432	1.58618e-05	1.142	0.105537	PREDICTED: MACPF domain-containing protein CAD1 [Solanum lycopersicum]
Solyc02g071890.2	K4B8G4	0.933125	0.963853	1.036	0.046758	Histidinol dehydrogenase, chloroplastic OS=Solanum lycopersicum OX=4081 GN=101243855
Solyc02g071900.2	K4B8G5	0.951331	1	0.94	0.5089	PREDICTED: seipin-2 [Solanum lycopersicum]
Solyc02g071940.1	K4B8G9	0.867427	0.946791	0.83	0.0028019	Uncharacterized protein
Solyc02g072130.2	K4B8I7	1.14913	0.422246	1.007	0.90272	PREDICTED: protein transport protein Sec61 subunit alpha-like [Solanum pennellii]
Solyc02g072150.2	K4B8I9	2.09615	2.86021e-11	0.924	0.092522	PREDICTED: probable alpha,alpha-trehalose-phosphate synthase [UDP-forming] 7 [Solanum lycopersicum]
Solyc02g072160.2	K4B8J0	0.803307	0.446937	0.816	5.51e-08	NAD(P)-binding rossmann-fold protein [Medicago truncatula]
Solyc02g072230.2	K4B8J7	0.869395	0.705169	1.137	0.095421	PREDICTED: WD repeat-containing protein 53 [Solanum lycopersicum]
Solyc02g075630.1	K4B8N9	1.06072	1	NA	NA	PREDICTED: UPF0183 protein At3g51130 [Solanum lycopersicum]
Solyc02g076690.2	K4B8P6	0.99239	1	NA	NA	PREDICTED: low-temperature-induced cysteine proteinase-like [Solanum lycopersicum]
Solyc02g076710.2	K4B8P8	0.729929	0.00190008	0.912	0.037741	PREDICTED: low-temperature-induced cysteine proteinase-like [Solanum lycopersicum]
Solyc02g076720.2	K4B8P9	0.871927	0.501519	0.979	0.38606	PREDICTED: probable phosphoribosylformylglycinamidine synthase, chloroplastic/mitochondrial [Solanum lycopersicum]
Solyc02g076760.2	K4B8Q3	1.09013	0.951402	1.095	0.185301	PREDICTED: N-(5'-phosphoribosyl)anthranilate isomerase 1, chloroplastic isoform X1 [Solanum lycopersicum]
Solyc02g076820.2	K4B8Q9	0.815566	0.127442	NA	NA	PREDICTED: protein LIGHT-DEPENDENT SHORT HYPOCOTYLS 10-like [Solanum pennellii]
Solyc02g076870.2	K4B8R4	0.833854	0.448594	0.917	0.111624	PREDICTED: putative lipase YDR444W isoform X1 [Solanum lycopersicum]
Solyc02g077040.2	K4B8T1	1.82092	0.246678	1.603	0.00025994	phytophthora-inhibited protease 1 [Solanum lycopersicum]
Solyc02g077080.2	K4B8T5	0.47558	2.56923e-06	1.035	0.68768	PREDICTED: protein trichome birefringence-like 38 [Solanum lycopersicum]
Solyc02g077220.2	K4B8U9	0.578583	0.4689	NA	NA	PREDICTED: GDSL esterase/lipase At5g45920 [Solanum pennellii]
Solyc02g077240.2	K4B8V1	0.744027	0.0329089	0.92	0.0041231	PREDICTED: pyruvate decarboxylase 1 [Solanum lycopersicum]
Solyc02g077280.2	K4B8V5	1.2054	0.629171	1.004	0.95236	PREDICTED: GTPase Era [Solanum pennellii]
Solyc02g077310.2	K4B8V8	1.4514	0.726233	1.2	0.0082642	D-aminoacyl-tRNA deacylase OS=Solanum lycopersicum OX=4081 GN=101245317
Solyc02g077410.2	K4B8W7	1.07355	0.941819	NA	NA	PREDICTED: 28 kDa heat- and acid-stable phosphoprotein [Solanum lycopersicum]
Solyc02g077450.2	K4B8X1	0.97019	1	1.107	0.53728	PREDICTED: transcription factor VOZ1 [Solanum lycopersicum]
Solyc02g077460.1	K4B8X2	1.00225	1	NA	NA	PREDICTED: octanoyltransferase [Solanum lycopersicum]
Solyc02g077600.2	K4B8Y5	1.0868	0.961481	0.829	0.0128435	PREDICTED: guanylate-binding protein 4 [Solanum lycopersicum]
Solyc02g077670.2	K4B8Z2	0.690716	0.000419593	0.781	0.00015793	PREDICTED: dnaJ protein homolog 1 [Solanum lycopersicum]
Solyc02g077680.2	K4B8Z3	1.01657	1	NA	NA	Alpha-1,4 glucan phosphorylase OS=Solanum lycopersicum OX=4081 GN=101261874
Solyc02g077710.1	K4B8Z6	0.70002	0.915881	1.413	0.0055185	PREDICTED: homeobox protein 2 [Solanum lycopersicum]
Solyc02g077740.2	K4B8Z9	1.04328	1	0.927	0.147455	OB-fold nucleic acid binding domain containing protein [Zea mays]
Solyc02g077780.2	K4B903	1.00128	1	0.938	0.11084	PREDICTED: MACPF domain-containing protein NSL1 [Solanum lycopersicum]
Solyc02g077850.2	K4B910	1.01293	1	1.17	0.047379	PREDICTED: putative leucine-rich repeat receptor-like serine/threonine-protein kinase At2g14440 [Solanum lycopersicum]
Solyc02g077880.2	Q0PY39	2.53737	1.7289e-07	0.89	0.0193243	Auxin repressed/dormancy associated protein OS=Solanum lycopersicum OX=4081 GN=101258429
Solyc02g077900.2	Q0PY37	0.980067	1	0.933	0.33188	Putative protease/hydrolase OS=Solanum lycopersicum OX=4081 GN=101257828
Solyc02g077970.2	K4B922	1.86746	0.911631	1.2	0.13722	PREDICTED: late embryogenesis abundant protein 76-like [Solanum lycopersicum]
Solyc02g077990.2	K4B924	0.91709	0.847372	1.014	0.52106	PREDICTED: 30S ribosomal protein S5, chloroplastic [Solanum lycopersicum]
Solyc02g078020.2	K4B927	0.998019	1	1.068	0.45468	PREDICTED: protein SMG7L [Solanum lycopersicum]
Solyc02g078030.1	K4B928	1.08041	0.870665	NA	NA	PREDICTED: VQ motif-containing protein 4 [Solanum lycopersicum]
Solyc02g078040.2	K4B929	0.067055	0.400383	0.762	0.0030636	PREDICTED: pistil-specific extensin-like protein [Solanum lycopersicum]
Solyc02g078120.1	K4B937	1.04629	0.998161	0.994	0.61688	Eukaryotic translation initiation factor 3 subunit D OS=Solanum lycopersicum OX=4081 GN=101252350
Solyc02g078140.2	K4B939	1.11616	0.68679	0.962	0.149877	MAPKKK-like serine/threonine kinase domain-containing protein [Solanum lycopersicum]
Solyc02g078260.2	Q42877	0.903839	0.707447	0.648	0.0157785	DNA-directed RNA polymerase II subunit RPB2 OS=Solanum lycopersicum OX=4081 GN=RPB2
Solyc02g078360.2	K4B960	0.919831	0.907704	1.013	0.74022	PREDICTED: monothiol glutaredoxin-S17 [Solanum lycopersicum]
Solyc02g078380.2	K4B962	1.15995	1	0.841	0.0100013	PREDICTED: stem-specific protein TSJT1 [Solanum lycopersicum]
Solyc02g078400.2	K4B964	0.405033	1.58559e-25	NA	NA	PREDICTED: allantoinase [Solanum lycopersicum]
Solyc02g078440.2	K4B968	1.15486	0.855482	1.075	0.23108	RNA polymerase II transcription factor B subunit 2 OS=Solanum lycopersicum OX=4081 GN=101244148
Solyc02g078460.2	K4B970	0.628657	4.44504e-05	0.926	0.000178529	abscisic acid-insensitive RING protein 4-like [Solanum lycopersicum]
Solyc02g078520.2	K4B976	1.03253	1	1.195	0.037038	PREDICTED: mediator of RNA polymerase II transcription subunit 16 isoform X1 [Solanum lycopersicum]
Solyc02g078540.2	K4B978	0.969486	1	1.152	0.00066303	Clathrin light chain OS=Solanum lycopersicum OX=4081 GN=101266991
Solyc02g078550.2	K4B979	1.02201	1	NA	NA	PREDICTED: RNA polymerase II C-terminal domain phosphatase-like 1 [Solanum lycopersicum]
Solyc02g078570.2	K4B981	0.601807	0.00138218	0.908	0.0059212	PREDICTED: bifunctional epoxide hydrolase 2 [Solanum lycopersicum]
Solyc02g078640.2	K4B988	1.02671	1	NA	NA	PREDICTED: protein MOR1 isoform X1 [Solanum lycopersicum]
Solyc02g078830.2	K4B9A7	0.952871	1	NA	NA	PREDICTED: p21-activated protein kinase-interacting protein 1-like [Solanum lycopersicum]
Solyc02g078840.2	K4B9A8	1.20434	0.480079	1.001	0.95376	Secretory carrier-associated membrane protein OS=Solanum lycopersicum OX=4081 GN=101260101
Solyc02g078900.2	K4B9B4	1.11064	0.71738	1.082	0.0032389	PREDICTED: internal alternative NAD(P)H-ubiquinone oxidoreductase A1, mitochondrial [Solanum lycopersicum]
Solyc02g078920.2	K4B9B6	1.45111	0.429295	0.996	0.9262	PREDICTED: endonuclease 4 isoform X1 [Solanum lycopersicum]
Solyc02g078940.2	K4B9B8	0.893492	0.618249	1.008	0.51982	PREDICTED: quinone oxidoreductase PIG3 [Solanum lycopersicum]
Solyc02g078950.2	K4B9B9	0.889848	1	0.966	0.18634	Beta-galactosidase OS=Solanum lycopersicum OX=4081
Solyc02g078960.2	K4B9C0	1.11461	0.843954	1.1	0.0199641	PREDICTED: transmembrane protein 184C [Solanum lycopersicum]
Solyc02g078970.2	K4B9C1	0.944636	0.986779	1.201	0.0092759	PREDICTED: pre-mRNA-processing factor 17-like isoform X1 [Solanum lycopersicum]
Solyc02g078980.2	K4B9C2	1.03534	1	NA	NA	PREDICTED: uncharacterized metal-dependent hydrolase YabD isoform X1 [Solanum pennellii]
Solyc02g078990.2	C0LIR5	0.970771	1	1.065	0.055862	Thiosulfate:cyanide sulfurtransferase-like protein (Fragment) OS=Solanum lycopersicum OX=4081 GN=MST2
Solyc02g079000.2	K4B9C4	0.795836	0.3193	0.678	8.35e-05	PREDICTED: ATP-dependent zinc metalloprotease FTSH 12, chloroplastic [Solanum lycopersicum]
Solyc02g079040.2	K4B9C8	1.92136	0.00365911	1.17	0.082824	PREDICTED: calmodulin-binding protein 60 B-like [Solanum lycopersicum]
Solyc02g079060.2	K4B9D0	0.938305	0.941819	0.947	0.0077796	Eukaryotic translation initiation factor 3 subunit J OS=Solanum lycopersicum OX=4081 GN=101255357
Solyc02g079100.2	K4B9D4	1.09242	0.839394	1.027	0.6729	PREDICTED: bifunctional riboflavin kinase/FMN phosphatase [Solanum lycopersicum]
Solyc02g079170.2	K4B9E1	1.13953	0.852926	1.039	0.092259	PREDICTED: external alternative NAD(P)H-ubiquinone oxidoreductase B2, mitochondrial [Solanum lycopersicum]
Solyc02g079210.2	K4B9E5	0.871214	0.577732	1.03	0.50526	PREDICTED: multiple organellar RNA editing factor 1, mitochondrial-like [Solanum lycopersicum]
Solyc02g079250.2	K4B9E9	1.37586	0.253368	1.134	0.29812	PREDICTED: putative PAP-specific phosphatase, mitochondrial [Solanum lycopersicum]
Solyc02g079290.2	Q84XL1	1.02946	1	1.132	0.015035	SP2G OS=Solanum lycopersicum OX=4081 GN=SP2G
Solyc02g079400.2	K4B9G4	0.982169	1	NA	NA	Nitric oxide synthase-interacting protein homolog OS=Solanum lycopersicum OX=4081 GN=101247881
Solyc02g079410.2	K4B9G5	0.84735	0.547821	1.013	0.72776	PREDICTED: universal stress protein PHOS32 [Solanum lycopersicum]
Solyc02g079500.2	P15003	1.02636	1	0.889	0.00055635	Suberization-associated anionic peroxidase 1 OS=Solanum lycopersicum OX=4081 GN=TAP1
Solyc02g079510.2	P15004	1.24961	0.996257	0.841	0.0141842	Suberization-associated anionic peroxidase 2 OS=Solanum lycopersicum OX=4081 GN=TAP2
Solyc02g079590.2	K4B9I0	1.05042	1	NA	NA	Serine/threonine-protein kinase OS=Solanum lycopersicum OX=4081 GN=101263787
Solyc02g079640.2	K4B9I5	0.785648	0.338841	NA	NA	PREDICTED: G-type lectin S-receptor-like serine/threonine-protein kinase At1g11410 isoform X1 [Solanum lycopersicum]
Solyc02g079750.2	K4B9J6	0.481047	5.77236e-12	0.616	2.22e-06	PREDICTED: probable NAD(P)H dehydrogenase (quinone) FQR1-like 1 [Solanum pennellii]
Solyc02g079770.2	K4B9J8	1.17447	0.418705	0.898	0.0142804	PREDICTED: DAG protein, chloroplastic [Solanum lycopersicum]
Solyc02g079780.1	K4B9J9	1.83905	0.00185627	NA	NA	PREDICTED: histone H3.v1-like [Raphanus sativus]
Solyc02g079830.1	K4B9K4	0.778134	0.377607	0.915	0.65278	PREDICTED: pentatricopeptide repeat-containing protein At1g55890, mitochondrial-like [Solanum lycopersicum]
Solyc02g079850.2	K4B9K6	0.929454	0.913243	0.982	0.68222	PREDICTED: myosin-2 heavy chain, partial [Solanum lycopersicum]
Solyc02g079880.2	K4B9K9	0.541426	2.14214e-08	1.02	0.72092	eukaryotic translation initiation factor-related family protein [Populus trichocarpa]
Solyc02g079930.2	Q4VUC5	0.856535	0.346599	0.854	0.00034245	Phosphosulfolactate synthase-related protein OS=Solanum lycopersicum OX=4081 GN=PSR
Solyc02g079950.2	Q672Q6	2.1166	0.298205	0.704	0.00152224	Photosystem II oxygen-evolving complex protein 3 OS=Solanum lycopersicum OX=4081 GN=PsbQ
Solyc02g079960.2	K4B9L7	2.11343	3.1345e-14	1.028	0.5415	Thioredoxin OS=Solanum lycopersicum OX=4081 GN=101265882
Solyc02g080070.2	K4B9M8	2.4167	5.27155e-05	1.515	0.00028026	PREDICTED: putative receptor-like protein kinase At4g00960 [Solanum lycopersicum]
Solyc02g080130.2	K4B9N4	0.959413	1	0.929	0.3086	PREDICTED: chaperone protein dnaJ 50 [Solanum lycopersicum]
Solyc02g080270.2	K4B9P8	0.906491	0.799716	0.862	0.020376	Vacuolar protein sorting-associated protein 28 homolog OS=Solanum lycopersicum OX=4081 GN=101258121
Solyc02g080290.2	K4B9Q0	0.608261	7.98791e-06	1.029	0.9105	PREDICTED: beta-glucosidase 18-like [Solanum lycopersicum]
Solyc02g080300.2	K4B9Q1	0.809727	0.439809	NA	NA	PREDICTED: beta-glucosidase 18 [Solanum lycopersicum]
Solyc02g080320.2	K4B9Q3	0.755416	0.397786	1.069	0.37044	PREDICTED: RNA pseudouridine synthase 6, chloroplastic [Solanum lycopersicum]
Solyc02g080350.1	K4B9Q6	0.930723	1	1.067	0.17566	PREDICTED: pentatricopeptide repeat-containing protein At1g77170 [Solanum lycopersicum]
Solyc02g080380.2	K4B9Q9	0.967729	1	NA	NA	Derlin OS=Solanum lycopersicum OX=4081 GN=101256736
Solyc02g080420.2	K4B9R3	0.976468	1	1.106	0.026841	PREDICTED: polyadenylate-binding protein RBP45 [Solanum lycopersicum]
Solyc02g080440.2	K4B9R5	0.851332	0.396195	NA	NA	PREDICTED: UPF0051 protein ABCI8, chloroplastic [Solanum lycopersicum]
Solyc02g080470.2	K4B9R8	0.985781	1	1.024	0.28758	PREDICTED: heat shock 70 kDa protein 16 [Solanum lycopersicum]
Solyc02g080510.1	K4B9S2	1.04354	1	0.981	0.69282	senescence regulator [Medicago truncatula]
Solyc02g080540.1	K4B9S5	1.71789	0.0937914	0.994	0.87158	PREDICTED: ATP synthase gamma chain, chloroplastic [Solanum lycopersicum]
Solyc02g080570.2	C6KI36	0.942152	0.969812	0.952	0.3028	Starch synthase III OS=Solanum lycopersicum OX=4081 GN=100316882
Solyc02g080630.2	K4B9T4	0.815126	0.114944	0.98	0.166624	Lactoylglutathione lyase OS=Solanum lycopersicum OX=4081
Solyc02g080640.2	Q672Q8	0.785	0.646474	NA	NA	Adenylyl-sulfate reductase OS=Solanum lycopersicum OX=4081 GN=544267
Solyc02g080650.2	K4B9T6	1.09695	0.907355	1.023	0.51808	PREDICTED: ataxin-10 [Solanum lycopersicum]
Solyc02g080670.2	K4B9T8	0	0.988364	1.103	0.0073431	PREDICTED: L-ascorbate oxidase homolog [Solanum lycopersicum]
Solyc02g080800.2	Q9AXR0	0.846508	0.490577	1.029	0.26382	Deoxyhypusine synthase OS=Solanum lycopersicum OX=4081 GN=DHS
Solyc02g080810.2	K4B9V1	0.903825	0.898601	1	0.99012	Aminomethyltransferase OS=Solanum lycopersicum OX=4081 GN=101249137
Solyc02g080880.2	K4B9V8	1.05852	0.988405	1.093	0.137282	PREDICTED: aspartic proteinase isoform X1 [Solanum pennellii]
Solyc02g080940.2	K4B9W4	0.737506	0.0983302	1.08	0.029721	Pyridoxal phosphate homeostasis protein OS=Solanum lycopersicum OX=4081
Solyc02g080980.2	K4B9W8	0.917154	0.993763	NA	NA	PREDICTED: leucine--tRNA ligase, chloroplastic/mitochondrial isoform X2 [Solanum lycopersicum]
Solyc02g081000.1	K4B9X0	1.04263	1	NA	NA	PREDICTED: leucine--tRNA ligase, chloroplastic/mitochondrial isoform X2 [Solanum lycopersicum]
Solyc02g081030.2	K4B9X3	2.30398	0.023295	1.128	0.0077185	PREDICTED: calcium permeable stress-gated cation channel 1-like [Solanum lycopersicum]
Solyc02g081070.2	K4B9X7	0.88984	0.733716	0.811	0.0181203	PREDICTED: protein STRUBBELIG-RECEPTOR FAMILY 8 [Solanum lycopersicum]
Solyc02g081130.1	K4B9Y3	Inf	1	NA	NA	PREDICTED: chromatin remodeling protein EBS [Solanum lycopersicum]
Solyc02g081140.2	K4B9Y4	0.970031	1	1.009	0.4912	PREDICTED: plant UBX domain-containing protein 4-like [Solanum lycopersicum]
Solyc02g081150.1	K4B9Y5	1.0467	1	0.856	0.089541	PREDICTED: probable membrane-associated kinase regulator 1 [Sesamum indicum]
Solyc02g081160.2	K4B9Y6	1.02196	1	1.013	0.42206	Pyrophosphate--fructose 6-phosphate 1-phosphotransferase subunit beta OS=Solanum lycopersicum OX=4081 GN=PFP-BETA
Solyc02g081170.2	Q0ZPA3	0.936312	0.900289	0.934	0.0057387	Plastid lipid associated protein CHRC OS=Solanum lycopersicum OX=4081 GN=ChrC
Solyc02g081190.2	K4B9Y9	0.923235	0.988364	0.962	0.48976	1-aminocyclopropane-1-carboxylate oxidase [Solanum lycopersicum]
Solyc02g081200.1	K4B9Z0	0.916491	0.91392	1.053	0.44602	PREDICTED: HSP-interacting protein-like [Nicotiana attenuata]
Solyc02g081290.2	K4B9Z9	0.574364	1.23139e-07	0.982	0.72556	PREDICTED: DEAD-box ATP-dependent RNA helicase 21 [Solanum tuberosum]
Solyc02g081300.2	K4BA00	1.18784	0.931789	1.317	6.18e-05	Sucrose synthase OS=Solanum lycopersicum OX=4081
Solyc02g081310.2	K4BA01	0.945339	1	0.87	0.02038	PREDICTED: 50S ribosomal protein L15 [Solanum tuberosum]
Solyc02g081380.2	K4BA08	0.904963	0.882361	0.982	0.88706	PREDICTED: ras-related protein RHN1 [Solanum lycopersicum]
Solyc02g081390.2	K4BA09	0.696019	0.000203525	0.344	1.13e-06	PREDICTED: probable polyamine oxidase 4 [Solanum lycopersicum]
Solyc02g081400.2	K4BA10	0.834333	0.201522	0.902	0.0019217	PREDICTED: protein DJ-1 homolog D [Solanum lycopersicum]
Solyc02g081430.2	K4BA13	1.08339	0.911631	0.839	0.022802	PREDICTED: microsomal glutathione S-transferase 3 [Solanum lycopersicum]
Solyc02g081550.2	Q4W5U8	0.889234	0.708038	0.945	0.479	FtsH protease OS=Solanum lycopersicum OX=4081 GN=LeftsH6
Solyc02g081620.2	K4BA32	0.974881	1	NA	NA	PREDICTED: protein SUPPRESSOR OF FRI 4 [Solanum lycopersicum]
Solyc02g081700.1	K4BA40	0.748154	0.0114644	1.039	0.035424	Proteasome subunit alpha type OS=Solanum lycopersicum OX=4081 GN=101257034
Solyc02g081830.2	K4BA53	0.421758	6.12794e-06	0.828	0.0066185	PREDICTED: haloacid dehalogenase-like hydrolase domain-containing protein 3 isoform X1 [Solanum lycopersicum]
Solyc02g081840.2	K4BA54	1.0469	1	1.007	0.87248	PREDICTED: phosphatidate cytidylyltransferase, mitochondrial isoform X1 [Solanum lycopersicum]
Solyc02g081880.2	K4BA58	0.805482	0.174311	0.91	0.0003188	PREDICTED: mitochondrial amidoxime reducing component 2 [Solanum lycopersicum]
Solyc02g081950.2	K4BA65	1.02554	1	NA	NA	calmodulin-binding protein [Arabidopsis lyrata subsp. lyrata]
Solyc02g081960.2	K4BA66	0.936985	0.942652	1.312	0.0015781	PREDICTED: probable splicing factor 3A subunit 1 [Solanum lycopersicum]
Solyc02g081970.2	K4BA67	1.47246	0.000234448	1.017	0.33582	PREDICTED: vacuolar-sorting receptor 6-like [Solanum lycopersicum]
Solyc02g081980.2	K4BA68	0.518068	0.91947	0.892	0.00035737	PREDICTED: apyrase isoform X1 [Solanum lycopersicum]
Solyc02g082000.2	K4BA70	1.04133	1	0.929	0.24706	PREDICTED: 40S ribosomal protein S15 [Solanum lycopersicum]
Solyc02g082010.1	K4BA71	0.938379	1	NA	NA	PREDICTED: transcription termination factor MTERF5, chloroplastic-like [Nicotiana tomentosiformis]
Solyc02g082030.2	K4BA73	0.829503	0.348225	1.03	0.49626	PREDICTED: protein TRIGALACTOSYLDIACYLGLYCEROL 2, chloroplastic [Solanum pennellii]
Solyc02g082080.1	K4BA78	0.998877	1	1.154	0.164817	PREDICTED: copper transporter 5 [Solanum lycopersicum]
Solyc02g082180.2	K4BA88	0.54983	0.00112751	0.993	0.99828	DNA helicase OS=Solanum lycopersicum OX=4081 GN=101244828
Solyc02g082220.2	K4BA92	1.12787	0.581247	1.039	0.174642	PREDICTED: protein transport protein Sec24-like At3g07100 [Solanum lycopersicum]
Solyc02g082230.2	K4BA93	0.896726	0.792502	1.225	0.029916	Serine/threonine-protein phosphatase OS=Solanum lycopersicum OX=4081 GN=101268637
Solyc02g082250.2	K4BA95	0.933999	0.938567	1.091	0.0114823	Thioredoxin reductase OS=Solanum lycopersicum OX=4081 GN=101268054
Solyc02g082270.2	K4BA97	1.18709	0.245312	0.99	0.8896	PREDICTED: RNA-binding protein 24 isoform X1 [Solanum lycopersicum]
Solyc02g082280.2	K4BA98	1.00983	1	1.085	0.06878	PREDICTED: trafficking protein particle complex subunit 11 isoform X1 [Solanum lycopersicum]
Solyc02g082350.2	K4BAA5	1.64447	1.23475e-05	1.097	0.43998	PREDICTED: plant intracellular Ras-group-related LRR protein 4 [Solanum lycopersicum]
Solyc02g082400.2	K4BAB0	0.9972	1	1.31	0.033984	PREDICTED: lysine-specific demethylase JMJ25-like [Solanum lycopersicum]
Solyc02g082430.2	K4BAB3	1.14157	0.598182	1.15	0.0021824	MLO-like protein OS=Solanum lycopersicum OX=4081 GN=MLO
Solyc02g082540.2	K4BAC4	1.08624	0.882361	1.037	0.33452	PREDICTED: actin cytoskeleton-regulatory complex protein PAN1 [Solanum lycopersicum]
Solyc02g082670.2	K4BAD7	0.771331	0.380294	1.232	0.0120839	PREDICTED: WUSCHEL-related homeobox 8 [Solanum pennellii]
Solyc02g082690.2	K4BAD9	1.52543	0.0205004	1.168	0.0033995	transducin/WD40 repeat protein [Medicago truncatula]
Solyc02g082710.2	K4BAE1	0.844139	0.821965	NA	NA	PREDICTED: protein GET1-like isoform X2 [Nicotiana sylvestris]
Solyc02g082730.2	K4BAE3	1.19064	0.471952	1.005	0.85244	PREDICTED: rab escort protein 1 isoform X1 [Solanum lycopersicum]
Solyc02g082750.2	K4BAE5	8.20864	0.704177	1.03	0.070816	PREDICTED: phosphoinositide phosphatase SAC6 [Solanum lycopersicum]
Solyc02g082760.2	K4BAE6	0.921974	0.969701	1.002	0.99082	Catalase OS=Solanum lycopersicum OX=4081 GN=543585
Solyc02g082800.2	K4BAF0	1.06836	0.925256	1.021	0.56582	PREDICTED: ubiquitin domain-containing protein DSK2b-like [Solanum lycopersicum]
Solyc02g082830.1	K4BAF3	1.01619	1	1.007	0.71958	Phosphoserine aminotransferase OS=Solanum lycopersicum OX=4081 GN=101254553
Solyc02g082840.2	K4BAF4	0.986064	1	0.932	0.47006	PREDICTED: protein GRIP isoform X2 [Solanum lycopersicum]
Solyc02g082860.2	K4BAF6	1.04209	1	1.081	0.28026	PREDICTED: isocitrate dehydrogenase [NAD] regulatory subunit 1, mitochondrial-like [Solanum lycopersicum]
Solyc02g082900.2	K4BAG0	0.983531	1	1.003	0.92776	PREDICTED: protein STRICTOSIDINE SYNTHASE-LIKE 6 [Solanum lycopersicum]
Solyc02g082920.2	Q05539	0.472629	0.752826	0.943	0.2211	Acidic 26 kDa endochitinase OS=Solanum lycopersicum OX=4081 GN=CHI3
Solyc02g082930.2	Q05540	1.07381	1	0.985	0.6484	Acidic 27 kDa endochitinase OS=Solanum lycopersicum OX=4081 GN=CHI17
Solyc02g083180.2	K4BAI6	1.0291	1	1.038	0.126944	PREDICTED: UPF0548 protein At2g17695 isoform X2 [Solanum pennellii]
Solyc02g083270.2	K4BAJ5	1.19843	0.77241	NA	NA	Vitamin K epoxide reductase OS=Solanum lycopersicum OX=4081 GN=100037492
Solyc02g083280.2	K4BAJ6	1.07168	0.900351	0.991	0.82444	PREDICTED: thiosulfate sulfurtransferase 16, chloroplastic isoform X2 [Solanum lycopersicum]
Solyc02g083290.2	G8Z286	1.46139	0.0234964	1.096	0.028159	Hop-interacting protein THI135 OS=Solanum lycopersicum OX=4081 GN=101055536
Solyc02g083320.2	K4BAK0	0.973901	1	0.985	0.86336	PREDICTED: serine/arginine-rich splicing factor SR45a [Solanum pennellii]
Solyc02g083340.2	K4BAK2	2.61987	0.00157996	NA	NA	Phospholipase D OS=Solanum lycopersicum OX=4081 GN=101246303
Solyc02g083360.1	K4BAK4	1.63996	0.000131816	1.346	0.049075	PREDICTED: peptide methionine sulfoxide reductase MsrB [Solanum tuberosum]
Solyc02g083390.2	K4BAK7	1.08428	0.956051	1.2	0.0032642	PREDICTED: probable prolyl 4-hydroxylase 10 [Solanum pennellii]
Solyc02g083410.2	K4BAK9	1.66028	0.00230766	0.897	0.028164	PREDICTED: 15-cis-phytoene desaturase, chloroplastic/chromoplastic [Solanum lycopersicum]
Solyc02g083460.2	K4BAL4	1.36606	0.251228	1.32	0.0134999	aspartyl protease family protein precursor [Solanum lycopersicum]
Solyc02g083500.2	K4BAL8	0.837806	0.647737	0.868	0.0095209	universal stress family protein [Medicago truncatula]
Solyc02g083580.2	K4BAM6	1.18721	0.847295	NA	NA	PREDICTED: rac-like GTP-binding protein RHO1 [Solanum pennellii]
Solyc02g083590.2	Q8RU74	0.889046	0.644026	0.971	0.21898	3-dehydroquinate synthase, chloroplastic OS=Solanum lycopersicum OX=4081 GN=DHQS
Solyc02g083620.2	K4BAN0	1.02099	1	1.009	0.75068	L-ascorbate peroxidase 5 [Solanum lycopersicum]
Solyc02g083630.2	K4BAN1	0.755678	1	1.237	0.00049559	PREDICTED: L-ascorbate peroxidase 3, peroxisomal [Solanum lycopersicum]
Solyc02g083700.2	K4BAN8	0.389566	4.87069e-05	1.347	2.81e-07	Alpha-mannosidase OS=Solanum lycopersicum OX=4081 GN=101263369
Solyc02g083710.2	K4BAN9	0.896615	0.723437	1.058	0.0104818	PREDICTED: 26S proteasome non-ATPase regulatory subunit 4 homolog isoform X2 [Solanum pennellii]
Solyc02g083800.2	K4BAP8	0.905194	0.804726	1.103	0.44212	PREDICTED: cold shock domain-containing protein 3-like [Solanum tuberosum]
Solyc02g083810.2	K4BAP9	1.00823	1	0.935	0.21556	Ferredoxin--NADP reductase, chloroplastic OS=Solanum lycopersicum OX=4081
Solyc02g083820.1	K4BAQ0	1.21894	0.486002	NA	NA	Vacuolar protein 8 [Morus notabilis]
Solyc02g083860.2	K4BAQ4	0.610532	0.00599125	0.757	3.56e-05	flavanone 3-dioxygenase [Solanum lycopersicum]
Solyc02g083900.2	K4BAQ8	0.985464	1	NA	NA	PREDICTED: transformation/transcription domain-associated protein isoform X1 [Solanum lycopersicum]
Solyc02g084030.2	G3K2M5	1.20675	0.619362	1.122	0.034818	Methionine sulfoxide reductase A5 OS=Solanum lycopersicum OX=4081 GN=MSRA5
Solyc02g084220.2	K4BAT8	1.02944	1	0.953	0.61586	Uncharacterized protein
Solyc02g084240.2	Q43511	1.27106	0.0325808	0.6	0.0028413	H1 histone-like protein OS=Solanum lycopersicum OX=4081 GN=544142
Solyc02g084370.1	K4BAV3	0.421793	0.949033	NA	NA	PREDICTED: probable LRR receptor-like serine/threonine-protein kinase At4g36180 [Solanum lycopersicum]
Solyc02g084440.2	K4BAW0	1.84305	0.00624438	0.939	0.22068	Fructose-bisphosphate aldolase OS=Solanum lycopersicum OX=4081 GN=101250853
Solyc02g084500.2	K4BAW5	1.06485	1	1.086	0.0176582	PREDICTED: UPF0183 protein At3g51130 [Solanum lycopersicum]
Solyc02g084550.2	K4BAX0	1.18699	0.486819	NA	NA	altered inheritance of mitochondria protein [Arabidopsis thaliana]
Solyc02g084570.2	K4BAX2	1.10656	0.901696	1.227	0.0051002	PREDICTED: cytochrome P450 84A1 [Solanum lycopersicum]
Solyc02g084600.2	K4BAX5	0.681015	0.932322	0.989	0.7976	PREDICTED: probable leucine-rich repeat receptor-like protein kinase At1g35710 [Solanum lycopersicum]
Solyc02g084640.2	K4BAX9	1.04401	1	1.175	0.0043759	Aldehyde dehydrogenase OS=Solanum lycopersicum OX=4081 GN=104645747
Solyc02g084660.2	K4BAY1	0.929435	0.996104	0.965	0.52194	PREDICTED: glutaredoxin-C3 [Solanum lycopersicum]
Solyc02g084690.2	K4BAY4	0.901352	0.717508	0.961	0.27488	FG-GAP repeat-containing family protein [Populus trichocarpa]
Solyc02g084710.2	K4BAY6	1.04512	1	NA	NA	Thioredoxin OS=Solanum lycopersicum OX=4081 GN=101245904
Solyc02g084740.2	K4BAY9	0.429294	0.00145689	0.687	0.00124377	PREDICTED: 3-epi-6-deoxocathasterone 23-monooxygenase [Solanum lycopersicum]
Solyc02g084760.2	K4BAZ1	1.09639	0.913671	1.052	0.2641	UBC17 OS=Solanum lycopersicum OX=4081 GN=101245015
Solyc02g084800.2	K4BAZ5	0.269719	0.916584	0.746	0.13332	Peroxidase OS=Solanum lycopersicum OX=4081
Solyc02g084810.2	K4BAZ6	1.10043	0.963041	NA	NA	uncharacterized LOC100780403 precursor [Glycine max]
Solyc02g084820.2	K4BAZ7	0.872424	0.698004	NA	NA	Lipopolysaccharide core biosynthesis mannosyltransferase lpsB [Morus notabilis]
Solyc02g084840.2	K4BAZ9	7.45088	0.474787	1.296	0.1229	PREDICTED: late embryogenesis abundant protein-like [Solanum pennellii]
Solyc02g084920.2	K4BB06	0.974076	1	1.023	0.37934	Proteasome subunit beta type OS=Solanum lycopersicum OX=4081 GN=101266585
Solyc02g085040.2	K4BB18	0.911764	0.881505	1.03	0.23296	PREDICTED: gamma carbonic anhydrase 1, mitochondrial-like [Solanum pennellii]
Solyc02g085050.2	K4BB19	1.08396	0.969812	1.025	0.3648	PREDICTED: soluble inorganic pyrophosphatase PPA1 isoform X1 [Solanum lycopersicum]
Solyc02g085080.2	K4BB22	0.735503	0.140052	0.971	0.55506	PREDICTED: transmembrane protein 53 [Solanum lycopersicum]
Solyc02g085100.2	K4BB24	0.87976	1	0.943	0.103461	Glucose-6-phosphate 1-epimerase OS=Solanum lycopersicum OX=4081 GN=101263563
Solyc02g085250.2	K4BB37	1.00951	1	0.991	0.59666	PREDICTED: pyridine nucleotide-disulfide oxidoreductase domain-containing protein 2 [Solanum lycopersicum]
Solyc02g085350.2	K4BB47	0.809121	0.0752259	1.091	0.0047417	Succinate dehydrogenase [ubiquinone] flavoprotein subunit, mitochondrial OS=Solanum lycopersicum OX=4081 GN=101256641
Solyc02g085420.2	K4BB54	0.972967	1	1.069	0.0044637	PREDICTED: U1 small nuclear ribonucleoprotein 70 kDa isoform X3 [Solanum lycopersicum]
Solyc02g085520.2	Q9FYW9	0.881486	0.601617	0.981	0.52918	Adenylosuccinate synthetase, chloroplastic OS=Solanum lycopersicum OX=4081 GN=PURA
Solyc02g085540.1	K4BB66	0.955479	0.988405	NA	NA	ESSS subunit of NADH:ubiquinone oxidoreductase (complex I) protein [Arabidopsis thaliana]
Solyc02g085590.2	K4BB70	2.61062	0.294942	1.067	0.55912	PREDICTED: vicilin-like seed storage protein At2g18540 [Solanum lycopersicum]
Solyc02g085640.2	Q93X46	0.828297	0.24792	NA	NA	Xaa-Pro aminopeptidase 1 OS=Solanum lycopersicum OX=4081 GN=app1
Solyc02g085660.1	K4BB77	0.127776	2.56923e-06	0.447	8.21e-08	Glycosyltransferase OS=Solanum lycopersicum OX=4081 GN=101256157
Solyc02g085700.1	K4BB81	1.01403	1	0.894	0.0045037	geranylgeranyl pyrophosphate synthetase-like protein [Solanum lycopersicum]
Solyc02g085730.2	Q9LEG5	0.732147	0.0227772	0.987	0.51192	Allene oxide cyclase OS=Solanum lycopersicum OX=4081 GN=aoc
Solyc02g085780.2	K4BB89	0.758041	0.141799	1.061	0.0081239	PREDICTED: ultraviolet-B receptor UVR8 [Solanum lycopersicum]
Solyc02g085790.2	K4BB90	0.8271	0.347675	0.998	0.94704	PREDICTED: T-complex protein 1 subunit zeta 1 [Solanum lycopersicum]
Solyc02g085820.2	K4BB93	0.928937	0.978321	0.838	0.047202	NADPH-dependent diflavin oxidoreductase 1 OS=Solanum lycopersicum OX=4081 GN=101246585
Solyc02g085840.2	Q9STA6	0.955558	1	1.184	0.0136616	RAD23 protein OS=Solanum lycopersicum OX=4081 GN=rad23
Solyc02g085870.2	K4BB98	1.18747	0.918201	0.973	0.85388	3-ketoacyl-CoA synthase OS=Solanum lycopersicum OX=4081 GN=101245220
Solyc02g086080.2	K4BBB6	1.45494	0.601101	0.951	0.27982	PREDICTED: bifunctional epoxide hydrolase 2 [Gossypium raimondii]
Solyc02g086160.2	K4BBC4	0.778988	0.210642	0.902	0.092064	Plastidic glucose transporter 1 OS=Solanum lycopersicum OX=4081 GN=101264279
Solyc02g086310.1	K4BBD9	2.24574	0.0955279	1.078	0.42524	lipid-transfer protein 7k-LTP precursor [Solanum lycopersicum]
Solyc02g086360.2	K4BBE4	1.04378	1	1.027	0.7712	PREDICTED: integrator complex subunit 6 homolog [Daucus carota subsp. sativus]
Solyc02g086460.2	K4BBF4	0.676783	2.70641e-05	1.051	0.128436	PREDICTED: titin isoform X3 [Solanum lycopersicum]
Solyc02g086490.2	K4BBF7	0.804066	1	0.799	0.177044	Oleosin OS=Solanum lycopersicum OX=4081 GN=101258512
Solyc02g086520.2	K4BBG0	1.31348	0.111871	1.035	0.26788	PREDICTED: pollen-specific leucine-rich repeat extensin-like protein 2 [Solanum lycopersicum]
Solyc02g086530.2	K4BBG1	2.0425	0.852219	0.935	0.34748	PREDICTED: galactinol--sucrose galactosyltransferase-like [Solanum lycopersicum]
Solyc02g086560.2	K4BBG4	0.839096	0.604045	0.879	0.22194	PREDICTED: sirohydrochlorin ferrochelatase, chloroplastic [Solanum lycopersicum]
Solyc02g086600.2	K4BBG8	0.857274	0.599148	NA	NA	PREDICTED: polyribonucleotide nucleotidyltransferase 2, mitochondrial [Solanum lycopersicum]
Solyc02g086610.2	K4BBG9	0.865033	0.624375	1.019	0.3264	Isocitrate dehydrogenase [NADP] OS=Solanum lycopersicum OX=4081
Solyc02g086640.2	K4BBH2	1.14889	0.737475	1.116	0.20054	tRNA (adenine(58)-N(1))-methyltransferase OS=Solanum lycopersicum OX=4081 GN=101255549
Solyc02g086670.2	K4BBH5	1.23746	0.247675	1.175	0.000180976	PREDICTED: shaggy-related protein kinase epsilon isoform X1 [Solanum lycopersicum]
Solyc02g086680.2	Q9FV54	0.939417	1	0.953	0.173615	Peptide deformylase 1B, chloroplastic OS=Solanum lycopersicum OX=4081 GN=PDF1B
Solyc02g086710.2	K4BBH8	0.909266	0.812956	0.935	0.0166233	Monodehydroascorbate reductase (NADH)-like protein [Solanum lycopersicum]
Solyc02g086730.1	K4BBI0	0.963942	1	0.73	0.00032082	PREDICTED: 50S ribosomal protein L12, chloroplastic [Solanum lycopersicum]
Solyc02g086750.1	K4BBI2	0.940585	0.94373	NA	NA	PREDICTED: serine/threonine-protein kinase ATM [Solanum pennellii]
Solyc02g086790.2	K4BBI6	0.835762	0.426211	0.893	0.246	PREDICTED: serine/threonine-protein kinase BLUS1 isoform X1 [Solanum lycopersicum]
Solyc02g086830.2	K4BBJ0	1.0077	1	1.066	0.158282	PREDICTED: protease Do-like 1, chloroplastic [Solanum lycopersicum]
Solyc02g086870.2	K4BBJ4	1.12276	0.900801	1.127	0.0130226	farnesyl protein transferase subunit B [Solanum lycopersicum]
Solyc02g086880.2	Q5NE18	0.811349	0.112635	0.886	0.000198169	Formate dehydrogenase, mitochondrial OS=Solanum lycopersicum OX=4081 GN=fdh
Solyc02g086910.2	K4BBJ8	2.26497	0.00317931	0.985	0.73666	PREDICTED: peptidyl-prolyl cis-trans isomerase CYP38, chloroplastic [Solanum lycopersicum]
Solyc02g086940.2	K4BBK1	1.19847	0.881779	NA	NA	PREDICTED: protein FAM179B-like [Malus domestica]
Solyc02g087110.2	K4BBL8	0.658368	0.0282269	0.857	6.02e-05	alpha-dioxygenase 1-like [Solanum lycopersicum]
Solyc02g087130.2	G8Z263	1.28516	0.31686	NA	NA	Hop-interacting protein THI034 OS=Solanum lycopersicum OX=4081 GN=101055521
Solyc02g087190.1	K4BBM6	1.14821	0.913243	0.993	0.65988	Peroxidase OS=Solanum lycopersicum OX=4081 GN=101244246
Solyc02g087230.2	K4BBN0	1.14165	0.828425	0.926	0.0071997	Ferredoxin-thioredoxin reductase, catalytic chain OS=Solanum lycopersicum OX=4081 GN=101268336
Solyc02g087240.2	K4BBN1	0.850576	0.315534	1.076	0.00058362	NADH dehydrogenase [ubiquinone] flavoprotein 1, mitochondrial OS=Solanum lycopersicum OX=4081 GN=101268050
Solyc02g087250.2	K4BBN2	0.967059	1	0.94	0.024879	PREDICTED: CRM-domain containing factor CFM2, chloroplastic [Solanum lycopersicum]
Solyc02g087300.1	K4BBN7	1.1219	0.642909	1.069	0.028737	PREDICTED: protein transport protein SEC13 homolog B [Solanum pennellii]
Solyc02g087350.1	K4BBP2	1.2588	0.539385	NA	NA	Hexosyltransferase OS=Solanum lycopersicum OX=4081 GN=101265190
Solyc02g087460.1	K4BBQ3	1.22543	0.184861	0.941	0.2154	PREDICTED: inactive LRR receptor-like serine/threonine-protein kinase BIR2 [Solanum lycopersicum]
Solyc02g087640.2	K4BBS0	0.969665	1	1.096	0.156762	Protein arginine methyltransferase NDUFAF7 OS=Solanum lycopersicum OX=4081 GN=101260683
Solyc02g087650.2	K4BBS1	0.9302	0.971255	NA	NA	homeobox prospero protein [Arabidopsis thaliana]
Solyc02g087710.2	K4BBS7	1.75015	0.000111321	1.04	0.68202	FACT complex subunit SSRP1 OS=Solanum lycopersicum OX=4081 GN=101259798
Solyc02g087720.1	K4BBS8	1.34751	0.0182283	1.059	0.170997	transmembrane protein [Arabidopsis thaliana]
Solyc02g087730.2	K4BBS9	1.25322	0.588326	0.794	0.0102773	PREDICTED: uncharacterized WD repeat-containing protein alr3466-like [Solanum tuberosum]
Solyc02g087760.2	K4BBT2	1.06385	0.984202	0.96	0.36058	PREDICTED: protein IQ-DOMAIN 31-like [Solanum lycopersicum]
Solyc02g087770.2	K4BBT3	1.03226	1	0.935	0.030759	Aldose 1-epimerase OS=Solanum lycopersicum OX=4081 GN=109119603
Solyc02g087940.2	K4BBV0	0.926197	0.998161	1.012	0.76086	PREDICTED: coiled-coil domain-containing protein 115 isoform X2 [Solanum lycopersicum]
Solyc02g087970.1	A0ZXL1	0.687722	0.000466824	1.047	0.7494	Mini zinc finger protein OS=Solanum lycopersicum OX=4081 GN=ima
Solyc02g088000.2	K4BBV6	1.08039	0.913243	1.142	0.02664	Starch synthase, chloroplastic/amyloplastic OS=Solanum lycopersicum OX=4081 GN=101252941
Solyc02g088040.1	K4BBW0	0.95847	1	1.051	0.096057	60S ribosomal protein L34 [Medicago truncatula]
Solyc02g088100.2	Q9ZP31	0.64885	0.134348	1.164	0.00020415	Expansin OS=Solanum lycopersicum OX=4081 GN=EXPA5
Solyc02g088110.2	K4BBW7	1.16739	0.564378	NA	NA	PREDICTED: polypyrimidine tract-binding protein homolog 1 [Solanum pennellii]
Solyc02g088260.2	K4BBY2	1.14952	0.404456	0.912	0.0084021	latex abundant protein 1 [Populus trichocarpa]
Solyc02g088270.2	K4BBY3	0.996934	1	0.977	0.4771	DUF1997 family protein [Medicago truncatula]
Solyc02g088300.2	K4BBY6	1.04481	1	1.072	0.21654	PREDICTED: CSC1-like protein HYP1 isoform X1 [Solanum lycopersicum]
Solyc02g088340.2	K4BBZ0	1.14597	0.673069	1.082	0.162756	WRKY transcription factor 3 [Solanum lycopersicum]
Solyc02g088460.2	K4BC01	0.841684	0.67482	0.967	0.86428	Chorismate mutase OS=Solanum lycopersicum OX=4081 GN=101243843
Solyc02g088470.1	K4BC02	0.805362	0.705887	0.912	0.2866	PREDICTED: pentatricopeptide repeat-containing protein At3g29230 [Solanum lycopersicum]
Solyc02g088490.2	K4BC04	0.880342	0.677769	1.007	0.83838	PREDICTED: probable mitochondrial saccharopine dehydrogenase-like oxidoreductase At5g39410 [Solanum lycopersicum]
Solyc02g088500.1	K4BC05	0.804652	0.988364	NA	NA	PREDICTED: UDP-glycosyltransferase 13-like [Solanum lycopersicum]
Solyc02g088550.2	K4BC10	1.01602	1	1.194	0.185578	PREDICTED: probable ubiquitin conjugation factor E4 [Solanum lycopersicum]
Solyc02g088560.2	K4BC11	1.00142	1	NA	NA	PREDICTED: cyclic nucleotide-gated ion channel 2 isoform X1 [Solanum lycopersicum]
Solyc02g088610.2	K4BC16	0.831863	0.282651	0.906	0.000124936	heat shock protein [Solanum lycopersicum]
Solyc02g088620.2	K4BC17	0.98106	1	0.789	0.00152044	Membrane-anchored ubiquitin-fold protein OS=Solanum lycopersicum OX=4081 GN=101265189
Solyc02g088700.2	K4BC25	0.940651	0.952594	1.107	0.00136441	PREDICTED: probable mitochondrial-processing peptidase subunit beta-like isoform X1 [Solanum tuberosum]
Solyc02g088720.2	K4BC27	1.00617	1	1.17	0.024498	PREDICTED: polyadenylate-binding protein, cytoplasmic and nuclear-like isoform X2 [Ipomoea nil]
Solyc02g088730.1	K4BC28	1.04421	1	NA	NA	PREDICTED: F-box protein At5g39250 [Solanum lycopersicum]
Solyc02g088760.2	K4BC31	1.06406	0.983414	1.018	0.82062	PREDICTED: 50S ribosomal protein L7/L12-like [Solanum pennellii]
Solyc02g088780.2	K4BC33	1.13932	0.940296	1.022	0.57114	Ribosome biogenesis protein WDR12 homolog OS=Solanum lycopersicum OX=4081
Solyc02g088790.2	K4BC34	0.631318	7.29191e-05	1.133	0.00181987	PREDICTED: glycine-rich RNA-binding protein 3, mitochondrial [Solanum lycopersicum]
Solyc02g089060.2	K4BC60	1.03446	1	NA	NA	PREDICTED: putative methylesterase 11, chloroplastic [Solanum lycopersicum]
Solyc02g089070.2	K4BC61	0.913626	0.885578	1.031	0.20716	Eukaryotic translation initiation factor 3 subunit M OS=Solanum lycopersicum OX=4081 GN=101255548
Solyc02g089080.2	K4BC62	0.864822	0.988364	1.029	0.53052	PREDICTED: rapid alkalinization factor-like [Capsicum annuum]
Solyc02g089090.2	K4BC63	0.887029	0.628596	1.178	0.111082	MRLK5 OS=Solanum lycopersicum OX=4081 GN=101255255
Solyc02g089110.2	K4BC65	1.10173	0.951402	NA	NA	PREDICTED: solute carrier family 25 member 44 [Solanum pennellii]
Solyc02g089150.2	K4BC69	1.48116	0.732901	1.238	6.38e-05	PREDICTED: PI-PLC X domain-containing protein At5g67130 [Solanum lycopersicum]
Solyc02g089260.2	K4BC78	0.843599	0.313854	0.806	0.0127422	PREDICTED: auxin transport protein BIG [Solanum lycopersicum]
Solyc02g089350.2	P27057	0.121856	1.46086e-07	NA	NA	Protein GAST1 OS=Solanum lycopersicum OX=4081 GN=GAST1
Solyc02g089360.2	K4BC87	0.963163	1	1.259	0.07964	PREDICTED: kanadaptin [Solanum lycopersicum]
Solyc02g089370.2	K4BC88	1.01933	1	1.075	0.2097	PREDICTED: protein furry homolog [Solanum lycopersicum]
Solyc02g089560.2	K4BCA7	1.16981	0.795897	0.774	0.0021224	PREDICTED: pentatricopeptide repeat-containing protein At3g02490, mitochondrial-like [Solanum lycopersicum]
Solyc02g089720.1	K4BCC3	1.10332	0.745456	1.102	0.066482	PREDICTED: probable endo-1,3(4)-beta-glucanase ARB_01444 [Solanum lycopersicum]
Solyc02g089800.2	K4BCD1	1.04416	1	NA	NA	PREDICTED: protein CROWDED NUCLEI 1 [Solanum lycopersicum]
Solyc02g089810.2	K4BCD2	1.00195	1	1.08	0.20254	PREDICTED: translation initiation factor eIF-2B subunit delta [Solanum lycopersicum]
Solyc02g089900.1	K4BCE1	1.40208	0.00233541	1.337	0.00024082	PREDICTED: lysM domain receptor-like kinase 4 [Solanum lycopersicum]
Solyc02g090030.2	K4BCF4	2.18477	0.028851	NA	NA	oxygen-evolving enhancer protein 1, chloroplastic [Solanum lycopersicum]
Solyc02g090100.1	K4BCG1	0.947827	1	NA	NA	homolog of Synechocystis YCF37 [Arabidopsis thaliana]
Solyc02g090230.2	K4BCH4	1.03277	1	0.954	0.90658	PREDICTED: nuclear pore complex protein NUP58 [Solanum lycopersicum]
Solyc02g090360.2	K4BCI5	1.70393	0.0227741	1.352	0.00027838	PREDICTED: L-ascorbate oxidase homolog [Solanum lycopersicum]
Solyc02g090380.2	K4BCI7	1.31457	0.192754	1.017	0.95176	PREDICTED: probable disease resistance protein At5g66900 [Solanum lycopersicum]
Solyc02g090390.2	K4BCI8	1.00029	1	1.232	0.0025215	PREDICTED: serine/threonine-protein kinase SRK2I [Solanum lycopersicum]
Solyc02g090420.2	K4BCJ1	0.842205	0.466077	1.02	0.721	PREDICTED: 50S ribosomal protein L25 [Solanum pennellii]
Solyc02g090490.2	K4BCJ8	1.5835	0.523912	1.238	0.091118	Patatin OS=Solanum lycopersicum OX=4081 GN=101249694
Solyc02g090570.2	K4BCK6	1.02261	1	1.09	0.0153816	transducin family protein [Populus trichocarpa]
Solyc02g090580.2	K4BCK7	1.26428	0.619416	0.775	0.0027595	ternary complex factor MIP1 leucine-zipper protein (Protein of unknown function, DUF547) [Arabidopsis thaliana]
Solyc02g090650.2	K4BCL4	0.929972	0.920398	0.958	0.56188	Ran-binding protein in the microtubule-organising centre protein [Arabidopsis thaliana]
Solyc02g090670.2	K4BCL6	1.27998	0.239213	NA	NA	Methionine aminopeptidase OS=Solanum lycopersicum OX=4081 GN=101246777
Solyc02g090760.2	K4BCM5	1.10327	0.715081	1.096	0.116084	uncharacterized LOC100274068 [Zea mays]
Solyc02g090810.2	K4BCN0	0.66096	0.152551	1.084	0.108637	PREDICTED: caltractin-like [Solanum pennellii]
Solyc02g090860.2	K4BCN5	1.105	0.914247	1.062	0.0435	PREDICTED: phenylalanine--tRNA ligase alpha subunit, cytoplasmic-like [Solanum lycopersicum]
Solyc02g090890.2	A5JV19	1.00628	1	1.013	0.8214	Zeaxanthin epoxidase, chloroplastic OS=Solanum lycopersicum OX=4081 GN=ZE
Solyc02g090910.2	K4BCP0	0.841991	0.372272	1.072	0.094822	PREDICTED: heterogeneous nuclear ribonucleoprotein A0 [Solanum lycopersicum]
Solyc02g090960.1	K4BCP5	NA	NA	0.917	0.108417	PREDICTED: protein RALF-like 34 [Solanum lycopersicum]
Solyc02g091010.1	K4BCQ0	2.35767	0.0697368	NA	NA	PREDICTED: LOW QUALITY PROTEIN: nuclear pore complex protein NUP98B-like, partial [Solanum lycopersicum]
Solyc02g091100.2	K4BCQ9	0.764725	0.0130373	0.971	0.21072	PREDICTED: 2-hydroxyacyl-CoA lyase [Solanum lycopersicum]
Solyc02g091110.2	K4BCR0	0.78354	0.651623	1.029	0.67104	PREDICTED: histone chaperone ASF1B isoform X1 [Solanum lycopersicum]
Solyc02g091140.2	K4BCR3	0.884459	0.726885	1.132	0.0091846	PREDICTED: probable S-adenosylmethionine-dependent methyltransferase At5g38780 [Solanum lycopersicum]
Solyc02g091190.2	K4BCR8	1.15819	0.5824	1.138	0.00082179	Protein-lysine N-methyltransferase 101263561 OS=Solanum lycopersicum OX=4081 GN=101263561
Solyc02g091220.1	K4BCS0	0.885	0.72599	0.867	0.177836	PREDICTED: eukaryotic translation initiation factor 5-like [Solanum lycopersicum]
Solyc02g091240.1	K4BCS2	1.06092	1	1.12	0.036217	PREDICTED: protein PIN-LIKES 2 [Solanum lycopersicum]
Solyc02g091280.2	K4BCS6	0.817186	0.172466	0.937	0.0158033	ATP-dependent Clp protease proteolytic subunit OS=Solanum lycopersicum OX=4081 GN=101261866
Solyc02g091290.2	K4BCS7	0.997685	1	0.985	0.85706	PREDICTED: methionyl-tRNA formyltransferase [Solanum pennellii]
Solyc02g091330.2	K4BCT1	1.04601	1	1.021	0.67086	PREDICTED: protein AAR2 homolog isoform X4 [Solanum lycopersicum]
Solyc02g091340.2	K4BCT2	0.975951	1	1.02	0.26266	PREDICTED: pyridoxal kinase isoform X2 [Solanum lycopersicum]
Solyc02g091410.2	K4BCT9	1.05954	0.988364	1.106	0.0002026	PREDICTED: protease Do-like 7 [Solanum lycopersicum]
Solyc02g091490.2	K4BCU7	0.868294	0.523164	0.998	0.92432	fructokinase 3 [Solanum lycopersicum]
Solyc02g091520.2	K4BCV0	1.12985	0.67608	1.111	0.176619	PREDICTED: protein C2-DOMAIN ABA-RELATED 3 [Solanum lycopersicum]
Solyc02g091530.2	K4BCV1	1.14967	0.838445	NA	NA	PREDICTED: protein PTST, chloroplastic isoform X1 [Solanum lycopersicum]
Solyc02g091560.2	K4BCV4	1.32064	0.712326	1.003	0.95996	Serine hydroxymethyltransferase OS=Solanum lycopersicum OX=4081 GN=101254439
Solyc02g091580.2	K4BCV6	1.07697	0.916826	1.101	0.0100032	PREDICTED: probable cytosolic oligopeptidase A [Solanum lycopersicum]
Solyc02g091640.2	K4BCW2	0.776748	0.14029	NA	NA	endoribonuclease E-like protein [Medicago truncatula]
Solyc02g091680.2	K4BCW6	0.896726	0.85217	1.045	0.3978	PREDICTED: probable beta-D-xylosidase 6 [Solanum lycopersicum]
Solyc02g091720.1	K4BCX0	1.04186	1	1.059	0.23072	PREDICTED: protein RMD5 homolog A [Solanum lycopersicum]
Solyc02g091790.2	K4BCX7	0.957918	1	NA	NA	PREDICTED: COMPASS-like H3K4 histone methylase component WDR5A [Solanum lycopersicum]
Solyc02g091840.2	F8WS84	0.971457	1	1.108	0.050239	Leucine rich repeat receptor protein kinase CLAVATA1 OS=Solanum lycopersicum OX=4081 GN=SlpCLV1
Solyc02g091900.2	K4BCY8	0.766762	0.0172054	0.974	0.3287	PREDICTED: LOW QUALITY PROTEIN: cysteine desulfurase, mitochondrial [Arachis duranensis]
Solyc02g091960.2	K4BCZ4	1.01426	1	0.773	0.0154047	PREDICTED: protein CROWDED NUCLEI 4 [Solanum lycopersicum]
Solyc02g091970.2	K4BCZ5	0.980029	1	0.967	0.098618	Branched-chain-amino-acid aminotransferase OS=Solanum lycopersicum OX=4081
Solyc02g092000.2	K4BCZ7	1.46654	0.493207	NA	NA	transmembrane protein [Arabidopsis thaliana]
Solyc02g092160.2	K4BD13	1.12853	0.772101	NA	NA	BSD domain-containing family protein [Populus trichocarpa]
Solyc02g092190.1	K4BD15	Inf	0.988364	0.752	0.00054367	Uncharacterized protein
Solyc02g092270.2	K4BD23	0.936952	0.961481	NA	NA	PREDICTED: NADH dehydrogenase [ubiquinone] iron-sulfur protein 4, mitochondrial [Solanum lycopersicum]
Solyc02g092300.1	K4BD26	0.984551	1	0.951	0.48794	PREDICTED: 50S ribosomal protein L7/L12-like [Solanum pennellii]
Solyc02g092330.2	K4BD29	1.0368	1	0.933	0.23644	ADP-ribosylation factor-like protein [Solanum lycopersicum]
Solyc02g092380.2	K4BD34	1.11339	0.81707	1.077	0.3642	PREDICTED: peptidyl-prolyl cis-trans isomerase CYP65 [Solanum lycopersicum]
Solyc02g092430.1	K4BD39	0.98541	1	0.535	0.071777	PREDICTED: 60S ribosomal protein L26-1-like [Solanum pennellii]
Solyc02g092440.2	K4BD40	1.08329	0.874583	0.955	0.143399	PREDICTED: mitochondrial outer membrane protein porin 2-like [Solanum lycopersicum]
Solyc02g092450.2	K4BD41	0.897643	1	1.031	0.631	Calcium-transporting ATPase OS=Solanum lycopersicum OX=4081 GN=101260388
Solyc02g092640.2	K4BD60	0.81805	0.332865	NA	NA	PREDICTED: casein kinase II subunit alpha-1 [Solanum pennellii]
Solyc02g092670.1	K4BD63	0.954491	1	1.32	1.76e-05	PREDICTED: subtilisin-like protease SBT1.7 [Solanum lycopersicum]
Solyc02g092710.2	K4BD67	0.82221	0.742207	NA	NA	PREDICTED: probable prolyl 4-hydroxylase 9 [Solanum lycopersicum]
Solyc02g092750.2	K4BD71	1.27593	0.117611	0.988	0.81124	PREDICTED: probable protein phosphatase 2C 78 [Solanum lycopersicum]
Solyc02g092800.2	Q84LR0	0.866014	0.414386	0.911	0.0196845	Metal transporter OS=Solanum lycopersicum OX=4081 GN=544257
Solyc02g092860.2	K4BD82	1.40794	0.0154543	1.266	6.14e-05	PREDICTED: cytochrome P450 81D1-like [Solanum lycopersicum]
Solyc02g092920.2	K4BD88	0.771481	0.114225	1.075	0.106359	PREDICTED: probable cadmium/zinc-transporting ATPase HMA1, chloroplastic [Solanum lycopersicum]
Solyc02g093040.2	K4BDA0	0.659886	1	1.14	0.30058	PREDICTED: zingipain-2-like [Solanum lycopersicum]
Solyc02g093060.2	K4BDA2	0.9215	0.882911	0.749	0.20506	tRNA-dihydrouridine synthase 1-like protein [Solanum lycopersicum]
Solyc02g093080.2	K4BDA4	0.812643	0.252621	1.097	0.036122	PREDICTED: probable 2-oxoglutarate-dependent dioxygenase At3g49630 isoform X2 [Solanum lycopersicum]
Solyc02g093140.2	K4BDB0	0.908719	0.886326	NA	NA	PREDICTED: CBS domain-containing protein CBSX1, chloroplastic isoform X3 [Solanum lycopersicum]
Solyc02g093170.2	K4BDB3	0.71086	0.541073	0.996	0.91414	cyclin delta-3, putative [Medicago truncatula]
Solyc02g093270.2	K4BDC3	0.25476	0.42035	1.228	0.0072049	PREDICTED: caffeoyl-CoA O-methyltransferase [Solanum pennellii]
Solyc02g093290.2	K4BDC5	0.595361	0.000459391	0.911	0.00182449	PREDICTED: nicotinate phosphoribosyltransferase 2 [Solanum lycopersicum]
Solyc02g093310.2	K4BDC7	0.780519	0.959614	1.038	0.48012	PREDICTED: PI-PLC X domain-containing protein At5g67130-like isoform X2 [Solanum pennellii]
Solyc02g093340.2	K4BDD0	0.842141	0.435269	1.082	0.052543	heterogeneous nuclear ribonucleoprotein 1 [Solanum lycopersicum]
Solyc02g093370.2	K4BDD3	1.64127	1.08585e-06	1.381	7.44e-07	PREDICTED: altered inheritance of mitochondria protein 32 [Solanum lycopersicum]
Solyc02g093440.2	K4BDE0	1.24412	0.573551	1.041	0.26892	PREDICTED: glucuronokinase 1 [Solanum lycopersicum]
Solyc02g093490.2	K4BDE5	1.0928	0.930669	1.017	0.6477	PREDICTED: SAGA-associated factor 29 homolog isoform X3 [Solanum pennellii]
Solyc02g093520.2	K4BDE8	1.26841	0.0421143	1.092	0.0181028	RING-finger protein OS=Solanum lycopersicum OX=4081 GN=101258318
Solyc02g093530.2	K4BDE9	1.27873	0.412582	1.038	0.30714	PREDICTED: ras-related protein RABB1b [Solanum lycopersicum]
Solyc02g093550.2	K4BDF1	0.923234	1	NA	NA	methyltransferase type 11 [Medicago truncatula]
Solyc02g093580.2	K4BDF4	0.173789	0.543544	2.246	1.21e-06	Pectate lyase OS=Solanum lycopersicum OX=4081 GN=778293
Solyc02g093600.2	K4BDF6	0.407073	0.000394541	0.549	2.21e-05	PREDICTED: class I heat shock protein-like [Solanum lycopersicum]
Solyc02g093630.2	K4BDF9	1.0971	0.752407	1.123	0.0006396	PREDICTED: uncharacterized membrane protein At3g27390 [Solanum lycopersicum]
Solyc02g093640.2	K4BDG0	1.279	0.0623051	1.041	0.048138	PREDICTED: very-long-chain 3-oxoacyl-CoA reductase 1 [Solanum lycopersicum]
Solyc02g093680.2	D2KQI9	0.860978	0.371834	1.099	0.00054362	Succinate dehydrogenase [ubiquinone] iron-sulfur subunit, mitochondrial OS=Solanum lycopersicum OX=4081 GN=100736507
Solyc02g093770.2	K4BDH3	0.634978	0.00054927	0.893	0.0115614	PREDICTED: GPI inositol-deacylase A isoform X1 [Sesamum indicum]
Solyc02g093800.2	K4BDH6	0.878901	0.651081	0.946	0.78446	Serine/threonine protein phosphatase 2A regulatory subunit OS=Solanum lycopersicum OX=4081 GN=101250942
Solyc02g093820.2	K4BDH8	1.04468	1	1.303	0.042463	PREDICTED: plant UBX domain-containing protein 1 isoform X1 [Solanum lycopersicum]
Solyc02g093830.2	K4BDH9	0.923319	0.888172	1.081	0.0022817	Glucose-6-phosphate 1-dehydrogenase OS=Solanum lycopersicum OX=4081 GN=101249507
Solyc02g093900.2	K4BDI6	0.92121	0.882361	0.94	0.024616	PREDICTED: cytochrome c1-2, heme protein, mitochondrial [Solanum pennellii]
Solyc02g093920.2	K4BDI8	0.898109	0.810872	1.004	0.89024	PREDICTED: COP9 signalosome complex subunit 3 [Solanum lycopersicum]
Solyc02g093940.2	K4BDJ0	0.842058	0.615224	NA	NA	PREDICTED: transcription termination factor MTERF5, chloroplastic [Solanum lycopersicum]
Solyc02g094120.2	K4BDK7	1.26612	0.040925	1.123	0.00194056	sulfite oxidase [Solanum lycopersicum]
Solyc02g094140.2	K4BDK9	1.0262	1	1.338	0.00146332	PREDICTED: mitochondrial import receptor subunit TOM20 [Solanum lycopersicum]
Solyc02g094150.2	K4BDL0	1.08734	0.976674	0.868	0.0048796	PREDICTED: yrdC domain-containing protein, mitochondrial isoform X1 [Populus euphratica]
Solyc02g094170.2	K4BDL2	1.03299	1	NA	NA	PREDICTED: zinc finger protein 511 [Solanum lycopersicum]
Solyc02g094200.2	K4BDL5	0.935903	0.930669	0.872	0.014918	PREDICTED: nuclear transport factor 2 [Solanum tuberosum]
Solyc02g094280.2	K4BDM3	0.887982	0.654025	NA	NA	PREDICTED: probable metal-nicotianamine transporter YSL6 [Solanum lycopersicum]
Solyc02g094320.2	K4BDM7	0.832323	0.913994	1.089	0.099384	PREDICTED: actin-related protein 2 [Solanum lycopersicum]
Solyc02g094330.2	K4BDM8	1.49249	0.777911	NA	NA	PREDICTED: pollen allergen Che a 1 [Solanum pennellii]
Solyc02g094360.2	K4BDN1	0.98256	1	0.9	0.138763	PREDICTED: regulation of nuclear pre-mRNA domain-containing protein 1B [Nicotiana attenuata]
Solyc02g094410.2	K4BDN6	1.23591	0.219281	0.912	0.079543	hydroxyproline-rich glycoprotein family protein [Medicago truncatula]
Solyc02g094420.2	K4BDN7	1.0375	1	1.295	0.0022952	PREDICTED: probable inactive shikimate kinase like 1, chloroplastic [Solanum lycopersicum]
Solyc02g094430.2	K4BDN8	0.915175	0.890231	1.129	0.068657	PREDICTED: acyltransferase-like protein At3g26840, chloroplastic isoform X1 [Solanum lycopersicum]
Solyc02g094470.2	K4BDP2	1.00508	1	0.935	0.0186048	Phosphorus transporter OS=Solanum lycopersicum OX=4081 GN=101258422
Solyc02g094550.2	K4BDQ0	1.0425	1	1.091	0.066217	aminopeptidase (DUF3754) [Arabidopsis thaliana]
Solyc02g094560.2	K4BDQ1	1.1404	0.922098	1.045	0.27858	aminopeptidase (DUF3754) [Arabidopsis thaliana]
Solyc02g094570.2	K4BDQ2	1.80641	0.299971	1.057	0.25624	PREDICTED: putative serine/threonine-protein kinase [Solanum lycopersicum]
Solyc02g094640.2	K4BDQ9	1.06344	0.979187	0.993	0.81706	Acetyl-coenzyme A synthetase OS=Solanum lycopersicum OX=4081
Solyc03g005020.2	K4BDS6	0.38683	4.45691e-17	0.743	0.000117088	Lipase OS=Solanum lycopersicum OX=4081 GN=101250773
Solyc03g005030.2	K4BDS7	1.23482	0.303287	1.012	0.93668	PREDICTED: suppressor of cytokine signaling 7 [Oryza sativa Japonica Group]
Solyc03g005080.2	K4BDT2	1.0341	1	0.869	0.00087714	Protoporphyrinogen oxidase OS=Solanum lycopersicum OX=4081 GN=101251358
Solyc03g005090.2	K4BDT3	1.05008	1	0.901	0.0027622	PREDICTED: ankyrin-1-like [Solanum pennellii]
Solyc03g005190.2	K4BDU3	1.51155	0.684679	0.909	0.050216	PREDICTED: ferredoxin-1 [Solanum pennellii]
Solyc03g005230.2	K4BDU7	0.844781	0.350559	0.879	0.029218	PREDICTED: 2-methyl-6-phytyl-1,4-hydroquinone methyltransferase, chloroplastic-like [Solanum lycopersicum]
Solyc03g005250.2	K4BDU9	1.02798	1	0.908	0.27282	PREDICTED: ATP sulfurylase 1, chloroplastic-like [Solanum lycopersicum]
Solyc03g005260.2	K4BDV0	1.01416	1	1.205	0.00089585	PREDICTED: ATP sulfurylase 1, chloroplastic [Solanum lycopersicum]
Solyc03g005270.2	K4BDV1	0.951121	1	NA	NA	PREDICTED: transmembrane emp24 domain-containing protein p24beta3 [Solanum lycopersicum]
Solyc03g005300.2	K4BDV4	0.975779	1	0.857	0.10976	PREDICTED: ADP-ribosylation factor-like protein 5 [Solanum lycopersicum]
Solyc03g005310.2	K4BDV5	0.811127	0.604045	1.012	0.94334	PREDICTED: armadillo repeat-containing protein LFR [Solanum lycopersicum]
Solyc03g005340.2	K4BDV8	1.09447	0.874381	1.071	0.0025207	PREDICTED: acylamino-acid-releasing enzyme isoform X1 [Solanum lycopersicum]
Solyc03g005350.2	K4BDV9	0.921722	0.958008	NA	NA	PREDICTED: transcription factor UNE12-like [Solanum lycopersicum]
Solyc03g005380.2	K4BDW2	0.785005	0.205518	NA	NA	PREDICTED: protein transport protein SEC23 [Solanum lycopersicum]
Solyc03g005390.2	K4BDW3	1.16102	0.487835	NA	NA	PREDICTED: magnesium transporter MRS2-I-like isoform X1 [Solanum pennellii]
Solyc03g005410.2	K4BDW5	1.2	0.496884	0.893	0.176184	Phosphatidate cytidylyltransferase OS=Solanum lycopersicum OX=4081
Solyc03g005430.2	K4BDW7	1.0518	0.99713	1.113	0.73776	PREDICTED: MATH domain-containing protein At5g43560-like [Solanum lycopersicum]
Solyc03g005450.2	K4BDW9	2.45391	8.63183e-18	1.081	0.50046	PREDICTED: cellulose synthase-like protein G2 [Solanum lycopersicum]
Solyc03g005460.2	K4BDX0	0.49866	0.996257	1.045	0.55548	PREDICTED: putative SWI/SNF-related matrix-associated actin-dependent regulator of chromatin subfamily A member 3-like 3 [Solanum lycopersicum]
Solyc03g005580.2	K4BDY2	4.29257	0.00365008	1.082	0.51394	PREDICTED: legumin B-like [Solanum lycopersicum]
Solyc03g005600.2	K4BDY4	1.21669	0.363739	NA	NA	PREDICTED: probable methyltransferase PMT3 [Solanum lycopersicum]
Solyc03g005680.2	K4BDZ2	0.644729	0.225933	0.979	0.31246	PREDICTED: heterogeneous nuclear ribonucleoprotein 1-like [Solanum lycopersicum]
Solyc03g005690.2	K4BDZ3	1.01382	1	1.038	0.34448	PREDICTED: cysteine-rich repeat secretory protein 3 [Solanum lycopersicum]
Solyc03g005700.1	K4BDZ4	1.02663	1	NA	NA	PREDICTED: mitochondrial import receptor subunit TOM9-2-like [Solanum lycopersicum]
Solyc03g005730.2	K4BDZ7	0.919965	0.899954	1.048	0.087159	PREDICTED: 3-isopropylmalate dehydratase large subunit-like [Solanum pennellii]
Solyc03g005750.2	K4BDZ9	1.22894	0.177354	1.111	0.0090628	PREDICTED: GBF-interacting protein 1-like isoform X1 [Solanum lycopersicum]
Solyc03g005780.1	P07369	2.11214	1	0.92	0.22996	Chlorophyll a-b binding protein 3C, chloroplastic OS=Solanum lycopersicum OX=4081 GN=CAB3C
Solyc03g005800.2	K4BE03	0.879103	0.976231	0.912	0.29642	UDP-N-acetylglucosamine transferase subunit ALG14-like protein [Solanum lycopersicum]
Solyc03g005870.2	Q4VQY3	0.91358	0.951402	0.992	0.84138	Eukaryotic translation initiation factor 4E OS=Solanum lycopersicum OX=4081 GN=eIF4E1
Solyc03g005930.2	K4BE16	0.880429	1	NA	NA	PREDICTED: cyclic phosphodiesterase-like [Solanum lycopersicum]
Solyc03g005940.2	K4BE17	NA	NA	0.835	0.3662	PREDICTED: oil body-associated protein 2A-like [Solanum lycopersicum]
Solyc03g006070.2	K4BE30	1.00879	1	NA	NA	PREDICTED: shaggy-related protein kinase eta-like [Solanum pennellii]
Solyc03g006110.2	K4BE34	1.15108	1	0.868	0.047279	Non-specific serine/threonine protein kinase OS=Solanum lycopersicum OX=4081 GN=101250367
Solyc03g006140.2	K4BE37	1.16107	0.414623	1.126	0.00064164	PREDICTED: neutral ceramidase [Solanum lycopersicum]
Solyc03g006280.2	K4BE51	1.03355	1	1.057	0.65642	deneddylase [Arabidopsis thaliana]
Solyc03g006400.2	K4BE63	1.12302	1	0.896	0.151064	PREDICTED: serine/threonine-protein kinase HT1-like [Solanum lycopersicum]
Solyc03g006460.2	K4BE69	1.15702	0.757405	1.319	0.45958	Phospholipid scramblase OS=Solanum lycopersicum OX=4081
Solyc03g006500.2	K4BE73	1.33072	0.0633124	0.799	0.04738	PREDICTED: putative serine/threonine-protein kinase isoform X1 [Solanum lycopersicum]
Solyc03g006510.2	K4BE74	0.912004	0.859921	0.976	0.75644	Clathrin light chain OS=Solanum lycopersicum OX=4081 GN=101261300
Solyc03g006560.2	K4BE79	0.965345	1	1.147	0.2799	PREDICTED: caffeoylshikimate esterase [Solanum lycopersicum]
Solyc03g006580.2	K4BE81	1.09437	0.951758	1.11	0.026096	PREDICTED: glucose-induced degradation protein 8 homolog [Solanum lycopersicum]
Solyc03g006620.2	K4BE85	1.02674	1	NA	NA	cotton fiber (DUF761) [Arabidopsis thaliana]
Solyc03g006630.2	K4BE86	0.68595	0.0620816	1.316	0.046464	PREDICTED: sphingosine kinase 1-like isoform X1 [Solanum lycopersicum]
Solyc03g006680.2	K4BE91	0.988575	1	1.083	0.00188255	PREDICTED: universal stress protein PHOS32-like [Solanum lycopersicum]
Solyc03g006700.2	K4BE93	0.28476	0.798818	0.837	0.041937	Peroxidase OS=Solanum lycopersicum OX=4081 GN=101265511
Solyc03g006820.2	K4BEA5	0.821183	0.803542	0.946	0.2706	oxidoreductase [Arabidopsis lyrata subsp. lyrata]
Solyc03g006860.2	O04897	1.28167	0.292175	0.976	0.65576	Fructokinase OS=Solanum lycopersicum OX=4081 GN=Frk1
Solyc03g006870.2	K4BEB0	0.677096	0.561836	0.9	0.22504	PREDICTED: phosphoglucomutase, chloroplastic [Solanum lycopersicum]
Solyc03g006980.2	K4BEC1	0.205686	0.164505	1.12	0.105019	PREDICTED: alpha-L-fucosidase 1 [Solanum lycopersicum]
Solyc03g007000.2	K4BEC3	1.06496	0.960107	1.009	0.82168	PREDICTED: mitochondrial metalloendopeptidase OMA1 [Eucalyptus grandis]
Solyc03g007100.2	K4BED3	0.967026	1	1.038	0.59586	PREDICTED: cleavage and polyadenylation specificity factor subunit 1 [Solanum lycopersicum]
Solyc03g007110.2	K4BED4	1.01322	1	0.821	0.0020038	PREDICTED: ATP-dependent Clp protease ATP-binding subunit CLPT1, chloroplastic-like [Solanum lycopersicum]
Solyc03g007190.2	K4BEE2	1.0021	1	0.928	0.077863	PREDICTED: protein PPLZ12 [Solanum lycopersicum]
Solyc03g007240.2	Q7XBB3	1.14161	0.854814	0.987	0.7888	Putative spermine synthase OS=Solanum lycopersicum OX=4081 GN=SPM1
Solyc03g007270.2	K4BEF0	0.865288	0.658582	1.051	0.129897	PREDICTED: probable protein phosphatase 2C 76 [Solanum pennellii]
Solyc03g007310.2	K4BEF4	1.01156	1	NA	NA	PREDICTED: abscisic acid receptor PYL8 [Solanum pennellii]
Solyc03g007320.2	K4BEF5	0.931236	0.959614	1.353	0.24138	PREDICTED: polypyrimidine tract-binding protein homolog 2 isoform X1 [Solanum lycopersicum]
Solyc03g007330.2	K4BEF6	1.09735	0.985047	0.917	0.196437	PREDICTED: ATP-dependent zinc metalloprotease FTSH 11, chloroplastic/mitochondrial [Solanum lycopersicum]
Solyc03g007480.2	K4BEH1	1.13937	0.567302	1.037	0.39582	PREDICTED: myosin IB heavy chain [Solanum lycopersicum]
Solyc03g007520.2	K4BEH5	1.0792	0.93526	1.003	0.85294	PREDICTED: homeobox protein slou-like [Nicotiana tabacum]
Solyc03g007540.2	K4BEH7	0.69926	0.253999	0.928	0.3913	tRNA dimethylallyltransferase [Arabidopsis thaliana]
Solyc03g007660.2	K4BEI8	0.851289	0.338603	0.996	0.96162	PREDICTED: probable NADH dehydrogenase [ubiquinone] 1 alpha subcomplex subunit 5, mitochondrial [Solanum lycopersicum]
Solyc03g007670.2	K4BEI9	1.09732	0.882361	1.183	1.23e-06	SGT1-1 OS=Solanum lycopersicum OX=4081 GN=101258625
Solyc03g007680.2	K4BEJ0	0.973149	1	1.021	0.45366	PREDICTED: trafficking protein particle complex subunit 1 [Solanum lycopersicum]
Solyc03g007740.2	K4BEJ6	1.66907	1.37121e-08	1.095	0.0187754	Reticulon-like protein OS=Solanum lycopersicum OX=4081 GN=101260015
Solyc03g007810.2	K4BEK3	1.45573	0.00135738	1.057	0.0072626	Pyruvate kinase OS=Solanum lycopersicum OX=4081 GN=101262183
Solyc03g007830.2	K4BEK5	0.750392	0.652104	0.828	0.00117684	PREDICTED: protein CURVATURE THYLAKOID 1A, chloroplastic isoform X1 [Solanum lycopersicum]
Solyc03g007870.2	K4BEK9	1.04016	1	1.084	0.118843	PREDICTED: heavy metal-associated isoprenylated plant protein 3 [Solanum lycopersicum]
Solyc03g007890.2	K4BEL1	0.709812	0.30619	0.655	0.0152971	PREDICTED: heat shock protein 83 [Solanum lycopersicum]
Solyc03g007900.2	K4BEL2	1.07994	1	NA	NA	PREDICTED: glutaminyl-peptide cyclotransferase isoform X1 [Solanum lycopersicum]
Solyc03g007950.2	K4BEL6	Inf	0.558329	NA	NA	PREDICTED: probable polygalacturonase [Solanum lycopersicum]
Solyc03g007960.2	Q0GGX1	0.775883	0.0452644	0.898	0.145843	Carotene beta-hydroxylase OS=Solanum lycopersicum OX=4081 GN=CrtR-b2
Solyc03g007980.1	K4BEL9	0.725696	0.0390924	NA	NA	PREDICTED: putative septum site-determining protein minD homolog, chloroplastic [Solanum pennellii]
Solyc03g008010.2	K4BEM2	1.34258	0.149225	1.065	0.33732	PREDICTED: desumoylating isopeptidase 2 [Solanum lycopersicum]
Solyc03g013030.2	K4BEM4	0.924519	0.992104	NA	NA	PREDICTED: NFATC2-interacting protein isoform X2 [Sesamum indicum]
Solyc03g019680.2	K4BEU0	1.68332	0.00698	0.906	0.27596	PREDICTED: CBS domain-containing protein CBSCBSPB5-like [Solanum pennellii]
Solyc03g019690.1	K4BEU1	0.168741	0.581475	0.684	0.00051633	PREDICTED: serine protease inhibitor 5-like [Solanum lycopersicum]
Solyc03g019710.2	K4BEU3	0.904618	0.94029	NA	NA	PREDICTED: agamous-like MADS-box protein AGL5 isoform X3 [Solanum pennellii]
Solyc03g019720.2	K4BEU4	1.00636	1	0.993	0.79928	PREDICTED: gamma carbonic anhydrase-like 2, mitochondrial [Solanum pennellii]
Solyc03g019730.2	K4BEU5	1.20081	0.705371	1.073	0.0127184	PREDICTED: SUMO-activating enzyme subunit 1B-1 [Solanum pennellii]
Solyc03g019750.2	K4BEU7	NA	NA	NA	NA	PREDICTED: alpha-1,4-glucan-protein synthase [UDP-forming] 1-like isoform X2 [Solanum lycopersicum]
Solyc03g019780.2	K4BEV0	0.886255	0.577113	1.016	0.7619	40S ribosomal protein SA OS=Solanum lycopersicum OX=4081 GN=101250574
Solyc03g019790.2	K4BEV1	0.330327	0.992104	0.873	0.00062495	Alpha-galactosidase OS=Solanum lycopersicum OX=4081 GN=778277
Solyc03g019850.2	K4BEV7	0.965314	1	1.059	0.01272	PREDICTED: mitogen-activated protein kinase kinase 3 [Solanum pennellii]
Solyc03g019880.2	K4BEW0	1.01182	1	0.84	0.129198	PREDICTED: UPF0426 protein At1g28150, chloroplastic [Solanum lycopersicum]
Solyc03g019890.2	K4BEW1	1.00317	1	1.095	0.0093225	Beta-galactosidase OS=Solanum lycopersicum OX=4081 GN=543610
Solyc03g019900.2	K4BEW2	1.01104	1	1.101	0.098102	Serine/threonine-protein phosphatase OS=Solanum lycopersicum OX=4081 GN=101253161
Solyc03g019940.2	K4BEW6	0.848066	0.444654	0.958	0.22242	PREDICTED: asparagine--tRNA ligase, chloroplastic/mitochondrial [Solanum lycopersicum]
Solyc03g019950.2	K4BEW7	1.07316	0.922981	0.963	0.20018	PREDICTED: BRO1 domain-containing protein BROX [Citrus sinensis]
Solyc03g020030.2	K4BEX5	0.171773	0.695786	NA	NA	PREDICTED: proteinase inhibitor type-2-like [Solanum lycopersicum]
Solyc03g020050.2	Q43502	0.0999752	0.414145	0.521	0.00051957	Proteinase inhibitor type-2 CEVI57 OS=Solanum lycopersicum OX=4081 GN=CEVI57
Solyc03g020060.2	P05119	0.241761	0.171492	0.322	1.01e-07	Wound-induced proteinase inhibitor 2 OS=Solanum lycopersicum OX=4081
Solyc03g020070.2	K4BEX9	Inf	1	NA	NA	PREDICTED: LOW QUALITY PROTEIN: proteinase inhibitor type-2 P303.51 [Solanum lycopersicum]
Solyc03g020080.2	K4BEY0	NA	NA	NA	NA	proteinase inhibitor type-2 precursor [Solanum lycopersicum]
Solyc03g025270.2	K4BF00	1.08486	0.898011	1.017	0.58516	PREDICTED: mediator of RNA polymerase II transcription subunit 36a-like [Solanum lycopersicum]
Solyc03g025310.2	K4BF04	0.807619	0.685732	0.997	0.90678	PREDICTED: sec-independent protein translocase protein TATB, chloroplastic isoform X2 [Solanum lycopersicum]
Solyc03g025320.2	K4BF05	1.14463	0.813084	1.207	0.088542	Alcohol acyl transferase OS=Solanum lycopersicum OX=4081 GN=101260310
Solyc03g025340.1	K4BF07	1.13576	0.492736	1.045	0.158898	PREDICTED: protein SRC2 homolog [Solanum lycopersicum]
Solyc03g025360.2	K4BF09	1.11198	0.768366	NA	NA	PREDICTED: mitogen-activated protein kinase kinase kinase YODA-like [Solanum lycopersicum]
Solyc03g025380.2	K4BF11	0.859844	1	1.236	0.002082	Peroxidase OS=Solanum lycopersicum OX=4081 GN=101258529
Solyc03g025410.2	K4BF14	1.02092	1	NA	NA	PREDICTED: short-chain dehydrogenase TIC 32, chloroplastic-like [Solanum lycopersicum]
Solyc03g025510.2	K4BF24	1.10395	0.904774	1.138	0.0063151	lipase class 3 family protein [Populus trichocarpa]
Solyc03g025530.2	K4BF26	0.875509	0.516048	0.88	0.077463	oxidoreductase/transition metal ion-binding protein, putative [Medicago truncatula]
Solyc03g025540.2	K4BF27	1.23706	0.43306	0.998	0.96396	Cleavage and polyadenylation specificity factor subunit 2 OS=Solanum lycopersicum OX=4081 GN=101254167
Solyc03g025590.2	K4BF32	1.31127	0.465829	NA	NA	PREDICTED: tripeptidyl-peptidase 2-like isoform X4 [Solanum pennellii]
Solyc03g025610.1	K4BF34	0.89886	0.760911	1.112	0.0040844	PREDICTED: tripeptidyl-peptidase 2-like isoform X3 [Solanum pennellii]
Solyc03g025620.2	K4BF35	0.96847	1	1.286	0.30922	PREDICTED: tripeptidyl-peptidase 2-like isoform X4 [Solanum pennellii]
Solyc03g025630.2	K4BF36	0.868786	0.596342	1.135	0.0131227	PREDICTED: tripeptidyl-peptidase 2 [Solanum lycopersicum]
Solyc03g025660.1	K4BF39	NA	NA	2.935	0.00091569	self-incompatibility family protein [Populus trichocarpa]
Solyc03g025720.2	K4BF45	0.589419	1.58618e-05	0.809	8.44e-05	PREDICTED: oxalate--CoA ligase-like [Solanum lycopersicum]
Solyc03g025730.2	K4BF46	1.57959	0.000815341	1.074	0.55988	Tubulin beta chain OS=Solanum lycopersicum OX=4081 GN=101251552
Solyc03g025800.2	K4BF53	1.19282	0.276451	1.061	0.28682	PREDICTED: LOW QUALITY PROTEIN: 101 kDa malaria antigen [Solanum lycopersicum]
Solyc03g025810.2	K4BF54	4.46418	0.738914	NA	NA	PREDICTED: low-temperature-induced 65 kDa protein-like [Solanum lycopersicum]
Solyc03g025840.2	K4BF57	1.2244	0.414829	0.963	0.6154	PREDICTED: transmembrane ascorbate ferrireductase 1 [Solanum lycopersicum]
Solyc03g025850.2	Q9XEX8	1.34096	0.00928674	1.124	0.00036271	Remorin 1 OS=Solanum lycopersicum OX=4081 GN=rem-1
Solyc03g025910.2	K4BF64	0.934591	0.997822	0.807	0.0184012	transmembrane protein [Arabidopsis thaliana]
Solyc03g025950.2	K4BF68	1.03784	1	0.989	0.74064	PREDICTED: membrane steroid-binding protein 2-like [Solanum lycopersicum]
Solyc03g025980.2	K4BF71	0.94604	1	0.925	0.051103	protein phosphatase inhibitor 2-like [Solanum lycopersicum]
Solyc03g025990.1	K4BF72	0.707591	0.0471977	0.961	0.100924	PREDICTED: 3-hexulose-6-phosphate isomerase isoform X3 [Solanum pennellii]
Solyc03g026020.2	K4BF75	0.917699	0.805902	1.003	0.97854	PREDICTED: heat stress transcription factor B-2a [Solanum lycopersicum]
Solyc03g026300.2	K4BFA3	1.1394	0.988364	0.899	0.03022	PREDICTED: post-GPI attachment to proteins factor 3 [Solanum lycopersicum]
Solyc03g026310.2	K4BFA4	0.936325	0.969701	0.898	0.16392	PREDICTED: ABC transporter B family member 28 isoform X1 [Solanum lycopersicum]
Solyc03g026320.2	K4BFA5	1.15528	0.707171	0.996	0.90152	PREDICTED: ABC transporter B family member 28 isoform X2 [Solanum lycopersicum]
Solyc03g026350.2	K4BFA8	0.906755	0.831026	0.992	0.6584	PREDICTED: zinc finger CCCH domain-containing protein 48 [Solanum lycopersicum]
Solyc03g031460.1	K4BFB8	1.04124	1	1.064	0.21414	PREDICTED: pentatricopeptide repeat-containing protein At1g55890, mitochondrial-like [Solanum lycopersicum]
Solyc03g031560.2	K4BFC8	1.32426	0.985714	NA	NA	PREDICTED: probable UDP-3-O-acylglucosamine N-acyltransferase 2, mitochondrial [Solanum lycopersicum]
Solyc03g031670.2	Q8RW36	1.24302	0.393444	1.084	0.022717	Calcium-dependent protein kinase OS=Solanum lycopersicum OX=4081 GN=cpk1
Solyc03g031690.2	K4BFE1	0.91683	0.976265	0.811	0.00069635	PREDICTED: DNA-directed RNA polymerases II and V subunit 8A-like [Solanum pennellii]
Solyc03g031700.2	K4BFE2	1.0054	1	0.872	0.036378	PREDICTED: UPF0051 protein ABCI8, chloroplastic-like [Solanum pennellii]
Solyc03g031720.2	K4BFE4	1.05713	0.985177	1.076	0.1617	PREDICTED: polyadenylate-binding protein RBP45-like [Solanum pennellii]
Solyc03g031750.1	K4BFE7	1.12821	0.617693	0.822	0.0170759	Vacuolar protein sorting-associated protein 28 homolog OS=Solanum lycopersicum OX=4081 GN=101255562
Solyc03g031790.1	K4BFF1	0.888018	0.647938	1.029	0.35056	PREDICTED: probable dolichyl-diphosphooligosaccharide--protein glycosyltransferase subunit 3B [Solanum lycopersicum]
Solyc03g031860.2	P08196	0.764682	0.0315785	1.053	0.088461	Phytoene synthase 1, chloroplastic OS=Solanum lycopersicum OX=4081 GN=PSY1
Solyc03g031920.2	K4BFG3	0.971347	1	1.293	0.01108	PREDICTED: probable metal-nicotianamine transporter YSL7 isoform X1 [Solanum lycopersicum]
Solyc03g031950.1	K4BFG6	0.800122	0.0689486	NA	NA	transmembrane protein [Arabidopsis thaliana]
Solyc03g032000.2	K4BFH1	0.806688	0.27657	0.995	0.95362	Thioredoxin reductase OS=Solanum lycopersicum OX=4081 GN=101260797
Solyc03g032070.2	K4BFH8	0.89313	0.695557	0.922	0.063198	RuvB-like helicase OS=Solanum lycopersicum OX=4081 GN=101262595
Solyc03g032120.2	K4BFI3	0.796964	0.708996	0.814	0.155702	PREDICTED: nucleoside-triphosphatase THEP1 [Solanum pennellii]
Solyc03g032140.2	K4BFI5	1.09998	0.843739	NA	NA	PREDICTED: heterogeneous nuclear ribonucleoprotein H [Solanum lycopersicum]
Solyc03g032150.2	K4BFI6	1.60773	0.000640263	1.029	0.62834	PREDICTED: probable serine/threonine-protein kinase Cx32, chloroplastic [Solanum lycopersicum]
Solyc03g032160.2	K4BFI7	1.00364	1	1.092	0.0057237	PREDICTED: ubiquitin domain-containing protein DSK2b [Solanum lycopersicum]
Solyc03g032210.2	K4BFJ2	0.769518	0.900723	0.925	0.25198	PREDICTED: probable acyl-activating enzyme 2 [Solanum lycopersicum]
Solyc03g033320.2	K4BFK4	0.987741	1	1.464	0.0151166	PREDICTED: probable prolyl 4-hydroxylase 10 [Solanum lycopersicum]
Solyc03g033380.2	K4BFL0	0.876555	0.708023	1.03	0.55286	PREDICTED: ran-binding protein 10 [Solanum lycopersicum]
Solyc03g033400.2	K4BFL2	1.1165	0.777371	0.819	0.055476	Vacuolar protein sorting-associated protein 35 OS=Solanum lycopersicum OX=4081 GN=101243768
Solyc03g033500.2	K4BFM2	0.904194	0.855824	1.039	0.6776	PREDICTED: cold shock domain-containing protein 3 [Solanum lycopersicum]
Solyc03g033600.2	K4BFN2	0.978153	1	1.052	0.4146	PREDICTED: small nuclear ribonucleoprotein SmD3b-like [Solanum pennellii]
Solyc03g033620.2	K4BFN4	0.883873	0.893582	0.924	8.44e-05	PREDICTED: probable serine protease EDA2 isoform X2 [Solanum lycopersicum]
Solyc03g033640.2	K4BFN6	0.783022	0.129885	1.092	0.0180973	PREDICTED: transmembrane and coiled-coil domain-containing protein 4 isoform X1 [Solanum lycopersicum]
Solyc03g034020.2	K4BFS4	1.66225	0.153187	1.101	0.075816	RING-type E3 ubiquitin transferase OS=Solanum lycopersicum OX=4081
Solyc03g034050.2	K4BFS7	1.02268	1	1.042	0.20934	PREDICTED: protein AE7-like 1 [Solanum lycopersicum]
Solyc03g034140.2	K4BFT6	1.37512	0.0740213	1.134	0.00061665	PREDICTED: probable NAD(P)H dehydrogenase (quinone) FQR1-like 2 [Solanum lycopersicum]
Solyc03g034170.2	K4BFT9	1.05792	1	NA	NA	PREDICTED: thylakoid membrane protein slr0575 [Solanum pennellii]
Solyc03g034180.2	K4BFU0	0.931859	0.954292	1.081	0.157042	PREDICTED: 14-3-3-like protein [Solanum lycopersicum]
Solyc03g034200.2	K4BFU2	1.11085	0.734656	1.081	0.051558	PREDICTED: KH domain-containing protein At4g18375 [Solanum lycopersicum]
Solyc03g034220.2	P07179	2.95845	0.029473	0.709	0.00149861	Ribulose bisphosphate carboxylase small chain 2A, chloroplastic OS=Solanum lycopersicum OX=4081 GN=RBCS-2A
Solyc03g034250.2	K4BFU6	1.21184	0.789974	0.786	0.0052035	peptidase M50B-like protein [Medicago truncatula]
Solyc03g034430.1	K4BFW3	1.00535	1	0.961	0.54366	PREDICTED: eukaryotic translation initiation factor 5-like [Solanum lycopersicum]
Solyc03g043660.2	K4BFY7	1.19353	0.359869	NA	NA	PREDICTED: protease Do-like 7 [Solanum lycopersicum]
Solyc03g043750.2	K4BFZ6	1.00804	1	0.964	0.22722	PREDICTED: alternative NAD(P)H-ubiquinone oxidoreductase C1, chloroplastic/mitochondrial [Solanum lycopersicum]
Solyc03g043850.2	K4BG05	0.751128	0.171871	1.04	0.91486	PREDICTED: cytochrome c oxidase subunit 6a, mitochondrial-like [Solanum lycopersicum]
Solyc03g043950.2	C4NFG1	1.10534	0.908614	NA	NA	N-acetyl-glutamate synthase OS=Solanum lycopersicum OX=4081 GN=100301981
Solyc03g043960.2	K4BG16	0.97613	1	1.025	0.58448	PREDICTED: ADP-ribosylation factor-like protein 8A [Solanum pennellii]
Solyc03g044000.1	K4BG20	0.998009	1	1.07	0.45776	PREDICTED: 60S ribosomal protein L26-1-like [Solanum pennellii]
Solyc03g044010.2	K4BG21	0.935974	0.979557	1.001	0.9733	PREDICTED: mitochondrial outer membrane protein porin 2 [Solanum lycopersicum]
Solyc03g044140.2	K4BG33	0.850143	0.480079	1.156	0.026035	PREDICTED: casein kinase II subunit alpha-2 [Solanum lycopersicum]
Solyc03g044160.1	K4BG35	0.864309	0.988364	NA	NA	PREDICTED: probable receptor-like protein kinase At5g24010 [Solanum lycopersicum]
Solyc03g044190.2	K4BG38	0.983213	1	0.927	0.151919	PREDICTED: putative oxidoreductase TDA3 [Solanum lycopersicum]
Solyc03g044200.2	K4BG39	0.636146	0.000353663	0.797	0.0022403	PREDICTED: alcohol dehydrogenase class-3 isoform X2 [Solanum lycopersicum]
Solyc03g044300.2	B2ZP48	0.684572	0.000190303	1.209	0.09136	APETALA2-like protein OS=Solanum lycopersicum OX=4081 GN=100191138
Solyc03g044330.1	K4BG52	1.52418	6.01151e-05	1.679	0.020479	Acetolactate synthase OS=Solanum lycopersicum OX=4081 GN=101247891
Solyc03g044470.2	K4BG66	0.868689	0.813391	1.012	0.75892	PREDICTED: red chlorophyll catabolite reductase, chloroplastic [Solanum lycopersicum]
Solyc03g044660.2	K4BG84	1.18033	0.580184	1.213	0.02832	PREDICTED: 4-hydroxy-tetrahydrodipicolinate synthase, chloroplastic-like [Solanum lycopersicum]
Solyc03g044720.1	K4BG89	1.06576	1	0.97	0.27662	PREDICTED: probable pinoresinol-lariciresinol reductase 3 [Solanum lycopersicum]
Solyc03g044790.2	Q6ED34	1.25332	0.887198	1.277	0.021818	Methylesterase OS=Solanum lycopersicum OX=4081 GN=544264
Solyc03g044820.2	K4BG95	0.631291	0.850319	1.062	0.27948	PREDICTED: salicylic acid-binding protein 2 isoform X1 [Solanum lycopersicum]
Solyc03g045050.2	K4BGB7	1.14658	0.50282	0.816	0.0035766	PREDICTED: protein CROWDED NUCLEI 1-like isoform X1 [Solanum lycopersicum]
Solyc03g045060.2	K4BGB8	0.987935	1	1.123	0.23866	PREDICTED: zinc finger CCHC domain-containing protein 8-like [Nicotiana attenuata]
Solyc03g045090.2	K4BGC0	0.894718	0.833153	0.935	0.099477	PREDICTED: transmembrane protein 33 homolog [Solanum tuberosum]
Solyc03g046200.1	K4BGD1	NA	NA	NA	NA	PREDICTED: putative endo-1,3(4)-beta-glucanase 2 [Solanum lycopersicum]
Solyc03g046380.1	K4BGE8	1.64579	0.750033	NA	NA	seed maturation protein PM41 [Glycine max]
Solyc03g051740.1	K4BGI0	NA	NA	0.886	0.0031961	PREDICTED: ras-interacting protein RIP3-like [Solanum pennellii]
Solyc03g051820.1	K4BGI8	NA	NA	NA	NA	Uncharacterized protein
Solyc03g051960.2	K4BGJ7	2.01874	1	NA	NA	Fatty acyl-CoA reductase OS=Solanum lycopersicum OX=4081 GN=101262598
Solyc03g052980.2	K4BGK0	1.04324	1	1.017	0.71554	PREDICTED: DEAD-box ATP-dependent RNA helicase 37-like isoform X1 [Solanum lycopersicum]
Solyc03g053000.2	K4BGK2	0.853014	0.704646	0.948	0.49908	colon cancer-associated Mic1-like protein [Medicago truncatula]
Solyc03g053010.2	K4BGK3	0.934347	0.951402	1.019	0.8114	colon cancer-associated Mic1-like protein [Medicago truncatula]
Solyc03g053020.2	K4BGK4	0.975885	1	0.821	0.0129003	DNA-directed RNA polymerase subunit beta [Arabidopsis thaliana]
Solyc03g058190.2	K4BGM2	0.949864	1	NA	NA	PREDICTED: GTP-binding protein TypA/BipA homolog [Solanum pennellii]
Solyc03g058340.2	K4BGN6	1.17011	0.845334	NA	NA	GRIP/coiled-coil protein [Arabidopsis thaliana]
Solyc03g058350.2	K4BGN7	1.05612	0.988364	1.093	0.145777	PREDICTED: eukaryotic translation initiation factor 5B [Solanum lycopersicum]
Solyc03g058380.2	K4BGP0	0.939807	0.948552	1.133	0.31602	PREDICTED: eukaryotic translation initiation factor 5B-like [Solanum lycopersicum]
Solyc03g058390.1	K4BGP1	0.933559	0.951402	NA	NA	PREDICTED: eukaryotic translation initiation factor 5B-like [Solanum lycopersicum]
Solyc03g058860.2	K4BGT4	1.05009	1	1.031	0.44346	PREDICTED: 3-dehydroquinate synthase homolog isoform X2 [Solanum pennellii]
Solyc03g058880.2	K4BGT6	0.885295	0.774681	1.033	0.56306	Translation factor GUF1 homolog, mitochondrial OS=Solanum lycopersicum OX=4081 GN=101252961
Solyc03g058920.2	K4BGT9	1.16205	0.549049	1.013	0.43992	PREDICTED: mitochondrial outer membrane protein porin of 34 kDa [Solanum lycopersicum]
Solyc03g058970.2	K4BGU4	0.897986	0.672862	1.182	0.0039842	PREDICTED: probable galactinol--sucrose galactosyltransferase 2 isoform X1 [Solanum lycopersicum]
Solyc03g059030.2	K4BGV0	0.865011	0.580651	0.999	0.98228	PREDICTED: CDK5RAP3-like protein isoform X1 [Solanum lycopersicum]
Solyc03g059100.1	K4BGV7	1.03783	1	1.082	0.0135992	U5 small nuclear ribonucleoprotein 40 kDa protein [Solanum lycopersicum]
Solyc03g059170.2	K4BGW4	1.2005	0.649558	NA	NA	PREDICTED: calcium sensing receptor, chloroplastic isoform X2 [Citrus sinensis]
Solyc03g059250.2	K4BGX2	1.15423	0.6753	1.043	0.29186	PREDICTED: serine/threonine-protein kinase Nek6-like [Solanum lycopersicum]
Solyc03g059310.2	K4BGX8	0.983151	1	1.03	0.164659	PREDICTED: protein LST8 homolog [Solanum lycopersicum]
Solyc03g062680.2	K4BH17	1.12421	0.913243	0.977	0.65426	PREDICTED: serine/threonine-protein phosphatase 4 regulatory subunit 2 [Solanum lycopersicum]
Solyc03g062790.2	K4BH28	0.996122	1	0.954	0.043541	PREDICTED: probable plastid-lipid-associated protein 13, chloroplastic isoform X1 [Solanum lycopersicum]
Solyc03g062830.2	K4BH32	1.07746	1	1.058	0.27544	PREDICTED: nudix hydrolase 23, chloroplastic isoform X2 [Solanum lycopersicum]
Solyc03g062890.2	K4BH38	0.735089	0.187646	0.996	0.8913	Superoxide dismutase [Cu-Zn] OS=Solanum lycopersicum OX=4081 GN=101264296
Solyc03g062940.2	K4BH43	0.920553	0.833646	1.015	0.62376	PREDICTED: peroxisome biogenesis protein 7 [Solanum pennellii]
Solyc03g063110.2	K4BH59	0.767736	0.040925	1.128	0.0025168	Acyl-[acyl-carrier-protein] desaturase OS=Solanum lycopersicum OX=4081 GN=101266607
Solyc03g063200.2	K4BH68	0.754497	0.250618	NA	NA	PREDICTED: zinc finger CCCH domain-containing protein 14-like [Solanum lycopersicum]
Solyc03g063240.2	K4BH71	0.961496	1	0.957	0.12896	root border cell-specific protein-like protein [Solanum tuberosum]
Solyc03g063280.2	K4BH75	1.0914	1	1.12	0.1002	PREDICTED: protein EMSY-LIKE 3 isoform X1 [Solanum lycopersicum]
Solyc03g063290.2	K4BH76	1.01913	1	0.995	0.98604	alpha/beta-Hydrolases superfamily protein [Arabidopsis thaliana]
Solyc03g063340.2	K4BH80	0.934054	0.968402	1.111	0.122045	DNA polymerase delta small subunit [Solanum lycopersicum]
Solyc03g063560.2	K4BHA1	1.19153	0.328359	0.985	0.42902	PREDICTED: ferredoxin-dependent glutamate synthase, chloroplastic [Solanum lycopersicum]
Solyc03g063600.2	K4BHA4	1.08658	0.797225	1.352	0.00040267	guanylate kinase [Solanum lycopersicum]
Solyc03g063720.2	K4BHB3	0.796739	1	1.167	0.097996	PREDICTED: DDT domain-containing protein PTM-like isoform X3 [Ipomoea nil]
Solyc03g063750.2	K4BHB6	0.659648	5.03301e-05	NA	NA	exostosin family protein [Populus trichocarpa]
Solyc03g063880.2	K4BHC5	0.899337	0.80927	1.004	0.84242	PREDICTED: 1-acyl-sn-glycerol-3-phosphate acyltransferase 2 [Solanum lycopersicum]
Solyc03g065250.2	K4BHF8	1.02911	1	NA	NA	PREDICTED: protein ECERIFERUM 1-like [Solanum lycopersicum]
Solyc03g065340.2	K4BHG4	0.842108	0.386573	0.848	0.005004	Alpha-1,4 glucan phosphorylase OS=Solanum lycopersicum OX=4081 GN=101252851
Solyc03g071560.2	K4BHI6	1.01329	1	1.094	0.0067951	PREDICTED: glycine-rich RNA-binding protein RZ1C-like isoform X1 [Solanum lycopersicum]
Solyc03g071590.2	K4BHI9	0.969465	1	NA	NA	chloroplast malate dehydrogenase [Solanum lycopersicum]
Solyc03g071620.1	K4BHJ2	0.947051	0.992104	1.05	0.50974	Histone H2B OS=Solanum lycopersicum OX=4081 GN=101261496
Solyc03g071690.2	Q941P9	0.937852	1	NA	NA	Non-symbiotic hemoglobin 2 OS=Solanum lycopersicum OX=4081 GN=HB2
Solyc03g071810.1	K4BHL0	NA	NA	1.076	0.60306	Uncharacterized protein
Solyc03g078000.2	K4BHN0	1.16377	0.471195	0.877	0.02944	Vacuolar glucose transporter 1 OS=Solanum lycopersicum OX=4081 GN=101244560
Solyc03g078080.2	K4BHN8	1.06161	1	NA	NA	PREDICTED: uridylate kinase [Solanum pennellii]
Solyc03g078100.2	K4BHP0	1.3593	0.0399162	1.167	0.0094174	Pectinesterase OS=Solanum lycopersicum OX=4081 GN=101268168
Solyc03g078290.2	K4BHQ8	0.927475	0.946791	NA	NA	PREDICTED: 40S ribosomal protein S18-like [Nicotiana tabacum]
Solyc03g078400.2	K4BHR9	1.20484	0.1393	NA	NA	PREDICTED: actin-7 [Capsicum annuum]
Solyc03g078610.2	K4BHT9	0.977743	1	NA	NA	HN1-like protein [Medicago truncatula]
Solyc03g078630.2	K4BHU1	0.856227	0.762859	1.024	0.145058	PREDICTED: polyubiquitin-like [Solanum lycopersicum]
Solyc03g079930.2	K4BHX0	0.956199	1	0.833	0.2919	glycoprotein family protein [Medicago truncatula]
Solyc03g079940.2	K4BHX1	1.16577	0.369713	0.801	0.0035006	PREDICTED: mitochondrial import inner membrane translocase subunit TIM22-like [Prunus mume]
Solyc03g080050.2	K4BHY1	0.82092	0.230099	0.994	0.8253	PREDICTED: stomatin-like protein 2, mitochondrial [Solanum lycopersicum]
Solyc03g080090.2	K4BHY5	1.32909	0.00711553	0.948	0.51596	putative NAC domain containing protein NACMTF2 [Solanum lycopersicum]
Solyc03g080160.2	K4BHZ2	1.14443	0.516048	1.118	0.049782	PREDICTED: nascent polypeptide-associated complex subunit alpha-like protein 2 [Solanum pennellii]
Solyc03g080180.2	K4BHZ4	0.488322	0.632178	1.228	0.0181842	PREDICTED: caffeic acid 3-O-methyltransferase [Solanum lycopersicum]
Solyc03g080190.2	K4BHZ5	1.28331	0.917954	NA	NA	2-oxoglutarate Fe(II) dependent oxygenase superfamily protein [Solanum lycopersicum]
Solyc03g081220.1	K4BHZ9	1.00338	1	0.971	0.62712	RING-H2 zinc finger protein [Arabidopsis thaliana]
Solyc03g082370.1	K4BI14	1.08968	0.970994	0.667	0.0004048	Uncharacterized protein
Solyc03g082420.2	Q95661	0.408428	0.000213438	0.614	3.57e-06	Small heat shock protein, chloroplastic OS=Solanum lycopersicum OX=4081 GN=HSP21
Solyc03g082440.1	K4BI20	1.01638	1	1.059	0.29956	PREDICTED: protein GPR107-like [Solanum lycopersicum]
Solyc03g082490.2	K4BI25	0.964423	1	1.004	0.86346	PREDICTED: centrosomal protein of 164 kDa isoform X3 [Arachis ipaensis]
Solyc03g082500.2	Q8RY07	1.7778	0.10824	0.963	0.35184	Serine/threonine protein kinase pk23 OS=Solanum lycopersicum OX=4081 GN=543833
Solyc03g082580.2	K4BI34	1.00907	1	0.996	0.90462	probable 6-phosphogluconolactonase 4, chloroplastic [Solanum lycopersicum]
Solyc03g082600.2	K4BI36	1.03905	1	0.843	0.020658	PREDICTED: cytochrome b5 isoform E [Solanum pennellii]
Solyc03g082640.1	K4BI40	1.07	1	0.989	0.84612	PREDICTED: AAA-ATPase At2g46620-like [Solanum lycopersicum]
Solyc03g082660.2	K4BI42	2.04142	0.0117767	1.158	0.0022599	PREDICTED: molybdate-anion transporter-like [Solanum pennellii]
Solyc03g082720.2	K4BI48	1.05977	0.93345	1.035	0.40186	Protein yippee-like OS=Solanum lycopersicum OX=4081 GN=101267209
Solyc03g082820.2	K4BI58	0.93027	1	1.321	0.0096961	uncharacterized LOC102591911 [Solanum tuberosum]
Solyc03g082890.2	K4BI65	0.946378	1	0.86	0.036436	PREDICTED: thylakoid lumenal 17.4 kDa protein, chloroplastic [Solanum lycopersicum]
Solyc03g082910.2	K4BI67	0.954563	1	0.853	0.124298	PREDICTED: acyl-CoA-binding domain-containing protein 1 [Solanum lycopersicum]
Solyc03g082920.2	K4BI68	0.796292	0.0618804	0.804	0.048023	PREDICTED: luminal-binding protein 5 [Solanum tuberosum]
Solyc03g082940.2	K4BI70	1.1542	0.427879	1.037	0.29666	PREDICTED: importin subunit beta-1 [Solanum lycopersicum]
Solyc03g082970.2	K4BI73	0.77326	0.364589	1.059	0.162857	PREDICTED: protein PLASTID TRANSCRIPTIONALLY ACTIVE 7 isoform X2 [Solanum lycopersicum]
Solyc03g082980.2	K4BI74	0.959349	1	NA	NA	PREDICTED: KH domain-containing protein At4g18375 [Solanum lycopersicum]
Solyc03g083030.2	K4BI79	0.832281	0.854019	1.171	0.029922	PREDICTED: protein ABIL3 [Solanum pennellii]
Solyc03g083090.2	K4BI85	0.626025	2.34778e-06	0.877	0.0047627	Starch synthase, chloroplastic/amyloplastic OS=Solanum lycopersicum OX=4081 GN=101259221
Solyc03g083210.2	K4BI97	1.18586	0.768008	1.167	0.0027167	PREDICTED: protein DEFECTIVE IN MERISTEM SILENCING 3-like isoform X2 [Solanum lycopersicum]
Solyc03g083250.2	K4BIA1	0.925771	0.899579	0.866	0.0098205	PREDICTED: CLP protease regulatory subunit CLPX1, mitochondrial [Solanum lycopersicum]
Solyc03g083280.2	K4BIA4	0.786938	0.0946014	0.974	0.80996	PREDICTED: pentatricopeptide repeat-containing protein At3g49240 [Solanum tuberosum]
Solyc03g083300.2	K4BIA6	1.22245	0.639553	0.923	0.046701	PREDICTED: mediator of RNA polymerase II transcription subunit 22a-like [Solanum pennellii]
Solyc03g083330.2	K4BIA9	0.957806	1	1.27	0.00041997	PREDICTED: dipeptidyl aminopeptidase 4 [Solanum pennellii]
Solyc03g083360.2	K4BIB2	0.947418	1	NA	NA	Pectinesterase OS=Solanum lycopersicum OX=4081 GN=101255775
Solyc03g083390.2	K4BIB5	0.995905	1	0.978	0.20652	PREDICTED: protein BOBBER 1 [Solanum lycopersicum]
Solyc03g083430.2	K4BIB9	1.0827	0.890133	0.827	0.065496	PREDICTED: splicing factor SF3a60 homolog [Solanum lycopersicum]
Solyc03g083440.2	K4BIC0	1.56242	0.00518931	NA	NA	PREDICTED: glutamate synthase 1 [NADH], chloroplastic isoform X1 [Solanum lycopersicum]
Solyc03g083450.1	K4BIC1	1.02252	1	1.05	0.046665	PREDICTED: succinate dehydrogenase assembly factor 4, mitochondrial [Solanum lycopersicum]
Solyc03g083520.2	K4BIC8	1.01819	1	0.989	0.70538	PREDICTED: probable calcium-binding protein CML13 [Solanum tuberosum]
Solyc03g083540.2	K4BID0	0.876024	0.797516	1	0.9962	PREDICTED: chloride conductance regulatory protein ICln [Solanum lycopersicum]
Solyc03g083610.2	K4BID7	0.700718	0.108048	0.803	0.000102144	PREDICTED: UMP-CMP kinase isoform X2 [Solanum lycopersicum]
Solyc03g083900.2	K4BIG5	1.8482	0.137478	0.959	0.43294	PREDICTED: monocopper oxidase-like protein SKS1 [Solanum lycopersicum]
Solyc03g083910.2	P29000	0.418371	0.0857085	0.305	1.82e-06	Acid beta-fructofuranosidase OS=Solanum lycopersicum OX=4081 GN=TIV1
Solyc03g083970.2	K4BIH2	0.746391	0.0276436	0.684	0.086457	PREDICTED: BAG family molecular chaperone regulator 7 [Solanum lycopersicum]
Solyc03g093160.2	K4BIJ3	1.16668	0.416773	1.147	0.076424	PREDICTED: luc7-like protein 3 [Solanum lycopersicum]
Solyc03g093170.1	K4BIJ4	NA	NA	0.969	0.44356	PREDICTED: putative pentatricopeptide repeat-containing protein At3g15200 [Solanum pennellii]
Solyc03g093200.2	K4BIJ7	0.989145	1	1.518	0.121465	PREDICTED: cell number regulator 6 [Solanum lycopersicum]
Solyc03g093300.2	K4BIK7	0.984635	1	NA	NA	2-phosphoglycerate kinase [Medicago truncatula]
Solyc03g093350.2	K4BIL2	NA	NA	NA	NA	PREDICTED: LOW QUALITY PROTEIN: branchpoint-bridging protein [Solanum lycopersicum]
Solyc03g093360.2	K4BIL3	0.874259	0.753685	0.898	0.0036968	PREDICTED: PLAT domain-containing protein 3-like [Solanum lycopersicum]
Solyc03g093430.2	K4BIM0	1.03949	1	1.14	0.029239	PREDICTED: uncharacterized Rho GTPase-activating protein At5g61530 [Solanum lycopersicum]
Solyc03g093440.2	K4BIM1	0.816429	0.665154	1.106	0.021078	PREDICTED: probable isoaspartyl peptidase/L-asparaginase 3 isoform X1 [Solanum lycopersicum]
Solyc03g093510.2	K4BIM8	1.65966	0.112635	1.006	0.85922	PREDICTED: putative lipase YOR059C isoform X2 [Solanum lycopersicum]
Solyc03g093520.2	K4BIM9	1.23241	0.658707	1.363	2e-05	ATP-dependent 6-phosphofructokinase OS=Solanum lycopersicum OX=4081 GN=PFK
Solyc03g093680.2	K4BIP4	0.889478	0.890602	1.06	0.109682	Mago nashi protein OS=Solanum lycopersicum OX=4081 GN=101268456
Solyc03g093690.2	G3K2M4	1.01886	1	0.966	0.33512	Methionine sulfoxide reductase A4 OS=Solanum lycopersicum OX=4081 GN=MSRA4
Solyc03g093830.2	K4BIQ9	0.842572	0.361999	0.995	0.88164	ORANGE protein-like [Solanum lycopersicum]
Solyc03g093880.2	K4BIR4	0.901722	0.757725	NA	NA	U6 snRNA phosphodiesterase OS=Solanum lycopersicum OX=4081 GN=101244935
Solyc03g094010.2	K4BIS6	1.47681	0.43425	1.002	0.95976	Glutamate dehydrogenase OS=Solanum lycopersicum OX=4081 GN=101246116
Solyc03g094090.2	K4BIT4	NA	NA	NA	NA	PREDICTED: polyadenylate-binding protein 1-like [Solanum pennellii]
Solyc03g095180.2	K4BIU3	0.733057	0.452096	0.963	0.43012	PREDICTED: superoxide dismutase [Fe], chloroplastic [Solanum lycopersicum]
Solyc03g095190.2	K4BIU4	1.05821	1	0.727	0.000120906	PREDICTED: ATP synthase subunit delta', mitochondrial-like [Solanum lycopersicum]
Solyc03g095220.2	K4BIU7	0.818468	0.364659	1.071	0.182796	PREDICTED: translocase of chloroplast 34 [Solanum pennellii]
Solyc03g095290.2	K4BIV3	1.09176	0.923503	1.002	0.97044	PREDICTED: 2-hydroxy-6-oxononadienedioate/2-hydroxy-6-oxononatrienedioate hydrolase isoform X1 [Solanum tuberosum]
Solyc03g095360.2	K4BIW0	0.929534	0.899235	1.028	0.48358	PREDICTED: quinone oxidoreductase-like protein 2 homolog [Solanum lycopersicum]
Solyc03g095410.2	K4BIW5	1.08015	0.951402	1.109	0.0033048	PREDICTED: exocyst complex component SEC10 [Solanum lycopersicum]
Solyc03g095470.2	K4BIX1	0.977089	1	1.057	0.123602	import inner membrane translocase subunit [Arabidopsis thaliana]
Solyc03g095600.1	K4BIY3	0.695378	0.549491	0.413	1.04e-06	PREDICTED: protein NETWORKED 4B [Solanum lycopersicum]
Solyc03g095620.2	K4BIY5	1.13946	0.723852	1.037	0.47228	aarF domain-containing protein kinase [Solanum lycopersicum]
Solyc03g095710.2	K4BIZ4	0.833287	0.41769	0.887	0.05074	Alpha-amylase OS=Solanum lycopersicum OX=4081 GN=101254670
Solyc03g095720.2	K4BIZ5	1.09648	0.913243	1.501	0.0102026	PREDICTED: transcription elongation factor TFIIS [Solanum lycopersicum]
Solyc03g095840.2	K4BJ06	0.878358	0.66436	0.756	0.072821	PREDICTED: eukaryotic translation initiation factor 2 subunit alpha-like [Solanum pennellii]
Solyc03g095850.1	K4BJ07	1.10819	0.920831	1.017	0.46918	PREDICTED: peptide-N4-(N-acetyl-beta-glucosaminyl)asparagine amidase A-like [Solanum lycopersicum]
Solyc03g095900.2	K4BJ12	0.807696	0.181055	1.445	5.49e-07	2-oxoglutarate/Fe(II)-dependent dioxygenase-like protein [Solanum lycopersicum]
Solyc03g096000.2	K4BJ22	0.920818	0.865338	0.65	0.0057009	Clathrin heavy chain OS=Solanum lycopersicum OX=4081 GN=101259922
Solyc03g096040.2	K4BJ26	NA	NA	1.068	0.52262	PREDICTED: 1-Cys peroxiredoxin A [Solanum lycopersicum]
Solyc03g096080.2	K4BJ30	1.14297	0.566018	1.048	0.37708	Protein yippee-like OS=Solanum lycopersicum OX=4081 GN=101261793
Solyc03g096290.2	K4BJ51	0.349869	0.70012	NA	NA	PREDICTED: aquaporin PIP1-1 [Solanum pennellii]
Solyc03g096360.2	K4BJ57	0.855215	0.406094	1.024	0.7165	PREDICTED: 60S ribosomal protein L35a-2 [Solanum pennellii]
Solyc03g096460.2	Q672Q3	2.92945	1	NA	NA	Wound/stress protein OS=Solanum lycopersicum OX=4081 GN=543932
Solyc03g096550.2	K4BJ74	0.191633	0.64772	NA	NA	PREDICTED: PLAT domain-containing protein 3-like [Solanum lycopersicum]
Solyc03g096640.2	K4BJ82	0.894907	0.898601	0.959	0.149618	PREDICTED: tropinone reductase homolog At5g06060 [Solanum lycopersicum]
Solyc03g096680.1	K4BJ86	NA	NA	NA	NA	Eukaryotic translation initiation factor 3 subunit G OS=Solanum lycopersicum OX=4081
Solyc03g096790.2	K4BJ97	1.07606	0.992104	0.859	0.0758	autophagy-related protein 13 [Solanum lycopersicum]
Solyc03g096810.2	K4BJ99	1.03	1	0.887	0.23286	PREDICTED: transmembrane protein 120 homolog [Solanum lycopersicum]
Solyc03g096850.2	K4BJA3	0.800741	0.41086	1.006	0.91574	rubredoxin family protein [Arabidopsis thaliana]
Solyc03g096920.2	D1MAF2	1.00727	1	1.059	0.083075	Exportin-1 OS=Solanum lycopersicum OX=4081 GN=Xpo1
Solyc03g096930.2	K4BJB1	0.897269	0.882361	0.981	0.122479	PREDICTED: ERAD-associated E3 ubiquitin-protein ligase HRD1B-like [Solanum pennellii]
Solyc03g096940.2	K4BJB2	1.03681	1	1.023	0.56704	NADH dehydrogenase [ubiquinone] 1 alpha subcomplex subunit 12 OS=Solanum lycopersicum OX=4081 GN=101267099
Solyc03g096950.2	K4BJB3	1.07572	0.971255	1.088	0.168101	Vacuolar glucose transporter 2 OS=Solanum lycopersicum OX=4081 GN=101248755
Solyc03g096990.2	K4BJB6	0.955779	0.99713	0.973	0.57194	PREDICTED: cytochrome P450 89A2-like [Solanum lycopersicum]
Solyc03g097010.2	K4BJB8	0.832711	0.516868	0.911	0.088084	NADH-ubiquinone oxidoreductase-related protein [Solanum lycopersicum]
Solyc03g097020.2	K4BJB9	1.05486	1	1.029	0.190616	AAA-type ATPase family protein [Solanum lycopersicum]
Solyc03g097070.2	K4BJC4	1.25377	0.328724	1.068	0.0120421	PREDICTED: TOM1-like protein 2 [Solanum lycopersicum]
Solyc03g097110.2	K4BJC8	1.03666	1	1.03	0.28552	PREDICTED: binding partner of ACD11 1 [Solanum lycopersicum]
Solyc03g097130.2	K4BJD0	0.810092	0.76726	1.01	0.79072	Protein kinase superfamily protein [Arabidopsis thaliana]
Solyc03g097150.2	K4BJD2	1.23432	0.636327	1.337	0.21318	Inositol-tetrakisphosphate 1-kinase OS=Solanum lycopersicum OX=4081 GN=101265624
Solyc03g097180.2	K4BJD5	1.19139	0.275336	0.924	0.0186773	RAP annotation release 2, NERD domain protein [Medicago truncatula]
Solyc03g097250.2	K4BJE2	0.980155	1	0.891	0.023097	transmembrane protein, putative [Medicago truncatula]
Solyc03g097270.2	K4BJE4	1.00861	1	0.848	0.00098346	Cysteine proteinase inhibitor OS=Solanum lycopersicum OX=4081 GN=543631
Solyc03g097290.2	K4BJE6	1.01534	1	1.051	0.1489	Alanine--tRNA ligase OS=Solanum lycopersicum OX=4081 GN=101244561
Solyc03g097300.2	K4BJE7	1.02613	1	NA	NA	PREDICTED: mediator of RNA polymerase II transcription subunit 9 [Solanum pennellii]
Solyc03g097340.1	K4BJF1	1.08395	0.902986	1.053	0.33012	PREDICTED: protein TRANSPARENT TESTA GLABRA 1-like [Solanum lycopersicum]
Solyc03g097360.2	K4BJF3	1.00716	1	NA	NA	PREDICTED: protein BOLA4, chloroplastic/mitochondrial [Solanum lycopersicum]
Solyc03g097440.2	K4BJG1	0.987956	1	1.377	0.0065954	PREDICTED: 11-beta-hydroxysteroid dehydrogenase 1B [Solanum lycopersicum]
Solyc03g097470.2	K4BJG4	0.862282	0.601083	1.089	0.0020962	PREDICTED: 3-oxoacyl-[acyl-carrier-protein] synthase 3 A, chloroplastic [Solanum lycopersicum]
Solyc03g097500.2	K4BJG7	0.533195	0.987966	1.123	0.053798	PREDICTED: omega-hydroxypalmitate O-feruloyl transferase [Solanum lycopersicum]
Solyc03g097550.2	K4BJH2	1.03976	1	1.186	0.021119	Pseudouridine synthase OS=Solanum lycopersicum OX=4081 GN=101254284
Solyc03g097630.2	K4BJI0	1.52056	0.000458478	1.064	0.39204	S-acyltransferase OS=Solanum lycopersicum OX=4081 GN=101260213
Solyc03g097680.2	K4BJI5	0.869965	0.584882	0.886	0.00081872	Pyruvate dehydrogenase E1 component subunit beta OS=Solanum lycopersicum OX=4081
Solyc03g097700.2	K4BJI7	1.2446	0.0930158	1.125	0.00047578	PREDICTED: trans-resveratrol di-O-methyltransferase-like [Solanum lycopersicum]
Solyc03g097780.2	K4BJJ5	1.03112	1	1.118	0.142165	PREDICTED: sialyltransferase-like protein 2 [Solanum lycopersicum]
Solyc03g097790.2	K4BJJ6	1.05244	1	1.202	1.28e-06	V-type proton ATPase subunit C OS=Solanum lycopersicum OX=4081
Solyc03g097800.2	K4BJJ7	NA	NA	1.284	0.02122	V-type proton ATPase subunit C OS=Solanum lycopersicum OX=4081
Solyc03g097840.2	K4BJK1	1.41391	0.949188	NA	NA	PREDICTED: mitochondrial phosphate carrier protein 3, mitochondrial [Solanum lycopersicum]
Solyc03g097910.2	Q8H6B5	1.08494	0.902986	1.043	0.22192	Putative dehydrogenase OS=Solanum lycopersicum OX=4081 GN=PYD1A
Solyc03g097970.2	K4BJL4	0.978377	1	0.851	0.0002378	B-cell receptor-associated-like protein [Medicago truncatula]
Solyc03g097990.2	K4BJL5	1.69373	0.000261443	NA	NA	PREDICTED: RNA polymerase II subunit A C-terminal domain phosphatase SSU72 [Solanum lycopersicum]
Solyc03g098000.2	K4BJL6	1.03131	1	1.364	0.143704	PREDICTED: UV-B-induced protein At3g17800, chloroplastic [Solanum lycopersicum]
Solyc03g098050.2	P27161	1.09226	0.978396	1.156	0.0037033	Calmodulin OS=Solanum lycopersicum OX=4081 GN=CALM1
Solyc03g098100.2	K4BJM5	2.39969	0.0584413	1.238	0.0082165	PREDICTED: methylecgonone reductase [Solanum lycopersicum]
Solyc03g098150.2	K4BJN0	1.00613	1	0.209	1.68e-05	putative serine/threonine-protein kinase dyrk2 [Morus notabilis]
Solyc03g098170.2	K4BJN2	0.947852	1	1.045	0.044515	PREDICTED: tubulin-folding cofactor B isoform X1 [Solanum lycopersicum]
Solyc03g098180.2	K4BJN3	1.09815	0.931789	1.03	0.3871	DHHA1 domain protein [Medicago truncatula]
Solyc03g098220.2	K4BJN7	1.36594	0.00684939	1.285	0.0022175	PREDICTED: long chain base biosynthesis protein 2b [Solanum pennellii]
Solyc03g098230.2	B2MWN0	0.999388	1	1.019	0.39296	D-cysteine desulfhydrase OS=Solanum lycopersicum OX=4081 GN=100191113
Solyc03g098240.2	P54767	1.00368	1	1.041	0.06094	Glutamate decarboxylase OS=Solanum lycopersicum OX=4081
Solyc03g098280.2	K4BJP3	0.890837	0.598437	0.982	0.74888	Argonaute1B [Solanum lycopersicum]
Solyc03g098290.2	K4BJP4	0.697451	0.00160186	0.974	0.195678	Sucrose synthase OS=Solanum lycopersicum OX=4081 GN=101255377
Solyc03g098340.2	K4BJP9	0.817629	0.708524	NA	NA	nucleoporin protein Ndc1-Nup [Medicago truncatula]
Solyc03g098410.1	K4BJQ6	0.961809	1	NA	NA	Uncharacterized protein
Solyc03g098420.2	K4BJQ7	1.0951	0.980245	NA	NA	PREDICTED: putative pentatricopeptide repeat-containing protein At2g01510 [Solanum lycopersicum]
Solyc03g098460.2	Q8W2K0	0.943067	1	1.007	0.82226	Forever young oxidoreductase OS=Solanum lycopersicum OX=4081 GN=FEY
Solyc03g098590.2	K4BJS2	0.982524	1	1.033	0.81022	PREDICTED: E3 ubiquitin-protein ligase RING1-like [Solanum lycopersicum]
Solyc03g098600.2	K4BJS3	0.972424	1	1.013	0.7722	PREDICTED: dolichyl-diphosphooligosaccharide--protein glycosyltransferase subunit STT3B [Solanum lycopersicum]
Solyc03g098700.1	K4BJT3	0	1	1.41	4.87e-06	PREDICTED: cysteine protease inhibitor 10-like [Solanum lycopersicum]
Solyc03g098710.1	K4BJT4	NA	NA	0.84	0.0029635	PREDICTED: cysteine protease inhibitor 8-like [Solanum lycopersicum]
Solyc03g098730.1	K4BJT6	2.12919	0.0363334	1.153	0.00052313	PREDICTED: miraculin-like [Solanum lycopersicum]
Solyc03g098740.1	K4BJT7	1.76836	9.51408e-07	0.884	4.01e-05	PREDICTED: kunitz-type trypsin inhibitor alpha chain-like [Solanum lycopersicum]
Solyc03g098780.1	K4BJU1	Inf	0.564378	1.508	0.0018636	PREDICTED: aspartic protease inhibitor 1-like [Solanum lycopersicum]
Solyc03g098790.1	Q9LEG1	NA	NA	0.748	0.0025385	Cathepsin D Inhibitor OS=Solanum lycopersicum OX=4081 GN=cathDInh
Solyc03g110900.2	K4BJV3	0.944901	0.964945	1.19	0.0108213	ATPase family AAA domain-containing protein 1-A [Morus notabilis]
Solyc03g110910.2	K4BJV4	0.906378	0.839783	NA	NA	Elongator complex protein 3 OS=Solanum lycopersicum OX=4081 GN=101246236
Solyc03g110930.2	K4BJV6	0.74065	0.185654	NA	NA	PREDICTED: protein ENL [Eucalyptus grandis]
Solyc03g110960.2	K4BJV9	1.07317	1	0.949	0.174541	Nucleoside diphosphate kinase OS=Solanum lycopersicum OX=4081 GN=101244761
Solyc03g111010.2	K4BJW4	0.659768	1.00032e-05	0.951	0.06738	Glyceraldehyde-3-phosphate dehydrogenase OS=Solanum lycopersicum OX=4081 GN=100736499
Solyc03g111140.2	K4BJX7	1.27965	0.838308	1.198	0.139782	Malate synthase OS=Solanum lycopersicum OX=4081 GN=101267103
Solyc03g111170.2	K4BJY0	0.716788	0.0342158	0.875	0.104715	PREDICTED: 4-coumarate--CoA ligase-like 9 [Solanum lycopersicum]
Solyc03g111180.2	K4BJY1	1.00632	1	1.126	0.00083945	PREDICTED: probable aspartyl aminopeptidase [Solanum lycopersicum]
Solyc03g111200.2	K4BJY3	1.09249	0.901696	0.981	0.47744	PREDICTED: adenylate kinase 4 [Solanum lycopersicum]
Solyc03g111230.2	K4BJY6	1.04055	1	0.976	0.6675	ribosomal protein PETRP-like [Solanum tuberosum]
Solyc03g111260.2	K4BJY9	0.825418	0.528311	1.058	0.037497	PREDICTED: ribonuclease J isoform X2 [Solanum pennellii]
Solyc03g111310.2	K4BJZ4	1.41442	0.0153644	1.066	0.0066249	PREDICTED: SNF1-related protein kinase regulatory subunit gamma-1 [Solanum lycopersicum]
Solyc03g111320.1	K4BJZ5	1.11926	0.839382	NA	NA	PREDICTED: exocyst complex component EXO70B1 [Solanum lycopersicum]
Solyc03g111330.2	K4BJZ6	0.987953	1	1.064	0.29156	PREDICTED: UPF0235 protein At5g63440 isoform X2 [Solanum lycopersicum]
Solyc03g111340.2	K4BJZ7	0.914677	0.988253	1.014	0.60672	PREDICTED: ubiquitin-like modifier-activating enzyme 5 [Solanum lycopersicum]
Solyc03g111360.2	K4BJZ9	0.972937	1	NA	NA	PREDICTED: oxygen-independent coproporphyrinogen-III oxidase-like protein sll1917 [Solanum pennellii]
Solyc03g111370.2	K4BK00	1.2254	0.731446	0.933	0.044057	zinc finger family protein [Populus trichocarpa]
Solyc03g111550.2	K4BK18	1.10056	1	1.088	0.143761	PREDICTED: GDSL esterase/lipase At3g48460 [Solanum lycopersicum]
Solyc03g111570.2	K4BK20	1.227	0.236794	0.773	0.0183362	PREDICTED: callose synthase 10 isoform X2 [Solanum lycopersicum]
Solyc03g111600.2	K4BK23	0.871554	0.963498	NA	NA	DNA-(apurinic or apyrimidinic site) lyase OS=Solanum lycopersicum OX=4081
Solyc03g111610.2	K4BK24	1.41706	0.638386	0.93	0.082025	PREDICTED: haloacid dehalogenase-like hydrolase domain-containing protein At3g48420 [Solanum lycopersicum]
Solyc03g111640.2	K4BK27	1.05144	0.997085	0.724	0.0088756	PREDICTED: programmed cell death protein 4-like [Nicotiana tomentosiformis]
Solyc03g111660.2	K4BK29	0.900023	0.869201	1.17	0.063804	PREDICTED: probable Ufm1-specific protease isoform X1 [Solanum lycopersicum]
Solyc03g111670.2	K4BK30	1.07907	1	1.095	0.0159178	PREDICTED: probable inactive receptor kinase At2g26730 [Solanum lycopersicum]
Solyc03g111690.2	K4BK32	0.890834	0.988364	2.205	2.3e-07	Pectate lyase OS=Solanum lycopersicum OX=4081 GN=101254471
Solyc03g111700.2	K4BK33	1.94188	0.334853	NA	NA	Zn-dependent hydrolase of the beta-lactamase fold protein [Medicago truncatula]
Solyc03g111720.2	P54153	0.580639	0.018799	1.196	0.0022963	Peptide methionine sulfoxide reductase (Fragment) OS=Solanum lycopersicum OX=4081 GN=E4
Solyc03g111730.2	K4BK35	1.67179	0.228927	1.141	0.0059045	KDEL-tailed cysteine endopeptidase CysEP precursor [Solanum lycopersicum]
Solyc03g111740.2	K4BK36	0.866524	0.710752	1.129	0.195097	PREDICTED: autophagy-related protein 16 [Solanum lycopersicum]
Solyc03g111810.2	K4BK43	0	0.414829	1.113	0.141562	PREDICTED: protein SIEVE ELEMENT OCCLUSION B-like [Solanum lycopersicum]
Solyc03g111830.2	K4BK44	0.765808	0.172114	1.06	0.2129	Protein-L-isoaspartate O-methyltransferase OS=Solanum lycopersicum OX=4081 GN=101251171
Solyc03g111840.2	K4BK45	0.942414	0.988364	0.96	0.21722	PREDICTED: 28 kDa ribonucleoprotein, chloroplastic [Solanum lycopersicum]
Solyc03g111850.2	K4BK46	0.757707	0.119923	1.023	0.167118	PREDICTED: indole-3-glycerol phosphate synthase, chloroplastic [Solanum lycopersicum]
Solyc03g111870.2	K4BK48	1.19855	0.226611	1.181	0.140717	PREDICTED: E3 ubiquitin-protein ligase RGLG2 [Solanum lycopersicum]
Solyc03g111970.2	K4BK54	1.00964	1	0.967	0.20524	PREDICTED: cytochrome P450 71A4-like [Solanum lycopersicum]
Solyc03g112040.1	K4BK58	0.260821	1.61555e-17	0.461	1.56e-08	PREDICTED: (+)-menthofuran synthase-like [Solanum lycopersicum]
Solyc03g112070.2	K4BK61	0.73636	0.0086086	0.934	0.0031381	D-3-phosphoglycerate dehydrogenase OS=Solanum lycopersicum OX=4081 GN=101246616
Solyc03g112080.1	K4BK62	0.777669	0.320329	NA	NA	PREDICTED: manganese-dependent ADP-ribose/CDP-alcohol diphosphatase [Solanum lycopersicum]
Solyc03g112150.1	K4BK69	0.812319	0.147151	0.898	0.052757	Elongation factor Tu OS=Solanum lycopersicum OX=4081 GN=101245244
Solyc03g112230.2	K4BK77	0.902056	0.665955	1.023	0.6901	PREDICTED: protein NBR1 homolog [Solanum lycopersicum]
Solyc03g112270.2	K4BK81	1.15237	0.469651	1.046	0.182663	PREDICTED: plant intracellular Ras-group-related LRR protein 9 [Solanum lycopersicum]
Solyc03g112310.1	K4BK85	0.798658	0.122321	1.1	0.051925	Clade X lectin receptor kinase OS=Solanum lycopersicum OX=4081 GN=101266620
Solyc03g112350.2	K4BK89	0.973853	1	1.138	0.023922	PREDICTED: DEAD-box ATP-dependent RNA helicase 20 [Solanum lycopersicum]
Solyc03g112360.1	K4BK90	0.995796	1	0.97	0.36832	PREDICTED: 60S ribosomal protein L27a-3 [Solanum lycopersicum]
Solyc03g112440.1	K4BK98	1.11037	1	0.728	0.15638	Oleosin OS=Solanum lycopersicum OX=4081 GN=101263398
Solyc03g112450.2	K4BK99	1.01238	1	1.11	0.168078	PREDICTED: signal recognition particle receptor subunit beta [Solanum lycopersicum]
Solyc03g112460.2	K4BKA0	1.03331	1	1.798	0.00042457	PREDICTED: L-tryptophan--pyruvate aminotransferase 1-like [Solanum lycopersicum]
Solyc03g112520.2	K4BKA5	1.09447	0.930857	NA	NA	PREDICTED: FKBP12-interacting protein of 37 kDa isoform X1 [Solanum lycopersicum]
Solyc03g112530.2	K4BKA6	1.16258	0.627933	1.109	0.00145841	PREDICTED: notchless protein homolog [Solanum pennellii]
Solyc03g112590.2	K4BKB2	1.14175	0.670412	0.955	0.51214	PREDICTED: cell division cycle protein 48 homolog isoform X1 [Solanum lycopersicum]
Solyc03g112630.2	K4BKB6	0.479157	0.25914	NA	NA	PREDICTED: plant UBX domain-containing protein 10 [Solanum lycopersicum]
Solyc03g112640.2	K4BKB7	0.900212	1	1.027	0.3553	PREDICTED: motile sperm domain-containing protein 2 isoform X1 [Solanum lycopersicum]
Solyc03g112650.2	K4BKB8	0.784556	0.245833	0.968	0.50788	PREDICTED: heme-binding protein 2-like [Solanum lycopersicum]
Solyc03g112660.2	K4BKB9	1.04066	1	1.086	0.031605	PREDICTED: protein MODIFIER OF SNC1 1 [Solanum lycopersicum]
Solyc03g112670.2	K4BKC0	0.905759	0.941727	1.02	0.76096	embryo defective 2759 [Arabidopsis thaliana]
Solyc03g112770.2	K4BKD0	1.08272	0.963791	NA	NA	PREDICTED: glutaredoxin [Solanum pennellii]
Solyc03g112850.2	K4BKD8	0.917606	0.80463	NA	NA	PREDICTED: 60S ribosomal protein L44-like [Gossypium hirsutum]
Solyc03g112870.2	K4BKE0	1.00562	1	1.036	0.47408	PREDICTED: phosphoenolpyruvate/phosphate translocator 1, chloroplastic [Solanum lycopersicum]
Solyc03g112900.2	K4BKE3	1.0713	0.905961	0.871	0.0032614	Iron-sulfur cluster assembly protein OS=Solanum lycopersicum OX=4081 GN=101252070
Solyc03g112910.2	K4BKE4	1.04745	1	1.146	0.0035023	Pantothenate kinase 2 OS=Solanum lycopersicum OX=4081 GN=101251764
Solyc03g112950.2	K4BKE8	1.28577	0.657458	0.922	0.35054	PREDICTED: serine/threonine-protein kinase ATM isoform X2 [Solanum lycopersicum]
[truncated: 4,601 more rows]

## Sheet: transcript down_protein down
Transcript ID	Protein.accession	Transcript FoldChange	Transcript Padj	Protein FoldChange	protein Pvalue	Description
Solyc07g007760.2	K4CBP6	0.0222656	5.65126e-20	0.205	1.11e-06	defensin-like protein precursor [Solanum lycopersicum]
Solyc01g104840.2	K4B256	0.13318	8.15365e-96	0.285	2.09e-07	PREDICTED: glycine-rich RNA-binding protein RZ1A-like [Solanum lycopersicum]
Solyc02g081390.2	K4BA09	0.696019	0.000203525	0.344	1.13e-06	PREDICTED: probable polyamine oxidase 4 [Solanum lycopersicum]
Solyc10g075090.1	P93224	0.159854	0.0486168	0.376	2.28e-05	Non-specific lipid-transfer protein 2 OS=Solanum lycopersicum OX=4081 GN=LE16
Solyc05g014280.2	Q8L470	0.125931	2.19221e-10	0.381	1.58e-07	Small heat shock protein OS=Solanum lycopersicum OX=4081 GN=vis1
Solyc07g007600.2	K4CBN0	0.255648	2.88244e-07	0.385	2.97e-07	vacuolar-type H+-pyrophosphatase [Solanum lycopersicum]
Solyc10g080210.1	P05117	0.527841	4.26079e-11	0.425	5.37e-08	Polygalacturonase-2 OS=Solanum lycopersicum OX=4081 GN=PG2
Solyc02g085660.1	K4BB77	0.127776	2.56923e-06	0.447	8.21e-08	Glycosyltransferase OS=Solanum lycopersicum OX=4081 GN=101256157
Solyc06g005490.2	K4C331	0.312083	1.47266e-29	0.453	1.55e-08	PREDICTED: triosephosphate isomerase, cytosolic [Solanum lycopersicum]
Solyc03g112040.1	K4BK58	0.260821	1.61555e-17	0.461	1.56e-08	PREDICTED: (+)-menthofuran synthase-like [Solanum lycopersicum]
Solyc12g011310.1	K4DCL7	0.229974	1.09078e-49	0.487	1.68e-07	PREDICTED: probable glutathione S-transferase parC [Solanum lycopersicum]
Solyc07g007790.2	K4CBP9	0.391586	4.39071e-28	0.504	0.0080649	sucrose-phosphate synthase [Solanum lycopersicum]
Solyc11g020330.1	K4D6Y5	0.343691	8.14804e-27	0.53	2.04e-08	small heat shock protein precursor [Solanum lycopersicum]
Solyc01g102960.2	K4B1M2	0.217746	1.58123e-23	0.54	5.43e-08	PREDICTED: 22.7 kDa class IV heat shock protein-like [Solanum lycopersicum]
Solyc02g069420.2	K4B7S4	0.528037	9.18371e-09	0.547	0.00094174	Phospholipid-transporting ATPase OS=Solanum lycopersicum OX=4081
Solyc02g093600.2	K4BDF6	0.407073	0.000394541	0.549	2.21e-05	PREDICTED: class I heat shock protein-like [Solanum lycopersicum]
Solyc07g062530.2	K4CGT6	0.667747	2.75427e-05	0.577	0.0133969	phosphoenolpyruvate carboxylase [Solanum lycopersicum]
Solyc05g053620.2	K4C242	0.683114	0.00483585	0.584	1.94e-05	PREDICTED: putative F-box protein PP2-B12 [Solanum lycopersicum]
Solyc03g113930.1	K4BKP5	0.33125	1.80157e-09	0.587	8.08e-08	PREDICTED: 22.7 kDa class IV heat shock protein-like [Solanum lycopersicum]
Solyc01g103510.2	K4B1S7	0.745468	0.0434631	0.588	0.035304	PREDICTED: 60S ribosomal protein L3-2 [Solanum lycopersicum]
Solyc06g076560.1	Q9SYV0	0.343727	6.16143e-07	0.593	4.67e-06	17.6 kD class I small heat shock protein OS=Solanum lycopersicum OX=4081 GN=HSP17.6
Solyc03g082420.2	Q95661	0.408428	0.000213438	0.614	3.57e-06	Small heat shock protein, chloroplastic OS=Solanum lycopersicum OX=4081 GN=HSP21
Solyc02g079750.2	K4B9J6	0.481047	5.77236e-12	0.616	2.22e-06	PREDICTED: probable NAD(P)H dehydrogenase (quinone) FQR1-like 1 [Solanum pennellii]
Solyc10g083440.1	K4D3D1	0.54542	0.044287	0.616	2.59e-06	Glycosyltransferase OS=Solanum lycopersicum OX=4081 GN=101260093
Solyc06g006100.2	K4C392	0.405199	3.45865e-25	0.621	7.15e-07	PREDICTED: anthranilate synthase alpha subunit 2, chloroplastic [Solanum lycopersicum]
Solyc06g036290.2	K4C4Z6	0.491082	0.000272209	0.623	0.020541	heat shock protein 90 [Solanum lycopersicum]
Solyc03g115920.2	K4BL94	0.465791	4.18432e-05	0.627	0.00099751	RING-type E3 ubiquitin transferase OS=Solanum lycopersicum OX=4081 GN=101249062
Solyc10g085040.1	K4D3T8	0.617471	0.000483329	0.629	0.000141221	PREDICTED: heme-binding-like protein At3g10130, chloroplastic [Solanum lycopersicum]
Solyc12g098710.1	K4DHP4	0.724942	0.0471977	0.629	0.00054262	15-cis-zeta-carotene isomerase [Solanum lycopersicum]
Solyc04g076880.2	K4BUC5	0.441174	2.81815e-22	0.637	7.52e-05	phosphoenolpyruvate carboxykinase [Solanum lycopersicum]
Solyc04g071610.2	O82575	0.673153	0.0359038	0.639	5.73e-05	Fruit-ripening protein OS=Solanum lycopersicum OX=4081 GN=543574
Solyc01g079880.2	K4AXN3	0.28398	0.000779902	0.651	8.33e-07	PREDICTED: stem-specific protein TSJT1 [Solanum lycopersicum]
Solyc05g053550.2	P23419	0.534511	0.00673361	0.656	3.22e-08	Chalcone synthase 2 OS=Solanum lycopersicum OX=4081 GN=CHS2
Solyc10g018590.1	K4CYY2	0.616948	0.0142655	0.67	3.28e-08	PREDICTED: probable plastid-lipid-associated protein 11 [Solanum lycopersicum]
Solyc04g072160.2	K4BTK3	0.36901	1.31438e-14	0.676	0.0142617	ripening regulated protein DDTFR8 [Solanum lycopersicum]
Solyc01g097340.2	C6K2K9	0.545481	0.000785932	0.677	0.00022483	GDP-mannose 3',5'-epimerase OS=Solanum lycopersicum OX=4081 GN=GME1
Solyc03g117630.1	K4BLR5	0.515163	0.000616817	0.677	2.23e-05	PREDICTED: heat shock 70 kDa protein 5 [Solanum lycopersicum]
Solyc06g048410.2	Q7YK44	0.699865	0.0102166	0.684	0.000137559	Superoxide dismutase OS=Solanum lycopersicum OX=4081 GN=sodb
Solyc06g061170.2	K4C6U7	0.628519	1.18513e-06	0.684	1.73e-05	PREDICTED: mitochondrial carnitine/acylcarnitine carrier-like protein [Solanum lycopersicum]
Solyc10g084400.1	K4D3M6	0.618262	0.000203985	0.685	5.47e-07	PREDICTED: glutathione S-transferase L3 [Solanum lycopersicum]
Solyc02g084740.2	K4BAY9	0.429294	0.00145689	0.687	0.00124377	PREDICTED: 3-epi-6-deoxocathasterone 23-monooxygenase [Solanum lycopersicum]
Solyc02g067580.2	K4B790	0.601887	0.0273778	0.688	0.00029578	NADH-ubiquinone reductase complex 1 MLRQ subunit-like protein [Solanum lycopersicum]
Solyc07g008310.2	K4CBV0	0.219112	2.45839e-08	0.692	1.8e-06	PREDICTED: choline monooxygenase, chloroplastic-like isoform X2 [Solanum lycopersicum]
Solyc09g008970.1	K4CQS8	0.425596	0.00066089	0.699	2.02e-05	plant/protein [Arabidopsis thaliana]
Solyc01g100370.2	K4B171	0.516947	0.00465302	0.7	0.000118945	universal stress protein A-like protein isoform 2 [Solanum lycopersicum]
Solyc01g080410.2	K4AXT5	0.557662	2.67658e-11	0.716	0.00031522	PREDICTED: peptide methionine sulfoxide reductase B5-like [Solanum lycopersicum]
Solyc12g019310.1	K4DDF7	0.537562	0.00525105	0.721	0.00031917	PREDICTED: acetolactate synthase small subunit 1, chloroplastic [Solanum lycopersicum]
Solyc04g076790.2	K4BUB7	0.374257	1.57607e-07	0.723	5.58e-05	Serine hydroxymethyltransferase OS=Solanum lycopersicum OX=4081 GN=101264818
Solyc06g051020.2	K4C5P5	0.676752	0.0328451	0.726	5.6e-05	PREDICTED: peptide-N4-(N-acetyl-beta-glucosaminyl)asparagine amidase A-like [Solanum lycopersicum]
Solyc01g094080.2	K4AZE9	0.637449	1.64858e-05	0.728	5.93e-05	PREDICTED: cytochrome P450 704C1-like isoform X1 [Solanum lycopersicum]
Solyc12g042830.1	K4DF72	0.51434	0.00440514	0.729	3.63e-05	PREDICTED: 26.5 kDa heat shock protein, mitochondrial [Solanum lycopersicum]
Solyc08g076880.2	K4CN48	0.569836	0.00172581	0.738	0.00071586	Uncharacterized protein
Solyc10g078770.1	Q00747	0.564899	0.0227772	0.742	0.00069809	Protein LE25 OS=Solanum lycopersicum OX=4081 GN=LE25
Solyc03g005020.2	K4BDS6	0.38683	4.45691e-17	0.743	0.000117088	Lipase OS=Solanum lycopersicum OX=4081 GN=101250773
Solyc06g076520.1	Q9SYU8	0.597341	0.00109888	0.744	0.000119926	17.7 kD class I small heat shock protein OS=Solanum lycopersicum OX=4081 GN=HSP17.7
Solyc09g008780.2	K4CQR3	0.645222	3.42191e-05	0.745	0.0062778	Sulfite exporter TauE/SafE family protein [Arabidopsis thaliana]
Solyc09g005250.2	K4CQ15	0.561906	0.00528718	0.75	0.00165797	PREDICTED: probable envelope ADP,ATP carrier protein, chloroplastic [Solanum lycopersicum]
Solyc08g078700.2	O80432	0.540513	3.52211e-07	0.752	0.000121633	Mitochondrial small heat shock protein OS=Solanum lycopersicum OX=4081 GN=LEMTSHP
Solyc07g064270.2	K4CHA8	0.729383	0.00423009	0.756	0.0057606	PREDICTED: glucose-6-phosphate/phosphate translocator 1, chloroplastic [Solanum pennellii]
Solyc12g043120.1	K4DFA0	0.446162	5.18457e-18	0.756	0.0053354	PREDICTED: heat shock 70 kDa protein 15-like [Solanum lycopersicum]
Solyc02g083860.2	K4BAQ4	0.610532	0.00599125	0.757	3.56e-05	flavanone 3-dioxygenase [Solanum lycopersicum]
Solyc08g062340.2	K4CL22	0.359065	6.2032e-16	0.765	5.62e-05	cytosolic class II small heat shock protein HCT2 [Solanum lycopersicum]
Solyc01g099590.2	A3FMP5	0.74658	0.00500795	0.766	1.45e-07	Glutathione-S-transferase OS=Solanum lycopersicum OX=4081 GN=gst
Solyc08g082170.2	K4CPL3	0.555687	0.000503751	0.771	3.58e-05	PREDICTED: probable polygalacturonase isoform X3 [Solanum lycopersicum]
Solyc02g077670.2	K4B8Z2	0.690716	0.000419593	0.781	0.00015793	PREDICTED: dnaJ protein homolog 1 [Solanum lycopersicum]
Solyc08g062450.1	Q96489	0.552067	0.0202408	0.786	2.46e-05	Class II small heat shock protein Le-HSP17.6 OS=Solanum lycopersicum OX=4081 GN=544282
Solyc07g061990.2	Q09IV6	0.591039	0.00202441	0.789	0.000123125	Solanesyl diphosphate synthase OS=Solanum lycopersicum OX=4081 GN=SppS
Solyc07g054210.2	K4CFW6	0.518554	3.68725e-06	0.792	0.00062488	NADPH-protochlorophyllide oxidoreductase OS=Solanum lycopersicum OX=4081 GN=543647
Solyc03g044200.2	K4BG39	0.636146	0.000353663	0.797	0.0022403	PREDICTED: alcohol dehydrogenase class-3 isoform X2 [Solanum lycopersicum]
Solyc11g064920.1	K4D9A5	0.417572	4.4122e-06	0.807	0.0100814	PREDICTED: dihydropyrimidinase isoform X1 [Solanum lycopersicum]
Solyc03g025720.2	K4BF45	0.589419	1.58618e-05	0.809	8.44e-05	PREDICTED: oxalate--CoA ligase-like [Solanum lycopersicum]
Solyc12g056100.1	Q42897	0.7784	0.0315943	0.81	0.00086306	UBC8 OS=Solanum lycopersicum OX=4081 GN=UBC
Solyc02g062390.2	K4B6C8	0.662453	0.00902783	0.812	9.36e-07	PREDICTED: desiccation-related protein clone PCC27-04 [Solanum lycopersicum]
Solyc10g049970.1	K4D0F3	0.707487	0.0149465	0.814	0.0024599	PREDICTED: kynurenine formamidase-like [Solanum pennellii]
Solyc09g090980.2	K4CWC4	0.436125	2.82904e-19	0.817	2.09e-05	PR10 protein OS=Solanum lycopersicum OX=4081 GN=101246381
Solyc08g081010.2	O22493	0.691748	0.00051794	0.818	5.92e-05	Glutamate--cysteine ligase, chloroplastic OS=Solanum lycopersicum OX=4081 GN=GSH1
Solyc06g005260.2	K4C310	0.750138	0.0408559	0.826	0.021703	glutaredoxin [Solanum lycopersicum]
Solyc02g081830.2	K4BA53	0.421758	6.12794e-06	0.828	0.0066185	PREDICTED: haloacid dehalogenase-like hydrolase domain-containing protein 3 isoform X1 [Solanum lycopersicum]
Solyc01g091270.2	K4AZ67	0.769598	0.0447901	0.829	0.00074036	PREDICTED: myeloid leukemia factor 1 isoform X1 [Prunus mume]
Solyc09g007850.2	K4CQH4	0.642445	0.000153504	0.829	0.0037391	PREDICTED: 29 kDa ribonucleoprotein A, chloroplastic [Solanum lycopersicum]
Solyc09g082990.2	C6K2L0	0.63912	0.0142493	0.832	0.0031442	GDP-mannose 3',5'-epimerase OS=Solanum lycopersicum OX=4081 GN=GME2

## Sheet: transcript down_protein up
Transcript ID	Protein.accession	Transcript FoldChange	Transcript Padj	Protein FoldChange	protein Pvalue	Description
Solyc08g078670.2	K4CNM6	0.442834	0.000491031	2.121	0.00116294	PREDICTED: aspartic proteinase nepenthesin-1 [Capsicum annuum]
Solyc09g064940.2	K4CUC1	0.473749	1.02454e-07	1.516	2.01e-06	PREDICTED: uncharacterized isomerase BH0283 [Solanum pennellii]
Solyc05g013870.2	K4BYA8	0.639867	0.024864	1.446	0.00034066	PREDICTED: protein SIEVE ELEMENT OCCLUSION B-like isoform X1 [Solanum lycopersicum]
Solyc07g008120.2	K4CBT1	0	1.1158e-07	1.349	0.0009164	PREDICTED: stellacyanin-like [Solanum lycopersicum]
Solyc02g083700.2	K4BAN8	0.389566	4.87069e-05	1.347	2.81e-07	Alpha-mannosidase OS=Solanum lycopersicum OX=4081 GN=101263369
Solyc12g015910.1	K4DD26	0.663693	0.000644682	1.299	0.0162647	PREDICTED: sufE-like protein 1, chloroplastic/mitochondrial [Solanum lycopersicum]
Solyc09g007910.2	K4CQI0	0.660673	7.21698e-05	1.293	0.00142305	Phenylalanine ammonia-lyase OS=Solanum lycopersicum OX=4081 GN=101244220
Solyc01g079950.2	K4AXP0	0.549498	0.0162933	1.283	0.012305	PREDICTED: basic 7S globulin-like [Solanum lycopersicum]
Solyc06g063240.2	K4C755	0.713244	0.0154719	1.212	0.0027153	GDP-fucose protein O-fucosyltransferase [Medicago truncatula]
Solyc07g043120.1	K4CEH2	0.497381	4.19988e-06	1.21	0.00154217	Glycosyltransferase OS=Solanum lycopersicum OX=4081 GN=101259457
Solyc08g075100.2	K4CMM8	0.673515	0.0025808	1.21	0.0024211	DUF1350 family protein [Medicago truncatula]

## Sheet: transcript up_protein up
Transcript ID	Protein.accession	Transcript FoldChange	Transcript Padj	Protein FoldChange	protein Pvalue	Description
Solyc12g006450.1	K4DBI2	1.99609	0.00935277	2.993	1.5e-05	gamma aminobutyrate transaminase 3, chloroplastic [Solanum lycopersicum]
Solyc12g005860.1	K4DBC4	2.82315	2.05754e-11	2.964	2.47e-08	Aconitate hydratase OS=Solanum lycopersicum OX=4081 GN=101248455
Solyc09g082810.2	K4CVQ7	2.60707	0.0177382	2.916	4.84e-07	PREDICTED: glycine-rich protein isoform X1 [Solanum lycopersicum]
Solyc12g100200.1	K4DI41	3.11619	3.45129e-10	2.74	0.0025172	PREDICTED: UPF0061 protein azo1574-like [Solanum pennellii]
Solyc07g008360.1	K4CBV5	3.74698	1.00785e-05	2.72	2.18e-05	PREDICTED: 4-coumarate--CoA ligase 2 [Solanum lycopersicum]
Solyc06g005970.2	K4C379	16.1768	8.75378e-117	2.656	9.93e-05	PREDICTED: beta-glucosidase BoGH3B-like [Solanum pennellii]
Solyc05g010470.2	K4BXM0	1.74751	0.00170791	2.301	3.47e-06	DUF1262 family protein [Medicago truncatula]
Solyc12g044940.1	K4DFH8	2.59801	4.0688e-26	2.196	3.14e-07	PREDICTED: 3-oxoacyl-[acyl-carrier-protein] reductase FabG-like [Solanum pennellii]
Solyc10g007600.2	K4CXT9	23.8711	3.7094e-09	2.118	1.71e-06	glycolate oxidase [Solanum lycopersicum]
Solyc12g042380.1	K4DF31	1.88173	1.03332e-09	2.111	1.08e-06	stress up-regulated Nod 19 protein [Medicago truncatula]
Solyc02g071620.2	K4B8D8	2.30297	4.99404e-07	2.073	0.00029977	PREDICTED: GDSL esterase/lipase At1g29670-like [Solanum lycopersicum]
Solyc07g043660.2	K4CEM3	11.2415	0.0137492	2.059	1.56e-07	PREDICTED: probable acyl-activating enzyme 1, peroxisomal [Solanum lycopersicum]
Solyc10g083880.1	K4D3H4	9.61548	1.38781e-13	1.935	0.00038005	PREDICTED: aquaporin TIP1-1 [Solanum pennellii]
Solyc06g006000.2	K4C382	10.331	0.000102651	1.893	7.69e-05	maternal effect embryo arrest protein, putative [Medicago truncatula]
Solyc08g079280.2	K4CNT6	1.80187	0.000217208	1.818	7.7e-05	PREDICTED: flavonoid 3'-monooxygenase-like isoform X1 [Solanum lycopersicum]
Solyc01g081570.2	K4AY49	2.47297	1.33953e-05	1.803	2.21e-05	tRNA-splicing ligase (DUF239) [Arabidopsis thaliana]
Solyc12g040800.1	K4DEX4	2.18622	0.0187886	1.8	1.87e-05	PREDICTED: protein C2-DOMAIN ABA-RELATED 4 [Solanum lycopersicum]
Solyc03g044330.1	K4BG52	1.52418	6.01151e-05	1.679	0.020479	Acetolactate synthase OS=Solanum lycopersicum OX=4081 GN=101247891
Solyc08g077560.2	K4CNB5	1.93566	0.00525751	1.679	1.13e-08	PREDICTED: probable receptor-like protein kinase At5g47070 [Solanum lycopersicum]
Solyc12g099000.1	P43281	1.89748	4.53467e-13	1.663	2.29e-05	S-adenosylmethionine synthase 2 OS=Solanum lycopersicum OX=4081 GN=SAM2
Solyc02g065170.2	K4B6V2	3.8389	2.27502e-11	1.522	0.025497	PREDICTED: L-ascorbate oxidase homolog [Solanum lycopersicum]
Solyc09g011470.2	K4CRH3	2.29067	3.75694e-16	1.519	2.19e-06	uncharacterized LOC101243814 [Solanum lycopersicum]
Solyc02g080070.2	K4B9M8	2.4167	5.27155e-05	1.515	0.00028026	PREDICTED: putative receptor-like protein kinase At4g00960 [Solanum lycopersicum]
Solyc12g099930.1	G8Z261	6.76233	1.97796e-27	1.515	0.000181444	Hop-interacting protein THI032 OS=Solanum lycopersicum OX=4081 GN=101055519
Solyc10g083400.1	K4D3C7	1.37263	0.0022671	1.51	9.87e-05	PREDICTED: cytochrome P450 94C1-like [Solanum lycopersicum]
Solyc12g055930.1	K4DFS4	4.65408	0.000123143	1.498	3.93e-05	PREDICTED: UDP-glucose 4-epimerase GEPI48-like [Solanum pennellii]
Solyc08g023440.2	K4CJR2	1.9865	3.22632e-12	1.481	1.52e-06	PREDICTED: CSC1-like protein ERD4 [Solanum lycopersicum]
Solyc10g047130.1	K4CZX7	1.53134	5.23935e-05	1.47	3.68e-05	PREDICTED: glycine-rich RNA-binding protein RZ1A [Solanum lycopersicum]
Solyc07g006580.2	K4CBC9	1.52628	0.0274537	1.397	1.66e-05	Diacylglycerol kinase OS=Solanum lycopersicum OX=4081 GN=101264835
Solyc01g111250.2	K4B3Y7	3.71485	0.000211889	1.391	0.00044406	PREDICTED: PI-PLC X-box domain-containing protein DDB_G0293730-like [Solanum pennellii]
Solyc06g065950.2	K4C7M3	2.02602	0.000564929	1.39	0.00039646	PREDICTED: vesicle-associated membrane protein 711 [Solanum lycopersicum]
Solyc02g093370.2	K4BDD3	1.64127	1.08585e-06	1.381	7.44e-07	PREDICTED: altered inheritance of mitochondria protein 32 [Solanum lycopersicum]
Solyc05g054120.1	K4C291	2.2796	0.0375089	1.374	0.0021628	Cysteine proteinase inhibitor OS=Solanum lycopersicum OX=4081 GN=101249175
Solyc04g005480.1	K4BNF4	1.64971	0.0114203	1.372	0.00028405	PREDICTED: nodulin-related protein 1-like [Solanum lycopersicum]
Solyc03g118710.2	K4BM20	1.85745	0.00162897	1.359	0.00168401	C2-domain ABA-related family protein [Solanum lycopersicum]
Solyc02g090360.2	K4BCI5	1.70393	0.0227741	1.352	0.00027838	PREDICTED: L-ascorbate oxidase homolog [Solanum lycopersicum]
Solyc02g083360.1	K4BAK4	1.63996	0.000131816	1.346	0.049075	PREDICTED: peptide methionine sulfoxide reductase MsrB [Solanum tuberosum]
Solyc02g089900.1	K4BCE1	1.40208	0.00233541	1.337	0.00024082	PREDICTED: lysM domain receptor-like kinase 4 [Solanum lycopersicum]
Solyc10g044470.1	K4CZH2	1.9116	7.24377e-09	1.333	0.0093414	Chloride channel protein OS=Solanum lycopersicum OX=4081
Solyc10g044480.1	K4CZH3	1.46357	0.0014655	1.33	1.29e-06	Transmembrane 9 superfamily member OS=Solanum lycopersicum OX=4081 GN=101262570
Solyc08g081620.2	Q42871	15.0707	0.00694522	1.317	0.00057529	Endoglucanase OS=Solanum lycopersicum OX=4081 GN=Cel1
Solyc01g102940.2	K4B1M0	1.67037	0.000137127	1.305	4.22e-05	Methionine S-methyltransferase OS=Solanum lycopersicum OX=4081 GN=101254039
Solyc01g101240.2	Q40140	1.72289	2.07014e-08	1.303	0.0044786	Aspartic protease OS=Solanum lycopersicum OX=4081 GN=543969
Solyc06g076750.2	K4CA33	1.38085	0.00255869	1.289	0.000122054	PREDICTED: protein NRT1/ PTR FAMILY 8.1 [Solanum lycopersicum]
Solyc07g062700.2	K4CGV3	1.96833	0.000217208	1.289	7.76e-05	sodium/calcium exchanger family protein / calcium-binding EF hand family protein [Arabidopsis thaliana]
Solyc03g098220.2	K4BJN7	1.36594	0.00684939	1.285	0.0022175	PREDICTED: long chain base biosynthesis protein 2b [Solanum pennellii]
Solyc10g084070.1	K4D3J3	1.80795	9.00863e-06	1.28	0.00038276	Uncharacterized protein
Solyc11g022530.1	K4D7A0	2.00218	1.87383e-05	1.28	0.026476	late embryogenesis abundant protein (LEA) family protein [Medicago truncatula]
Solyc04g079660.2	K4BV45	7.03643	4.46549e-16	1.277	0.0021639	PREDICTED: cytochrome P450 CYP82D47-like [Solanum lycopersicum]
Solyc12g027580.1	K4DDS8	2.28932	1.46617e-05	1.277	0.045944	PREDICTED: exportin-4 isoform X1 [Solanum lycopersicum]
Solyc04g007770.2	K4BNT4	1.27971	0.0215912	1.276	6.19e-05	Sn-1-like protein [Solanum lycopersicum]
Solyc01g008710.2	Q8L5J1	3.49042	1.95461e-10	1.274	1.27e-06	Mannan endo-1,4-beta-mannosidase 4 OS=Solanum lycopersicum OX=4081 GN=MAN4
Solyc09g009820.2	K4CR11	1.89695	0.000730634	1.273	0.0083607	Thioredoxin family protein [Arabidopsis thaliana]
Solyc12g010840.1	K4DCH1	1.93405	2.65336e-11	1.273	0.00084429	PREDICTED: ketol-acid reductoisomerase, chloroplastic-like [Solanum lycopersicum]
Solyc11g044910.1	K4D8F6	3.14257	1.11303e-08	1.271	1.81e-05	SlArf/Xyl1 protein precursor [Solanum lycopersicum]
Solyc01g108630.2	K4B378	2.97856	0.00488257	1.27	0.0026796	nitrite reductase [Solanum lycopersicum]
Solyc02g092860.2	K4BD82	1.40794	0.0154543	1.266	6.14e-05	PREDICTED: cytochrome P450 81D1-like [Solanum lycopersicum]
Solyc01g010250.2	K4ATM0	1.56003	0.000495724	1.259	0.0040615	PREDICTED: probable 6-phosphogluconolactonase 2 [Solanum lycopersicum]
Solyc02g070580.1	A9QPL5	1.58517	0.00218191	1.259	0.0054998	Sterol 22-desaturase OS=Solanum lycopersicum OX=4081 GN=SD1
Solyc03g116390.2	E1AZA3	2.31964	0.0117443	1.256	0.039303	Late embryogenesis abundant protein OS=Solanum lycopersicum OX=4081 GN=100750252
Solyc04g081440.2	K4BVM3	1.34883	0.00714552	1.253	3.92e-05	PREDICTED: probable alkaline/neutral invertase D [Solanum lycopersicum]
Solyc12g098570.1	K4DHN0	1.8092	1.49156e-08	1.253	0.0026402	PREDICTED: receptor-like kinase TMK4 [Solanum lycopersicum]
Solyc12g013700.1	K4DCQ5	3.76317	3.14598e-10	1.246	0.0023423	PREDICTED: stem-specific protein TSJT1 [Solanum lycopersicum]
Solyc06g083390.2	K4CAJ4	1.48553	6.55504e-05	1.24	0.00071711	PREDICTED: RPM1-interacting protein 4 [Solanum lycopersicum]
Solyc02g070500.1	K4B831	1.39343	0.0201717	1.225	3.94e-05	plant/F25P12-18 protein [Medicago truncatula]
Solyc01g101060.2	P43280	1.51952	4.26146e-06	1.218	0.0020202	S-adenosylmethionine synthase 1 OS=Solanum lycopersicum OX=4081 GN=SAM1
Solyc01g102700.2	K4B1J8	3.67205	3.15078e-21	1.218	0.0021953	PREDICTED: probable leucine-rich repeat receptor-like protein kinase At5g49770 [Solanum lycopersicum]
Solyc10g086410.2	K4D473	1.63261	0.00483585	1.218	6.01e-05	heat shock cognate 70 kDa protein 2 [Solanum lycopersicum]
Solyc07g007680.2	K4CBN8	1.90537	2.31866e-06	1.216	0.000163115	PREDICTED: synaptotagmin-5-like [Solanum lycopersicum]
Solyc04g077780.2	K4BUL5	3.13198	8.26674e-19	1.215	0.025539	PREDICTED: LIM domain-containing protein WLIM1 [Solanum lycopersicum]
Solyc10g081170.1	K4D304	1.93885	6.00864e-10	1.215	0.0022365	PREDICTED: calmodulin-7 isoform X1 [Vitis vinifera]
Solyc12g055720.1	K4DFQ3	1.57309	0.000103713	1.214	0.0092966	PREDICTED: protein STRUBBELIG-RECEPTOR FAMILY 6 [Solanum lycopersicum]
Solyc12g098820.1	K4DHQ5	1.38419	0.040925	1.212	0.00033658	PREDICTED: PTI1-like tyrosine-protein kinase 3 isoform X2 [Solanum lycopersicum]
Solyc06g036430.2	K4C509	1.46413	0.0160722	1.211	0.0032558	Reticulon-like protein OS=Solanum lycopersicum OX=4081 GN=101258070
Solyc07g039330.2	K4CDQ9	1.41754	0.00618163	1.21	0.00031696	PREDICTED: WD-40 repeat-containing protein MSI4-like isoform X2 [Solanum pennellii]
Solyc07g065120.2	K4CHJ1	1.2735	0.0396648	1.208	0.0005816	PREDICTED: glycerophosphodiester phosphodiesterase GDPDL4 [Solanum lycopersicum]

## Sheet: transcript up_protein down
Transcript ID	Protein.accession	Transcript FoldChange	Transcript Padj	Protein FoldChange	protein Pvalue	Description
Solyc01g099520.2	K4B0Y8	1.41649	0.000933211	0.772	0.0066219	PREDICTED: rapid alkalinization factor [Solanum pennellii]
Solyc02g084240.2	Q43511	1.27106	0.0325808	0.6	0.0028413	H1 histone-like protein OS=Solanum lycopersicum OX=4081 GN=544142
Solyc03g034220.2	P07179	2.95845	0.029473	0.709	0.00149861	Ribulose bisphosphate carboxylase small chain 2A, chloroplastic OS=Solanum lycopersicum OX=4081 GN=RBCS-2A
Solyc09g010800.2	Q40158	1.2936	0.0153106	0.796	0.007359	Metallothionein-like protein type 2 B OS=Solanum lycopersicum OX=4081 GN=MTB
Solyc10g007070.2	K4CXN7	1.92009	0.000648366	0.762	5.68e-05	PREDICTED: early nodulin-like protein 2 [Solanum lycopersicum]
Solyc12g011030.1	K4DCI9	2.3191	0.0146328	0.482	1.49e-06	Xyloglucan endotransglucosylase/hydrolase OS=Solanum lycopersicum OX=4081
Solyc12g098440.1	K4DHL7	1.63349	6.82107e-05	0.817	0.007284	PREDICTED: RPM1-interacting protein 4 isoform X1 [Solanum lycopersicum]
